# Supplementary material for: Associations of sex hormone-binding globulin and testosterone with genome-wide DNA methylation
Source: BMC Genet. 2018 Dec 14;19:113. doi: 10.1186/s12863-018-0703-y (PMC6295101; doi:10.1186/s12863-018-0703-y)
Supplement: Supplementary file 2 — Table S1. EWAS results of total testosterone in childhood in males (P value< 0.005). Table S2. EWAS results of total testosterone in adolescence in males (P value< 0.005). Table S3. EWAS results of total testosterone in adolescence in females (P value< 0.005). Table S4. EWAS results of SHBG in childhood in males (P value< 0.005). Table S5. EWAS results of SHBG in adolescence in males (P value< 0.005). Table S6. EWAS results of SHBG in adolescence in females (P value< 0.005). Table S7. EWAS results of bioavailable testosterone in childhood in males (P value< 0.005). Table S8. EWAS results of bioavailable testosterone in adolescence in males (P value< 0.005). Table S9. EWAS results of the rs12150660 variant in childhood in males (P value < 0.005). Table S10. EWAS results of the rs12150660 variant in childhood in females (P value< 0.005). Table S11. EWAS results of the rs12150660 variant in adolescence in males (P value< 0.005). Table S12. EWAS results of the rs12150660 variant in adolescence in females (P value< 0.005). (XLSX 1551 kb) [file 12863_2018_703_MOESM2_ESM.xlsx]

## Sheet: Table S1
Table S1 EWAS results of total testosterone in childhood in males (Pvalue<0.005).
CpG	Chromosome	Effect	SE	Pvalue	FDR adjusted Pvalue	Bonferroni adjusted Pvalue	Gene
cg18497098	6	-0.00184397	0.000362805	2.07462e-06	0.364682	0.593193	UBE2CBP
cg01840268	6	0.00194486	0.000386527	2.55086e-06	0.364682	0.729364	BTN3A1;BTN3A1;BTN3A1;BTN3A1
cg16689267	13	0.00184737	0.000388609	7.73473e-06	0.737194	1	KLF12
cg26390598	21	0.0383912	0.00839177	1.55288e-05	0.894122	1	B3GALT5;B3GALT5;B3GALT5;B3GALT5;B3GALT5
cg05654364	5	0.00440371	0.000983321	2.24767e-05	0.894122	1	CSNK1A1;CSNK1A1
cg05798436	4	0.0172776	0.00392172	2.96256e-05	0.894122	1
cg19694491	11	-0.00234641	0.000533948	3.09005e-05	0.894122	1	HSPA8;HSPA8
cg13840445	6	-0.0168646	0.00384558	3.19662e-05	0.894122	1	KLHL31
cg00405554	8	0.00214081	0.000493552	3.82671e-05	0.894122	1	LOC401463
cg08145617	3	0.00125212	0.000290829	4.35807e-05	0.894122	1	TRIM71
cg15958839	2	-0.010484	0.00243723	4.41894e-05	0.894122	1	SPTBN1;SPTBN1
cg27625055	20	0.00414724	0.000964838	4.47233e-05	0.894122	1	PTPRT;PTPRT
cg17841421	2	-0.00631432	0.00147149	4.63994e-05	0.894122	1
cg21642649	21	0.00546084	0.00128042	5.06403e-05	0.894122	1	C21orf66;C21orf66;C21orf49;C21orf66;C21orf66;C21orf49;C21orf66
cg09192410	7	0.00176884	0.000416805	5.47432e-05	0.894122	1	COG5;DUS4L;COG5;COG5
cg18647268	1	-0.0121523	0.00286991	5.61583e-05	0.894122	1	MACF1
cg27462540	10	-0.0256769	0.00608957	6.05271e-05	0.894122	1
cg06182031	3	-0.0124918	0.00296846	6.18612e-05	0.894122	1	H1FOO
cg03061778	10	-0.033726	0.00809484	7.21173e-05	0.894122	1
cg04793527	2	0.0101332	0.00243725	7.44514e-05	0.894122	1	FAP;FAP
cg14117874	5	-0.0158314	0.00381076	7.59908e-05	0.894122	1
cg16175703	2	-0.00476694	0.00115028	7.95639e-05	0.894122	1
cg08241785	5	0.0096867	0.00233608	7.95727e-05	0.894122	1	F2RL2;IQGAP2
cg22926422	13	0.0204842	0.00495152	8.02928e-05	0.894122	1	PRHOXNB
cg04857395	4	0.0473448	0.0114824	8.8976e-05	0.894122	1	LRPAP1
cg17884294	20	0.00151623	0.000369631	9.34833e-05	0.894122	1
cg11708963	19	0.00257504	0.000631003	9.84176e-05	0.894122	1	TNFAIP8L1;TNFAIP8L1
cg25341089	12	-0.024644	0.00603994	0.000101128	0.894122	1	FBRSL1
cg04849985	1	0.0151565	0.00371756	0.000102291	0.894122	1	GNG12
cg01738805	15	-0.00225809	0.00055594	0.000106291	0.894122	1	MTMR15;MTMR15;MTMR15;MTMR15
cg27103348	21	0.0694681	0.0171363	0.000108493	0.894122	1	ITGB2;ITGB2
cg01295392	12	-0.00331471	0.000818829	0.000110755	0.894122	1	ASCL4;ASCL4
cg23380197	19	-0.0134668	0.00332689	0.000110858	0.894122	1	LRP3
cg10851281	5	0.00212374	0.000527415	0.000119613	0.894122	1	FLJ42709;FLJ42709
cg15393585	17	-0.0278802	0.00694741	0.000125613	0.894122	1
cg24341311	3	-0.0382312	0.00953901	0.000127952	0.894122	1
cg16457842	6	-0.0122366	0.00307706	0.000143005	0.894122	1	SNAP91;SNAP91
cg23523668	11	0.00438417	0.00110248	0.000145183	0.894122	1
cg08789933	16	-0.0490367	0.0123104	0.000146375	0.894122	1	KIAA0182;KIAA0182
cg08866695	12	0.0127286	0.00320147	0.000146715	0.894122	1	ACACB
cg21811021	4	-0.0383468	0.00971557	0.000158952	0.894122	1
cg16095440	1	0.00177577	0.000450209	0.000160435	0.894122	1
cg03053346	22	-0.00874225	0.00221753	0.000161569	0.894122	1	KDELR3
cg09144709	1	0.00160594	0.000407404	0.000161825	0.894122	1	ATP1A1;ATP1A1;ATP1A1
cg12715741	10	0.0112721	0.00286067	0.000162703	0.894122	1	NEBL
cg13309415	17	0.0558118	0.014168	0.000163313	0.894122	1	BAHCC1
cg26274166	19	0.0579387	0.0147128	0.000164075	0.894122	1	NOSIP
cg14202380	1	0.00133608	0.000339709	0.000166986	0.894122	1	MKNK1;MKNK1;MKNK1;MKNK1;MKNK1
cg01459962	16	-0.00146816	0.000373314	0.000167119	0.894122	1	CCDC101
cg06903031	1	0.022398	0.00570108	0.000169533	0.894122	1
cg05600864	5	0.0156484	0.00398716	0.000171967	0.894122	1	C1QTNF2
cg12799049	1	0.0242595	0.00619246	0.000176335	0.894122	1
cg24274428	6	0.00119659	0.000305717	0.000178545	0.894122	1	TBC1D7;TBC1D7;TBC1D7;TBC1D7;TBC1D7;TBC1D7
cg14677510	17	-0.0202391	0.00518405	0.00018491	0.894122	1	MGC57346;MGC57346
cg21147890	2	0.0126422	0.00324222	0.000188118	0.894122	1	PID1;PID1
cg22239325	18	-0.00803301	0.00206004	0.000189275	0.894122	1	MBP;MBP;MBP;MBP;MBP;MBP
cg04833853	11	-0.00637108	0.00163491	0.000189661	0.894122	1
cg00243854	18	-0.0177687	0.00455986	0.000189755	0.894122	1
cg03063309	4	-0.0336151	0.00863832	0.000193372	0.894122	1	SOD3
cg24129222	2	-0.0177359	0.00455353	0.000195023	0.894122	1	C2orf81
cg04172640	17	-0.00839259	0.00215814	0.000195136	0.894122	1
cg05697873	10	-0.0204405	0.00525823	0.000196146	0.894122	1
cg00935504	16	0.0523525	0.0134718	0.000197006	0.894122	1	HAGH;HAGH
cg04180473	17	-0.0246758	0.00636927	0.000205402	0.900246	1	SRP68
cg22169523	12	-0.0131364	0.00339307	0.000207314	0.900246	1
cg08029909	5	0.00219465	0.000567081	0.000208372	0.900246	1	UNC5A
cg26724248	22	0.00309145	0.000799531	0.000210949	0.900246	1	C22orf40
cg01947301	1	0.00742958	0.00192698	0.000219244	0.903766	1	NUCKS1
cg23091302	3	0.00703804	0.00182422	0.000221782	0.903766	1	KCNH8
cg03106307	4	0.00224452	0.000583431	0.000225802	0.903766	1	PI4K2B
cg18266594	3	-0.0129612	0.00337107	0.000227592	0.903766	1	THRB;THRB;THRB
cg13149677	6	-0.0212204	0.00552195	0.000229133	0.903766	1	HECA
cg16535598	14	0.0135632	0.00353098	0.000232018	0.903766	1	PPP2R3C
cg11932746	7	-0.0024574	0.000640607	0.000234684	0.903766	1	TRA2A
cg04609694	6	0.0197295	0.00514707	0.00023706	0.903766	1
cg01765063	2	0.0015616	0.000408329	0.000244404	0.909495	1	COPS8;COPS8
cg00112558	7	-0.010348	0.00270624	0.000244925	0.909495	1
cg14310162	22	0.00216797	0.000569934	0.00026241	0.927658	1	C22orf30
cg07880854	2	-0.0102285	0.00268994	0.000263687	0.927658	1	FBLN7;FBLN7
cg14856734	18	-0.00193785	0.00050983	0.000265085	0.927658	1	C18orf22
cg05632351	16	0.00144211	0.000379411	0.000265128	0.927658	1	NUTF2;CENPT
cg02478349	5	-0.0251451	0.00661724	0.000266038	0.927658	1	RNF130
cg21501001	1	0.00119503	0.000314174	0.000271426	0.930138	1	ITGB3BP;EFCAB7
cg06942649	8	0.00491616	0.00129576	0.000273255	0.930138	1
cg01735318	2	0.00180955	0.000478582	0.00028397	0.949392	1	TP53I3;TP53I3;TP53I3
cg06010032	8	0.00439992	0.00116899	0.000301311	0.949392	1	FAM135B
cg24144651	10	-0.0138144	0.00367415	0.000305476	0.949392	1
cg16597345	16	0.00275963	0.000733919	0.000307086	0.949392	1	CORO7;CORO7
cg00163037	11	0.00175355	0.000467389	0.000314094	0.949392	1	LOC387763
cg14849798	12	-0.00146549	0.000390796	0.00032194	0.949392	1	GLT8D2
cg01469864	5	0.00442348	0.00118183	0.000323822	0.949392	1	CPLX2;CPLX2
cg26310285	7	-0.0196428	0.00524825	0.000324016	0.949392	1
cg05410609	14	0.00713378	0.00190619	0.000324367	0.949392	1	CCDC85C;CCDC85C
cg18239372	6	-0.001595	0.000426886	0.000331177	0.949392	1	DLL1
cg06941635	5	-0.0235281	0.00631246	0.00034167	0.949392	1	SEPT8;SEPT8;SEPT8;SEPT8
cg20101529	13	0.00273732	0.000734642	0.00034307	0.949392	1	PRHOXNB
cg23666930	21	0.0187875	0.00504484	0.000345363	0.949392	1	C21orf91;C21orf91;C21orf91
cg02097843	10	0.00139895	0.000375637	0.000349405	0.949392	1
cg02934525	4	-0.00329213	0.000885008	0.000350382	0.949392	1
cg00927554	12	-0.00410032	0.00110265	0.000351945	0.949392	1	USP44;USP44
cg19811446	17	0.00193958	0.000521628	0.000352264	0.949392	1	CANT1;CANT1;CANT1
cg20226327	19	0.0307196	0.00827235	0.000358079	0.949392	1	KEAP1;KEAP1
cg16213667	17	0.0170047	0.0045776	0.000358678	0.949392	1
cg19180542	10	0.000776686	0.00020883	0.00036214	0.949392	1	ZNF37B
cg27529004	2	-0.0102829	0.00277088	0.000363221	0.949392	1	CXCR7
cg13967702	1	0.00331814	0.00089486	0.000364903	0.949392	1	ESRRG
cg25325159	1	0.00565818	0.00152594	0.000364906	0.949392	1	CAPZB
cg23356993	17	0.00130172	0.000351665	0.000372968	0.949392	1	TIMP2
cg24322623	11	-0.00246377	0.000665867	0.000374862	0.949392	1	MYOD1
cg09254939	19	0.00331803	0.000897666	0.000379751	0.949392	1	KLK10;KLK10;KLK10
cg20203041	17	0.00437363	0.0011836	0.000383366	0.949392	1	DUSP3;C17orf105
cg20438820	5	0.0172892	0.00468121	0.000383606	0.949392	1
cg09821685	3	-0.0122291	0.00331216	0.000385079	0.949392	1	DPPA2
cg07904447	11	0.00125425	0.000339889	0.000387739	0.949392	1	ENDOD1
cg21201393	5	-0.0187482	0.00507863	0.0003881	0.949392	1	EGFLAM;EGFLAM;EGFLAM;EGFLAM
cg04239247	1	-0.0147142	0.003989	0.000389701	0.949392	1	FNBP1L;FNBP1L;FNBP1L
cg13443661	1	-0.0152909	0.00415127	0.000401339	0.949392	1	AHDC1
cg22656956	5	0.00202701	0.000551106	0.000404018	0.949392	1	NME5
cg01992280	6	-0.023056	0.00627729	0.000411141	0.949392	1	TMEM151B
cg00491127	9	-0.0287188	0.00782523	0.000415189	0.949392	1
cg16264813	17	-0.00172059	0.00046969	0.000424824	0.949392	1	DVL2;DVL2
cg13987192	12	-0.0327804	0.00892352	0.000425297	0.949392	1	GPR162;GPR162
cg01161889	6	0.0012642	0.000345254	0.000427111	0.949392	1
cg27613236	5	0.00267128	0.000729734	0.000428628	0.949392	1	UBE2D2;UBE2D2
cg01970575	1	0.00439083	0.00119996	0.000430791	0.949392	1	EPHB2;EPHB2
cg11543937	5	0.0266232	0.00728937	0.000440813	0.949392	1	SPINK5;SPINK5;SPINK5
cg24833425	1	-0.00181761	0.000498384	0.000451282	0.949392	1	TTF2
cg10981065	7	-0.0138262	0.00379368	0.000452566	0.949392	1	MAD1L1;MAD1L1;MAD1L1
cg13647536	7	-0.00370879	0.00101786	0.000456336	0.949392	1
cg26178100	18	0.0207415	0.00569156	0.000458058	0.949392	1	RNF138
cg04308882	22	-0.0139894	0.00384397	0.000460598	0.949392	1
cg24057204	10	-0.0216597	0.00595579	0.000464602	0.949392	1	GRID1
cg04828157	5	-0.0117197	0.00322435	0.000467754	0.949392	1	FAM193B;FAM193B
cg26406563	1	0.0104633	0.00288029	0.000470958	0.949392	1	C1orf175;C1orf175
cg02630553	15	0.00164141	0.000452258	0.000476312	0.949392	1	FOXB1;FOXB1
cg24413778	13	0.00348061	0.000959781	0.000480981	0.949392	1	COL4A2
cg07878800	6	0.00332496	0.000916238	0.00048227	0.949392	1	NRN1
cg25761326	10	-0.00177207	0.00049003	0.000497773	0.949392	1	CUGBP2;CUGBP2;CUGBP2;CUGBP2
cg25479082	1	0.00120585	0.000333538	0.000499328	0.949392	1	KLHL21
cg07435215	15	-0.0297366	0.00822737	0.000500954	0.949392	1	LOC729082
cg18699025	4	0.0190396	0.00527161	0.00050539	0.949392	1	FGFRL1;FGFRL1;FGFRL1
cg25828445	12	-0.0388087	0.0106619	0.00051002	0.949392	1
cg11248166	1	0.0298141	0.0082625	0.000511133	0.949392	1	TNNI3K;TNNI3K
cg22498050	6	0.0209768	0.00581574	0.000513648	0.949392	1
cg17445987	19	0.00232184	0.000643777	0.000516903	0.949392	1	DNMT1;DNMT1
cg21640432	19	-0.00639298	0.00177429	0.000522949	0.949392	1	FFAR2
cg25480799	2	0.00503793	0.00139955	0.000526234	0.949392	1
cg17976635	11	0.00192615	0.000535034	0.000528352	0.949392	1	ORAOV1
cg03395198	1	-0.00178142	0.000495291	0.00053146	0.949392	1	AIDA;C1orf58
cg17981769	11	0.00170594	0.000474371	0.00053236	0.949392	1	C11orf2
cg00098814	15	0.00134916	0.000375464	0.000537566	0.949392	1	MAP2K1
cg12146829	5	0.00997842	0.00277715	0.000538023	0.949392	1	SLC12A7
cg04568842	12	0.00339993	0.000946307	0.000538401	0.949392	1	PTMS
cg20850055	8	0.0116348	0.00323947	0.000540674	0.949392	1	PABPC1
cg02341503	20	0.0087129	0.00242578	0.000543125	0.949392	1	ZMYND8;LOC100131496;ZMYND8;ZMYND8
cg09471221	1	0.00285527	0.000795316	0.000543342	0.949392	1	DNTTIP2
cg12057946	11	0.0114561	0.00319015	0.000544429	0.949392	1	TMEM136
cg07325820	15	-0.0198648	0.00553188	0.000550542	0.949392	1	NEIL1
cg21205663	3	0.00300394	0.000837767	0.000554381	0.949392	1
cg01434487	17	0.00391983	0.00109369	0.000554463	0.949392	1
cg14214375	9	0.00161009	0.000449437	0.000557408	0.949392	1	POLR1E
cg11233000	1	0.0070804	0.0019777	0.000561779	0.949392	1	CASZ1;CASZ1
cg07233343	1	0.0146417	0.00409043	0.000562907	0.949392	1	ARHGEF10L;ARHGEF10L
cg23118086	15	-0.0180463	0.00504178	0.000563202	0.949392	1	RASL12
cg17557357	5	0.00265517	0.000742354	0.000568219	0.949392	1	PCDHGA2;PCDHGA1;PCDHGA3;PCDHGB1;PCDHGB1
cg26586027	18	-0.08341	0.0233268	0.000570069	0.949392	1
cg21474247	5	0.0129875	0.00363258	0.000573879	0.949392	1
cg13877916	2	0.0174041	0.00487414	0.000579676	0.949392	1
cg23300509	18	-0.0589544	0.0165207	0.00058392	0.949392	1
cg26102819	3	-0.0202931	0.0056912	0.00058941	0.949392	1	HEG1
cg07516712	7	-0.0199931	0.00561083	0.000594136	0.949392	1	NRCAM;NRCAM;NRCAM
cg14565725	1	0.0105928	0.00297307	0.000594935	0.949392	1	TBX15;TBX15
cg09179691	20	0.0088533	0.00248549	0.000596745	0.949392	1	DLGAP4;DLGAP4;DLGAP4
cg09346118	1	0.00322439	0.000905542	0.000599254	0.949392	1	C1orf61;MIR9-1
cg06485521	6	-0.0220941	0.00620624	0.000600756	0.949392	1	KLHL31
cg02032696	14	0.00119426	0.000335343	0.000601162	0.949392	1	TMEM229B
cg14489649	17	0.00155891	0.000437815	0.000602449	0.949392	1	KLHL11
cg11638320	3	-0.0093387	0.00262388	0.00060246	0.949392	1
cg09031790	16	0.00940589	0.00264421	0.000606384	0.949392	1	PRKCB;PRKCB
cg20030799	12	0.0123956	0.00348577	0.000608665	0.949392	1
cg26555905	19	-0.00960104	0.00270029	0.000609641	0.949392	1	FAM83E;SPACA4
cg15734230	19	0.0183234	0.00514915	0.000613102	0.949392	1
cg03848065	1	-0.00350369	0.000985042	0.000613178	0.949392	1
cg03433510	2	-0.0447742	0.0125939	0.000616581	0.949392	1	BOLL;BOLL
cg26725274	18	0.00167397	0.000471587	0.000621711	0.949392	1	B4GALT6
cg01227827	10	0.00254652	0.000717725	0.000625029	0.949392	1	GOLGA7B
cg06049107	2	0.00859152	0.00242518	0.000639546	0.949392	1	CCDC141
cg27404897	2	-0.0107775	0.00304308	0.000641641	0.949392	1
cg00354572	12	0.00215613	0.000609144	0.000642773	0.949392	1	ACSS3
cg03518417	1	0.00150803	0.00042643	0.000649636	0.949392	1	ESPN
cg07764113	10	-0.0196918	0.00556849	0.000649853	0.949392	1
cg03292743	2	-0.00904078	0.00255468	0.000650759	0.949392	1	C2orf81
cg21359793	12	-0.0141028	0.00398881	0.000651364	0.949392	1	KRT4
cg18210128	12	-0.00956786	0.00270675	0.000653045	0.949392	1
cg22071951	2	-0.00337461	0.000954721	0.00065664	0.949392	1	TMEM18
cg07624600	11	0.00235771	0.000667204	0.000658679	0.949392	1	ART5;ART5
cg23240663	1	-0.00214877	0.000608432	0.000663177	0.949392	1	PMVK
cg04571130	3	0.00980507	0.00277675	0.000664342	0.949392	1	COPG
cg00275557	17	0.00261891	0.000742216	0.000666837	0.949392	1
cg00538017	6	-0.0111477	0.00315812	0.000667159	0.949392	1	LGSN;LGSN;LGSN;LGSN
cg08322149	10	0.00162168	0.000459832	0.000670885	0.949392	1	FAM21C;FAM21C;FAM21C
cg02216481	17	-0.0405995	0.0115123	0.000671005	0.949392	1	ALOX15B;ALOX15B;ALOX15B
cg08551088	10	0.00255285	0.00072416	0.000674037	0.949392	1	C10orf119
cg08460041	1	0.00512388	0.00145467	0.000680469	0.953697	1	LMX1A
cg14958947	5	-0.0154752	0.00439601	0.00068853	0.953697	1	TERT;TERT
cg19474725	14	0.0213877	0.00608504	0.000697699	0.953697	1
cg25589945	2	0.011479	0.00326522	0.000699422	0.953697	1
cg19570781	5	0.00493104	0.00140367	0.000705322	0.953697	1
cg12026394	9	0.0025351	0.000721969	0.00070563	0.953697	1	ANP32B
cg00651020	2	0.00142103	0.000404936	0.000710513	0.953697	1	MIR1258;ZNF385B
cg15394998	4	0.00309281	0.000882084	0.000717635	0.953697	1	FAT1
cg17524151	16	0.00242897	0.000692933	0.000719782	0.953697	1	RAB11FIP3
cg11033271	7	-0.00183203	0.000522902	0.00072746	0.953697	1	CDCA7L;CDCA7L;CDCA7L
cg14367485	5	0.000918806	0.000262256	0.000727738	0.953697	1	SNX24
cg13626791	7	-0.0106422	0.003039	0.000728071	0.953697	1	UPK3B;UPK3B
cg16096172	6	-0.0277405	0.00792384	0.000730406	0.953697	1
cg08271909	4	-0.0534191	0.0152612	0.000731779	0.953697	1
cg22161784	17	0.0145754	0.00416486	0.000733461	0.953697	1	RNF213;LOC100294362
cg18520851	5	0.0232322	0.00664667	0.00074391	0.953697	1	CDO1
cg07398661	15	-0.0230756	0.00660203	0.000744124	0.953697	1	CSNK1A1P
cg21587238	5	-0.0384885	0.0110119	0.000744257	0.953697	1
cg22694087	3	-0.0137869	0.00394847	0.000760022	0.953697	1
cg15769920	12	0.00196482	0.000563215	0.000760558	0.953697	1	MYL6B
cg19517476	19	0.014745	0.0042298	0.000767072	0.953697	1	GIPC1;GIPC1;GIPC1;GIPC1;GIPC1;GIPC1
cg00333483	17	0.00370161	0.0010621	0.000769137	0.953697	1
cg08770506	1	0.00195537	0.000561291	0.00077283	0.953697	1
cg04363097	16	-0.00228835	0.000657186	0.000777023	0.953697	1	PSMD7
cg17900854	21	0.00160284	0.000460338	0.000781143	0.953697	1	C21orf88;C21orf88
cg01220768	4	-0.0327659	0.00941567	0.000782441	0.953697	1	TADA2B
cg08002883	3	-0.0017853	0.000512509	0.00078472	0.953697	1	FGF12;FGF12
cg25053891	12	0.0020544	0.000590653	0.000790616	0.953697	1	TRIAP1;GATC
cg09014132	13	-0.00910843	0.00262291	0.000808944	0.953697	1	F10
cg09515568	10	0.0025111	0.000723786	0.000809912	0.953697	1	C10orf84;C10orf84
cg23131909	2	-0.0106264	0.0030634	0.000811372	0.953697	1	MIR26B;CTDSP1;CTDSP1
cg10704263	17	0.00142503	0.000410924	0.000813974	0.953697	1	CYTH1;CYTH1
cg03199745	12	0.0123924	0.00357498	0.000817836	0.953697	1	FLJ12825
cg11846956	19	0.00258388	0.000745664	0.000821078	0.953697	1	KLK10;KLK10;KLK10
cg00529909	19	-0.0184657	0.00532848	0.000824179	0.953697	1	KDM4B
cg25330387	3	-0.0179661	0.00518689	0.000824997	0.953697	1	CLDN1
cg06972019	1	0.0074037	0.00213781	0.000826432	0.953697	1	ENO1
cg06708255	8	-0.00359005	0.00103669	0.000827006	0.953697	1
cg03595439	2	0.00252614	0.000729633	0.000829169	0.953697	1	PTMA;PTMA
cg25427967	18	-0.0087014	0.00251279	0.000831268	0.953697	1	CD226
cg18301797	6	-0.01251	0.00361497	0.000833472	0.953697	1	LYRM4;LYRM4
cg11520194	1	-0.000540614	0.000155814	0.000833544	0.953697	1	LOC728875
cg18424850	10	0.0201289	0.00581767	0.000835263	0.953697	1	TCERG1L
cg03380819	10	0.0101266	0.00293271	0.00085452	0.953697	1
cg03170056	2	0.00212406	0.000614714	0.000855784	0.953697	1	TMEFF2
cg02566159	12	0.0026955	0.000780847	0.000857168	0.953697	1	MED21
cg07900444	21	0.0259396	0.00751431	0.000857178	0.953697	1	NCRNA00162
cg25694807	2	0.0130455	0.00377926	0.000857622	0.953697	1	RBMS1;RBMS1
cg25306927	2	-0.00140283	0.000406095	0.000858365	0.953697	1	VSNL1
cg17659305	8	0.0161541	0.00468036	0.000858751	0.953697	1
cg02900516	10	-0.00112801	0.000326854	0.000859778	0.953697	1
cg16097330	5	0.0015173	0.000440273	0.000873388	0.953697	1	STK10
cg03352287	1	-0.00650727	0.00188772	0.000874855	0.953697	1	CRCT1
cg19757422	20	-0.00649899	0.00188303	0.00087546	0.953697	1	SRC;SRC
cg24840228	9	0.00610542	0.00177267	0.000879341	0.953697	1	C9orf119;GOLGA2
cg13258131	2	0.00997523	0.00289508	0.000883446	0.953697	1
cg01624504	13	-0.0245288	0.00710433	0.000885165	0.953697	1
cg00935782	12	-0.0017771	0.000515767	0.000887752	0.953697	1	PA2G4
cg02610813	7	-0.027967	0.00813211	0.00089405	0.953697	1
cg17922326	10	-0.00770447	0.00223951	0.000894727	0.953697	1	ADARB2
cg02053339	22	-0.0264032	0.00766666	0.00089682	0.953697	1	A4GALT
cg16421803	2	0.00168942	0.000491577	0.000900952	0.953697	1	DNAJC27
cg12177762	3	-0.0244694	0.00712105	0.000902476	0.953697	1
cg25111554	5	0.0011668	0.00033958	0.000903082	0.953697	1
cg11957884	1	-0.0197666	0.00575288	0.000903238	0.953697	1
cg27621997	11	-0.0256907	0.00747536	0.000905044	0.953697	1	CCDC86
cg22515589	17	0.039232	0.0114221	0.000906726	0.953697	1	BAHCC1
ch.12.2105166R	12	0.00480585	0.00139763	0.000908015	0.953697	1	CKAP4
cg19593314	5	-0.000863677	0.000251547	0.000910563	0.953697	1	C5orf56
cg13256891	4	0.00216878	0.000632177	0.000923016	0.953697	1	ADH5
cg05845840	6	-0.0025543	0.000744924	0.000924005	0.953697	1
cg02671213	13	0.00303777	0.00088557	0.000924101	0.953697	1
cg23347678	8	-0.00839935	0.00244558	0.000924494	0.953697	1	ZC3H3
cg02862059	10	-0.00957111	0.00278917	0.000937981	0.953697	1
cg10273135	5	-0.0118167	0.0034469	0.000943513	0.953697	1	CMYA5
cg18809535	15	-0.012352	0.00361072	0.000948363	0.953697	1	MYO1E;LDHAL6B
cg02978262	7	-0.0119063	0.00348075	0.000949355	0.953697	1	AVL9
cg24714561	14	-0.00689781	0.00201416	0.000949829	0.953697	1	FOXN3
cg16570917	1	0.0166709	0.00487507	0.000952367	0.953697	1	PTPRF;PTPRF
cg12533010	14	-0.00144215	0.000421351	0.000955932	0.953697	1	PSMA3;PSMA3
cg00135433	3	-0.0186604	0.00545917	0.000956874	0.953697	1	MCF2L2
cg05735075	12	-0.0205249	0.00600477	0.000957114	0.953697	1	NEUROD4
cg00252934	3	-0.019321	0.00565262	0.000957201	0.953697	1	DCLK3
cg02960125	1	-0.00791412	0.00231584	0.00095928	0.953697	1	ZNF648
cg04529602	19	0.00104738	0.000306456	0.000962504	0.953697	1	PRKACA
cg04435679	14	-0.00557011	0.00163191	0.000972248	0.953697	1	FOXN3;FOXN3
cg09732405	4	-0.0406989	0.0119361	0.000983361	0.953697	1
cg00853068	17	0.00205785	0.000603578	0.00098439	0.953697	1	FMNL1
cg11691429	2	-0.0314595	0.00922963	0.000987204	0.953697	1	SNTG2
cg18155888	1	-0.0193568	0.00568262	0.000994314	0.953697	1	MORN1
cg13062396	2	0.00545058	0.00159637	0.000996176	0.953697	1	SLC16A14
cg05941247	12	-0.0111601	0.00327754	0.00100285	0.953697	1
cg19773311	1	0.0162022	0.00476205	0.0010071	0.953697	1	IGSF9;IGSF9
cg05775451	1	0.00431968	0.00127027	0.00101282	0.953697	1	C1orf69
cg17324887	11	0.00360441	0.00106128	0.00102705	0.953697	1	TMEM86A
cg18450130	14	-0.00789899	0.00232445	0.00102962	0.953697	1
cg24519413	1	-0.00522378	0.00153937	0.00103644	0.953697	1
cg15340526	3	0.00129132	0.000380733	0.00104245	0.953697	1	CISH;CISH
cg01153080	2	-0.00878959	0.00259274	0.0010478	0.953697	1
cg07832203	1	-0.00689019	0.00203113	0.00104944	0.953697	1	PVRL4
cg12458966	1	-0.0237189	0.00699803	0.00105019	0.953697	1
cg22609784	4	0.00603631	0.00178032	0.0010506	0.953697	1	MSX1
cg03313364	17	0.00124439	0.000367163	0.0010553	0.953697	1	STAT5A
cg04444942	3	0.0072256	0.00213289	0.00105583	0.953697	1
cg18089670	18	-0.00511591	0.0015103	0.00105705	0.953697	1	TYMS
cg04738552	19	-0.0168316	0.00496949	0.00105826	0.953697	1	TUBB4
cg11558474	9	0.00337529	0.000996807	0.00106131	0.953697	1	TMEM2;TMEM2
cg03102386	11	0.00511096	0.00150824	0.00106167	0.953697	1
cg05677712	3	-0.0243727	0.00719984	0.00106447	0.953697	1
cg22663660	15	-0.00589116	0.00174077	0.00106775	0.953697	1	LIPC
cg24214883	22	0.0152091	0.0044925	0.00106812	0.953697	1	GGT1;C22orf36
cg20058667	11	0.00259485	0.000767048	0.0010723	0.953697	1	ADAMTS8
cg02975268	17	-0.0158996	0.00470027	0.00107302	0.953697	1	AATF
cg22521129	5	0.001745	0.000515979	0.00107568	0.953697	1	CLPTM1L
cg07581462	4	-0.02197	0.00650069	0.00108358	0.953697	1
cg24430703	7	-0.0137398	0.00406651	0.00108667	0.953697	1	VOPP1
cg07279802	3	0.00874458	0.00258812	0.00108675	0.953697	1	ZBTB47
cg12717533	2	-0.00386887	0.00114513	0.0010874	0.953697	1	FAM59B
cg12536747	7	0.0258707	0.00765828	0.00108887	0.953697	1	MAD1L1;MAD1L1;MAD1L1
cg19720058	19	0.00305532	0.000904307	0.00109176	0.953697	1	ADAMTS10
cg15977661	4	0.00382961	0.00113327	0.00109918	0.953697	1	FAM53A
cg08386886	17	0.0052072	0.00154337	0.00110376	0.953697	1	BRCA1;BRCA1;BRCA1;BRCA1;BRCA1;NBR2;BRCA1
cg03808577	7	0.0182682	0.00541533	0.00110545	0.953697	1	TFR2
cg01964262	13	0.000791492	0.000234643	0.00110636	0.953697	1	MBNL2;MBNL2;MBNL2;MBNL2
cg14616514	6	0.00246553	0.000730852	0.00110989	0.953697	1	MOCS1;MOCS1
cg23097474	1	-0.00795732	0.00236116	0.00111739	0.953697	1	HCN3
cg01683373	3	-0.0054261	0.00161135	0.00112698	0.953697	1	LPP
cg05890578	2	-0.00233612	0.000693513	0.0011277	0.953697	1	PRKCE
cg12050497	2	0.00491602	0.00145998	0.00112786	0.953697	1	FAM84A
cg12688542	12	0.0190599	0.00566074	0.00112842	0.953697	1	NCOR2;NCOR2
cg03190929	17	-0.00608543	0.00180766	0.00113044	0.953697	1	GSDMB;GSDMB;GSDMB
cg19566038	2	-0.0033674	0.000999617	0.00113199	0.953697	1	POLR2D
cg02389317	12	0.0197074	0.00585657	0.00113577	0.953697	1
cg05985821	8	0.0174184	0.00517691	0.00113713	0.953697	1
cg16508522	3	0.0137496	0.00408649	0.00114676	0.953697	1	RASA2
cg25266327	19	0.0186983	0.00556276	0.00114919	0.953697	1	KLF2;KLF2
cg06451745	17	0.0113232	0.00336949	0.00115223	0.953697	1	LPO;LPO;LPO
cg18194292	3	0.00145014	0.000431684	0.00115682	0.953697	1	TMEM45A
cg11706467	2	-0.00207413	0.000617257	0.00115805	0.953697	1	KCNJ3
cg24150012	1	-0.0103799	0.00309162	0.00116366	0.953697	1	QSOX1;FLJ23867;QSOX1
cg07051786	15	0.0185148	0.00551461	0.00116372	0.953697	1
cg08442823	11	0.0213972	0.00637149	0.00116538	0.953697	1	PHF21A;PHF21A
cg20116266	3	0.00124895	0.000372012	0.00116909	0.953697	1	SEC61A1
cg17884674	19	0.0154827	0.00461003	0.0011696	0.953697	1	CSNK1G2
cg07016325	14	0.00275959	0.000822378	0.00117041	0.953697	1	PAPOLA;PAPOLA
cg15571882	1	-0.0351824	0.0104911	0.00117816	0.953697	1	SLC44A3;SLC44A3
cg13948585	1	0.0034386	0.00102602	0.00118631	0.953697	1	CACNA1E
cg01714932	12	0.00522541	0.00155852	0.00119094	0.953697	1	PZP
cg18172830	17	0.00424522	0.00126723	0.00119167	0.953697	1	WFIKKN2
cg02018802	2	0.00322829	0.000963754	0.00119281	0.953697	1	GMPPA;GMPPA
cg13144966	20	0.00119542	0.000356894	0.00119349	0.953697	1	C20orf27
cg15519208	6	0.00198746	0.000593424	0.00119497	0.953697	1	HIST1H1E
cg23078896	3	-0.00184446	0.00055077	0.00119593	0.953697	1	RAP2B
cg00804338	13	0.0023703	0.000706365	0.00119604	0.953697	1	TFDP1;TFDP1
cg03438943	1	0.00431448	0.00128863	0.00119888	0.953697	1	NTRK1;INSRR;NTRK1;NTRK1
cg02755603	20	-0.00176414	0.000527221	0.00120661	0.953697	1	LOC388789
cg06715606	9	-0.0179186	0.00534975	0.00120903	0.953697	1	PNPLA7;PNPLA7
cg02477931	11	-0.0206432	0.00617239	0.00121301	0.953697	1	NTM
cg02931753	4	0.00208064	0.000622324	0.00121731	0.953697	1	TRIM2
cg07117596	1	0.0065412	0.00195583	0.00121795	0.953697	1	KIAA1804
cg26373518	22	0.0215759	0.00645025	0.00122109	0.953697	1	INPP5J
cg08745461	2	0.0168009	0.00503025	0.00123044	0.953697	1	NCL
cg08504049	19	0.000953004	0.000285318	0.00123479	0.953697	1	ZNF264;ZNF264
cg05915593	14	0.0216334	0.0064802	0.0012367	0.953697	1	SYNE2;SYNE2
cg17520314	17	0.01102	0.00330168	0.0012395	0.953697	1	NPLOC4
cg22389275	4	-0.0175867	0.00526714	0.00123954	0.953697	1
cg03714163	1	0.00255354	0.000764908	0.00124189	0.953697	1	CDCA8;C1orf109
cg12026095	19	0.0104645	0.00313624	0.00124363	0.953697	1	FTL
cg18805612	12	-0.00918802	0.00275413	0.0012458	0.953697	1	MIR1178;CIT
cg03220166	16	0.0022082	0.000661938	0.00124629	0.953697	1	MMP15;MMP15
cg21956997	5	0.0104856	0.00314228	0.00124745	0.953697	1
cg06116806	19	0.00133574	0.000400212	0.00125547	0.957265	1	ZFP30
cg14312965	9	-0.0113473	0.00340151	0.00126745	0.960561	1	ACTL7B
cg27235789	1	0.0164559	0.00494156	0.00126976	0.960561	1
cg18670767	22	0.0138062	0.00414431	0.00126987	0.960561	1	FAM118A;FAM118A
cg25545182	22	0.000716229	0.000215172	0.00127577	0.962481	1	DRG1
cg03492641	15	0.0235769	0.00708587	0.00128113	0.963981	1
cg04929503	17	0.00211822	0.000636919	0.0012876	0.964249	1	ADAM11
cg16992870	7	-0.00423534	0.00127356	0.00128823	0.964249	1
cg19915762	11	0.0241706	0.00727864	0.00130812	0.9706	1	PLCB3
cg08468965	8	-0.0188975	0.00569	0.00131168	0.9706	1	RECQL4
cg04212092	1	0.0118136	0.00355948	0.00132112	0.9706	1	AHDC1
cg07976359	19	0.00227986	0.000687264	0.00132258	0.9706	1
cg20344344	20	-0.0101946	0.00307382	0.00132561	0.9706	1
cg07817024	1	-0.00355668	0.00107161	0.00132613	0.9706	1
cg15730213	20	0.00074311	0.000223996	0.001327	0.9706	1	LOC647979
cg12284171	11	-0.0158007	0.00476557	0.00133508	0.9706	1	PRDM10;PRDM10;PRDM10;PRDM10
cg02739870	5	0.0152845	0.00461196	0.0013361	0.9706	1	SLC12A7
cg17208953	12	0.0348393	0.0105148	0.00133926	0.9706	1
cg06888346	7	0.0128071	0.00386593	0.00134161	0.9706	1
cg23652866	11	0.00135622	0.000409507	0.00134574	0.9706	1	ATL3
cg10699675	3	0.00115521	0.000348685	0.00134593	0.9706	1	NEK4
cg06273125	3	0.0229517	0.00693043	0.0013462	0.9706	1	SIDT1
cg02823437	2	-0.0457273	0.0138091	0.00134764	0.9706	1	DTYMK;DTYMK;DTYMK
cg24614398	4	-0.00135581	0.000408786	0.00135315	0.971782	1	GSTCD;INTS12;INTS12;GSTCD
cg00495512	7	0.011973	0.00361855	0.00135881	0.971782	1
cg08371643	17	0.0120945	0.00365548	0.00135961	0.971782	1	CA4
cg06952790	5	0.0165507	0.0050018	0.00136354	0.971782	1
cg02143988	8	-0.0211264	0.00638864	0.00136709	0.971782	1
cg00041368	18	-0.0082549	0.00249483	0.00136967	0.971782	1	DLGAP1
cg24670715	8	-0.0254441	0.00769667	0.00137695	0.974531	1	ANGPT2;ANGPT2;ANGPT2;ANGPT2;ANGPT2;ANGPT2;MCPH1
cg27210766	2	0.000784067	0.00023714	0.00138604	0.977682	1	BUB1
cg16453224	14	-0.011799	0.00357324	0.00138824	0.977682	1
cg10627206	19	0.00201144	0.000609463	0.00139569	0.97885	1	EPOR
cg20168533	12	0.00229129	0.000694586	0.00140257	0.97885	1	POLR3B;POLR3B
cg20759626	13	-0.0159902	0.00484817	0.00140527	0.97885	1
cg22630667	5	0.00588864	0.00178426	0.00140685	0.97885	1
cg18892446	5	0.0186663	0.00566024	0.00140702	0.97885	1	ENC1
cg21749091	17	0.00346224	0.00105042	0.00141484	0.981906	1	MBTD1;UTP18
cg00341191	10	0.0103421	0.00313381	0.00141932	0.982628	1	FAM53B
cg01796478	17	-0.0513873	0.0156151	0.0014382	0.983171	1	TEX14;TEX14
cg04083753	1	-0.00383012	0.00116254	0.00143836	0.983171	1
cg02008544	8	0.00198997	0.000604761	0.00143984	0.983171	1	TNFRSF10B;TNFRSF10B;TNFRSF10B;TNFRSF10B;TNFRSF10B
cg02311794	15	-0.0127081	0.00386292	0.00144324	0.983171	1	KLHL25
cg05368275	17	0.00792022	0.00240973	0.0014569	0.983171	1	DDX5
cg25156695	3	0.00137923	0.000419739	0.00146081	0.983171	1	MST1;RNF123
cg20789464	11	0.00219027	0.000665252	0.001467	0.983171	1	CCDC83
cg24417391	10	0.00138408	0.00042173	0.00147938	0.983171	1	FAS;FAS;FAS;FAS;FAS;ACTA2;ACTA2;FAS;FAS
cg00306905	10	0.00290846	0.000886806	0.00148979	0.983171	1	TIAL1;TIAL1;TIAL1;TIAL1
cg20384735	1	0.00157873	0.000481423	0.00149171	0.983171	1	GNPAT;C1orf131;C1orf131
cg00230509	11	-0.0128776	0.00392698	0.00149184	0.983171	1	FNBP4
cg07790170	4	0.00220638	0.000672963	0.00149498	0.983171	1
cg18959621	13	-0.0475051	0.0144912	0.00149683	0.983171	1
cg06427502	11	0.00170674	0.000520873	0.00150404	0.983171	1	NAP1L4
cg14147105	19	0.00137483	0.000419588	0.00150438	0.983171	1	FAM125A
cg03613433	8	-0.0117631	0.00358906	0.00150603	0.983171	1	DLGAP2
cg02152091	8	0.012685	0.00387312	0.00151138	0.983171	1
cg26099766	14	0.00272504	0.00083214	0.00151328	0.983171	1	PRIMA1
cg08355583	7	0.00177395	0.000541646	0.0015173	0.983171	1	LOC100134229;JHDM1D
cg14263426	11	-0.0107117	0.0032688	0.00152052	0.983171	1	INCENP;INCENP
cg09779544	11	0.0144461	0.00441423	0.00152344	0.983171	1
cg15747595	8	-0.00480509	0.0014684	0.00152482	0.983171	1	TSPYL5
cg20583016	11	0.00587072	0.0017923	0.00152731	0.983171	1	TRIM34;TRIM34;TRIM34;TRIM6-TRIM34;TRIM78P
cg06180869	11	-0.02419	0.00739775	0.00153647	0.983171	1
cg06027807	8	0.0014604	0.000446659	0.00154376	0.983171	1
cg01705791	3	0.00842581	0.00257883	0.00154913	0.983171	1
cg05371578	3	0.0046209	0.00141444	0.00155094	0.983171	1	ZIC1
cg14091493	9	-0.0211759	0.00648239	0.00155218	0.983171	1	VAV2;VAV2
cg08051049	11	0.0249137	0.00762903	0.00155721	0.983171	1
cg18795786	12	-0.0305901	0.00936786	0.00155831	0.983171	1	CNTN1;CNTN1
cg26077729	2	-0.0641282	0.0196386	0.00155834	0.983171	1
cg24594292	6	0.00379504	0.00116178	0.00155865	0.983171	1
cg26102512	17	0.003878	0.00118803	0.00156416	0.983171	1	WDR81;C17orf91;WDR81;C17orf91;C17orf91;C17orf91
cg08269119	19	0.00222522	0.000681447	0.00156418	0.983171	1	WIZ;MIR1470
cg26360732	3	0.00331918	0.00101733	0.00157202	0.983171	1	PPP1R2
cg26514552	1	-0.0318549	0.00976359	0.00157209	0.983171	1	C4BPA
cg14494733	9	0.0100549	0.00308237	0.00157492	0.983171	1	NOTCH1
cg13306522	5	-0.00293146	0.000898916	0.00157961	0.983171	1
cg26933063	16	0.0013132	0.000402714	0.00158071	0.983171	1	HS3ST4
cg03340036	4	0.0183551	0.00562993	0.00158374	0.983171	1	PIGY;PIGY
cg08770590	10	0.00399356	0.00122492	0.00158974	0.983171	1	SMNDC1
cg22013795	20	0.00122437	0.000375746	0.00159253	0.983171	1
cg08548500	13	-0.020075	0.00616091	0.00159286	0.983171	1	F10;F10
cg04175872	5	0.00182075	0.000558918	0.00159691	0.983171	1	RGS14
cg18825430	2	0.00174806	0.000535825	0.00159804	0.983171	1	IMMT;IMMT;IMMT
cg03169059	2	0.0120182	0.00368933	0.00160341	0.983171	1	HDAC4
cg20548231	22	-0.0103749	0.00318705	0.00160852	0.983171	1	C22orf27
cg25398924	8	0.00854154	0.00262199	0.00160898	0.983171	1	DLGAP2
cg19886179	2	0.00326377	0.00100112	0.00160933	0.983171	1	PSMD14;PSMD14
cg25918726	19	-0.00204575	0.000628638	0.00161392	0.983171	1
cg20840847	15	-0.0136895	0.00420719	0.00161609	0.983171	1	APBA2;APBA2
cg07197092	2	0.00992496	0.0030504	0.00161698	0.983171	1
cg02182308	10	0.00223226	0.000685845	0.00161748	0.983171	1
cg26244225	12	-0.0354998	0.0109122	0.00161918	0.983171	1	APOLD1;APOLD1
cg00097639	21	0.00886125	0.002724	0.00162624	0.983171	1
cg17420885	1	0.0399972	0.0122999	0.00162636	0.983171	1	LOC339524;LOC339524;LOC339524;LOC339524;LOC339524
cg25356066	3	-0.000710365	0.000218505	0.00163045	0.983171	1	ACAD9;ACAD9
cg14887335	4	0.00464156	0.00142757	0.00163472	0.983171	1	FGF2
cg08271229	1	0.00268388	0.000825845	0.00163638	0.983171	1	SKI
cg07637123	6	0.00176814	0.000544153	0.00163898	0.983171	1	PPP1R3G
cg22084302	13	-0.00210455	0.000647259	0.0016468	0.983171	1	MPHOSPH8
cg05813781	7	-0.01934	0.0059538	0.0016503	0.983171	1	SDK1;SDK1
cg26330133	20	0.00621568	0.00191144	0.00165159	0.983171	1	DLGAP4;DLGAP4;DLGAP4
cg27618805	13	-0.0185991	0.00572928	0.00165458	0.983171	1
cg21649277	19	0.00433235	0.00133332	0.00165806	0.983171	1	ARRDC2;ARRDC2
cg03831180	3	-0.0299041	0.00921482	0.00166034	0.983171	1	MITF;MITF;MITF
cg07045460	1	0.031259	0.00963303	0.00166156	0.983171	1	PRDM16;PRDM16
cg05667101	19	-0.00821457	0.00253148	0.00166169	0.983171	1	NTN5;SEC1
cg10578387	13	0.0146092	0.00450243	0.0016628	0.983171	1
cg21995068	20	0.0253492	0.00781292	0.00166394	0.983171	1	LOC100134868
cg05007997	2	0.0115112	0.00354835	0.00167244	0.983171	1	SLC11A1;SLC11A1
cg12857945	14	-0.00277275	0.000855084	0.0016737	0.983171	1	PAX9
cg01992990	1	0.00105591	0.000325412	0.00167487	0.983171	1
cg11569407	10	0.00203715	0.000628364	0.00167719	0.983171	1
cg20611294	22	0.00121958	0.000376198	0.001678	0.983171	1	EWSR1;EWSR1;EWSR1;EWSR1;RHBDD3;EWSR1;RHBDD3
cg24262715	15	0.00804011	0.00248024	0.00168516	0.983246	1	PDIA3;CATSPER2P1
cg18374393	14	-0.00696371	0.00214922	0.0016871	0.983246	1	BRF1
cg22918432	16	0.00111652	0.000344571	0.00169223	0.983246	1	ARMC5;ARMC5
cg26846424	1	-0.00324606	0.00100259	0.00170002	0.983246	1	PRDM16;PRDM16
cg21763181	7	-0.00784586	0.00242334	0.00170029	0.983246	1	C7orf50;C7orf50;C7orf50
cg07706279	3	-0.00127646	0.000394274	0.00170104	0.983246	1	GORASP1;TTC21A;TTC21A
cg03443505	17	-0.00156437	0.000483321	0.00170513	0.983246	1	ZBTB4;POLR2A
cg00861635	16	0.0017668	0.000545856	0.00171116	0.983246	1	ZNF200;ZNF200;ZNF200;ZNF200;ZNF200;ZNF200;ZNF200;ZNF200;ZNF200;ZNF200
cg12953095	13	-0.00313833	0.00097005	0.00171312	0.983246	1	N6AMT2
cg16179182	5	-0.00148725	0.000459725	0.0017201	0.983246	1	VTRNA1-1
cg00700324	6	0.00136333	0.000421722	0.00172624	0.983246	1	BAK1
cg15037334	11	-0.0148577	0.00459828	0.00173505	0.983246	1	USP47
cg09819083	1	0.00173323	0.000536486	0.00173744	0.983246	1
cg13331526	12	0.00785117	0.0024285	0.00173821	0.983246	1	KCNA1
cg08675176	22	0.00332325	0.0010289	0.0017418	0.983246	1	ALG12;CRELD2;CRELD2
cg08287719	3	0.01343	0.00415672	0.00174269	0.983246	1
cg24724877	1	-0.00146759	0.0004544	0.00174282	0.983246	1	ADC
cg02969380	8	-0.0172773	0.00534978	0.0017438	0.983246	1	XKR5
cg21042970	21	0.00190732	0.000590667	0.0017462	0.983246	1	JAM2
cg15526153	1	0.0101247	0.00313559	0.0017469	0.983246	1	SLC1A7
cg12512545	10	0.00195784	0.000606355	0.00175388	0.984647	1	PITRM1
cg20510474	2	0.0228892	0.00709246	0.00175628	0.984647	1
cg24605404	12	0.00759109	0.00235324	0.00176424	0.985704	1	FLJ12825
cg11392765	4	0.000956356	0.000296655	0.00177532	0.985704	1	NKX3-2
cg16192197	6	-0.0200277	0.00621307	0.00177706	0.985704	1
cg15475101	12	-0.0542545	0.0168321	0.00178461	0.985704	1	C12orf51
cg09871424	1	0.0117391	0.00364398	0.00178804	0.985704	1	PBX1
cg00917094	4	0.0193201	0.00599798	0.00179032	0.985704	1	TKTL2
cg05693450	8	0.00626644	0.00194404	0.00179056	0.985704	1	KCNU1;KCNU1
cg04611649	2	0.0118594	0.00368246	0.00179368	0.985704	1	ARL5A;ARL5A;ARL5A
cg02294281	1	0.0155606	0.0048346	0.00180432	0.985704	1
cg14794735	7	-0.0157083	0.00488055	0.00180456	0.985704	1	MIR183;MIR96
cg07299526	16	-0.0127883	0.00397336	0.00180483	0.985704	1	DPEP1;DPEP1
cg21201924	9	0.0305509	0.00949286	0.00180602	0.985704	1	RXRA
cg17062109	17	0.00302871	0.000940418	0.00180626	0.985704	1	LOC404266;LOC404266;LOC404266;LOC404266;HOXB5
cg00559963	1	-0.00963998	0.00299543	0.00180642	0.985704	1	MFSD2A;MFSD2A
cg08701183	7	-0.0435748	0.0135476	0.00181659	0.98719	1
cg05464506	2	0.00848793	0.00263742	0.00181935	0.98719	1
cg18597643	10	0.00847142	0.0026338	0.00182312	0.98719	1
cg18820063	10	0.0199898	0.00621733	0.00182373	0.98719	1
cg07145744	3	-0.0225875	0.00702468	0.00182867	0.98719	1	C3orf39
cg09553915	19	0.0334527	0.0104112	0.00183533	0.98719	1	MLL4
cg03953513	7	-0.0171462	0.00533589	0.00184051	0.98719	1
cg17456749	12	0.00169933	0.000529022	0.00184057	0.98719	1	FAM109A
ch.16.192535R	16	-0.00169117	0.000526324	0.00184165	0.98719	1	CREBBP;CREBBP
cg07476472	2	-0.0317226	0.00987727	0.00184367	0.98719	1
cg27382790	20	0.00175892	0.000548005	0.00185512	0.988323	1	SLC24A3
cg23824713	18	-0.022575	0.00703428	0.00185741	0.988323	1	SERPINB5
cg11731890	6	-0.00198088	0.000617285	0.00185899	0.988323	1	HIST1H3G;HIST1H2BI
cg07177379	1	0.0090484	0.00281983	0.00185996	0.988323	1	ATP1A2
cg02452552	5	-0.0233541	0.00727926	0.00186307	0.988323	1
cg16402715	2	0.0138798	0.00432737	0.00186811	0.989161	1	SRBD1
cg27000503	19	-0.0228918	0.00714042	0.00187678	0.991913	1	CSNK1G2
cg07981599	16	0.0012362	0.000385681	0.00188085	0.991951	1	NFATC3;NFATC3;NFATC3;NFATC3
cg20733739	7	-0.0100753	0.0031447	0.00188877	0.991951	1	MAD1L1;MAD1L1;MAD1L1
cg20545775	11	0.00531113	0.00165762	0.00190136	0.991951	1
cg02978544	16	-0.0126207	0.00394057	0.00190219	0.991951	1
cg22682724	1	-0.00727557	0.00227175	0.00190294	0.991951	1
cg08109266	14	0.010515	0.00328465	0.00190437	0.991951	1	MIPOL1
cg02617702	19	0.00978975	0.00305651	0.00190818	0.991951	1	FCHO1;FCHO1
cg14213394	8	-0.009471	0.00295953	0.00191078	0.991951	1
cg06627009	5	-0.00559801	0.0017492	0.00191655	0.991951	1	FSTL4
cg09625274	15	-0.012036	0.00376286	0.00191984	0.991951	1	SLC24A5
cg19021197	17	0.0142627	0.00445984	0.00192345	0.991951	1	TBX2
cg25295723	10	0.0199423	0.00623843	0.00193151	0.991951	1
cg05044843	18	0.0146108	0.00455979	0.00193731	0.991951	1	GNAL;GNAL;GNAL
cg08047802	12	0.00342545	0.00107248	0.00194799	0.991951	1	WSCD2
cg14040796	19	0.00240111	0.00075155	0.00194921	0.991951	1	NUCB1
cg25361850	19	-0.0310462	0.00972097	0.00194928	0.991951	1	ZNF577;ZNF577;ZNF577
cg00785112	22	0.0251606	0.00787959	0.00195296	0.991951	1	C22orf26;LOC150381
cg11469285	4	0.00215687	0.000675511	0.00195406	0.991951	1
cg15383072	8	0.00268115	0.000839724	0.00195439	0.991951	1	RAD21
cg06115835	2	0.00640008	0.00200541	0.00196337	0.991951	1	SH3RF3
cg23504735	19	0.00165522	0.000518709	0.00196572	0.991951	1	AP1M1;AP1M1
cg16547450	13	-0.0023727	0.000742481	0.00196619	0.991951	1	IFT88;IFT88
cg20643362	19	0.00493399	0.00154677	0.00197969	0.991951	1	C19orf12;C19orf12;C19orf12
cg06938333	1	0.00179371	0.000562566	0.00199551	0.991951	1	MAD2L2;MAD2L2
cg07856163	5	0.0108831	0.00341254	0.00199855	0.991951	1	CPLX2
cg25292967	13	0.007613	0.00239047	0.00200445	0.991951	1
cg08853304	5	0.0221531	0.00695607	0.00200447	0.991951	1
cg18065874	8	0.00759812	0.00238624	0.00201505	0.991951	1
cg25782003	19	0.0019932	0.000625767	0.00201552	0.991951	1	ZNF350
cg10578717	8	0.00422893	0.00132874	0.0020173	0.991951	1	WWP1
cg08022502	15	0.00603358	0.0018958	0.00202465	0.991951	1	UNC45A;UNC45A
cg17861161	1	0.037638	0.0118309	0.00202556	0.991951	1	PRDM16;PRDM16
cg01538982	3	0.00244012	0.000767168	0.00202966	0.991951	1	CCDC51;CCDC51;CCDC72
cg00536924	7	0.00389903	0.00122607	0.00203334	0.991951	1	GNG11
cg23201549	2	-0.00108607	0.000341544	0.00203477	0.991951	1	ZFP36L2;LOC100129726
cg16496217	10	-0.0194374	0.00611308	0.00203619	0.991951	1
cg10717312	2	-0.0158671	0.00499088	0.00203883	0.991951	1	SNED1
cg10803923	12	-0.00860419	0.00270692	0.0020428	0.991951	1	ANKRD52
cg25444231	3	0.00112157	0.000352857	0.00204311	0.991951	1	HES1
cg21401794	1	0.00242866	0.000764094	0.00204349	0.991951	1	LRRC8C
cg13622968	19	-0.00824715	0.00259534	0.00204862	0.991951	1	ZGLP1
cg15416233	10	0.00170001	0.000534996	0.00204898	0.991951	1	PAX2;PAX2;PAX2;PAX2;PAX2
cg16862624	18	0.00219794	0.00069177	0.00205124	0.991951	1	CPLX4
cg22296808	11	0.0120047	0.00377862	0.00205288	0.991951	1	KCNQ1;KCNQ1
cg22884440	8	0.00188695	0.000594001	0.00205496	0.991951	1	ASAP1
cg10088519	17	-0.00141927	0.000446826	0.00205708	0.991951	1	VAMP2;VAMP2
cg16234557	10	0.003557	0.00111878	0.00205979	0.991951	1	EMX2OS
cg10460003	17	-0.00962483	0.00302549	0.00206312	0.991951	1	SLC25A10
cg11116200	13	-0.0146452	0.00461217	0.00206353	0.991951	1
cg00321703	2	0.00105645	0.000332763	0.00206711	0.991951	1
cg26464221	5	0.00164059	0.000516852	0.00207079	0.991951	1	PRR16
cg24547253	1	-0.0105796	0.00333318	0.00207191	0.991951	1	GABRD
cg21290316	18	0.00350588	0.00110461	0.00207295	0.991951	1	KIAA1328;C18orf10
cg19426522	3	0.00875885	0.00275906	0.00207546	0.991951	1
cg17943391	1	0.00342661	0.00107991	0.00207817	0.991951	1	DIRAS3
cg26913186	15	0.00787365	0.00248081	0.0020803	0.991951	1	ATP10A
cg03873659	3	0.00091086	0.000287018	0.00208217	0.991951	1	PTPLB
cg27364916	19	0.0145487	0.00458641	0.00209122	0.991951	1	TBXA2R;TBXA2R
cg00614641	11	0.00195763	0.000617481	0.00209548	0.991951	1	FADS2
cg17524017	8	0.00258928	0.000817215	0.002108	0.991951	1	SULF1;SULF1;SULF1;SULF1
cg07302848	2	0.0010963	0.000346022	0.00210872	0.991951	1	CDCA7;CDCA7
cg15889448	17	0.0214188	0.00675865	0.00211079	0.991951	1	C17orf104
cg12911095	5	-0.0055269	0.00174289	0.0021204	0.991951	1
cg00640147	17	-0.0178094	0.00562447	0.00212104	0.991951	1	GH2;GH2;GH2;GH2
cg00513205	5	-0.00733951	0.00231788	0.00212792	0.991951	1	NEUROG1
cg19483679	5	0.0177679	0.00561181	0.00212996	0.991951	1
cg10946669	4	0.00197852	0.000625142	0.00213088	0.991951	1
cg22430950	17	0.00792158	0.00250213	0.00213149	0.991951	1
cg25406872	5	0.0023414	0.00073933	0.00213236	0.991951	1	LOC100268168;LOC100268168;RPL26L1
cg18685158	19	-0.0149764	0.00472909	0.00213282	0.991951	1	SMARCA4;SMARCA4;SMARCA4;SMARCA4;SMARCA4;SMARCA4;SMARCA4
cg27348779	5	-0.0153	0.00483669	0.00214137	0.991951	1
cg06025216	16	-0.0179173	0.00565839	0.00214275	0.991951	1	ADCY9
cg13992911	5	0.0137923	0.00435906	0.00214386	0.991951	1
cg23014747	1	0.0142086	0.00449231	0.00214432	0.991951	1	TM2D1
cg24050630	3	-0.00227794	0.00072036	0.00214863	0.991951	1	CEP97
cg05314420	2	0.0118141	0.00373665	0.00215216	0.991951	1	MAL;MAL;MAL;MAL
cg13320538	8	0.0229588	0.00725916	0.00215251	0.991951	1
cg09756855	2	-0.015867	0.00501985	0.00215774	0.991951	1	ACOXL;ACOXL;ACOXL
cg18156003	21	-0.00686837	0.00217322	0.0021604	0.991951	1	TMPRSS2;TMPRSS2
cg02925594	16	0.0248243	0.00785642	0.00216511	0.991951	1
cg14060111	20	0.00228146	0.000721819	0.00216602	0.991951	1	ISM1
cg26365147	1	0.012445	0.00393891	0.00216677	0.991951	1
cg12677759	3	0.00160188	0.000507056	0.00216882	0.991951	1	ARIH2;C3orf71
cg07062130	14	-0.0242827	0.00766027	0.00216995	0.991951	1	RPL10L
cg10165864	2	0.0252937	0.00800472	0.00217173	0.991951	1	PDK1
cg01669161	7	0.0142373	0.00450612	0.00218129	0.994727	1
cg01983725	1	0.0205	0.00649641	0.00219296	0.998458	1	CABC1
cg08305942	16	0.0202675	0.006424	0.00219718	0.998789	1
cg20335293	2	0.0173176	0.0054903	0.00220227	0.999512	1
cg20332060	12	-0.014025	0.0044463	0.00220908	0.999982	1	FAM138D
cg04757350	10	-0.0117782	0.00373595	0.00221279	0.999982	1
cg12094552	21	-0.028839	0.00915121	0.00222146	0.999982	1
cg15195538	2	0.00119064	0.000377558	0.00222186	0.999982	1	GMPPA;GMPPA
cg01518225	8	0.0324255	0.0102924	0.00222797	0.999982	1
cg24346815	19	0.00823441	0.00261335	0.00223225	0.999982	1	SBNO2;SBNO2
cg07136873	19	-0.00366923	0.00116494	0.00223299	0.999982	1
cg09563922	2	0.00565949	0.00179729	0.00223848	0.999982	1
cg26136365	3	0.00157148	0.000498914	0.00223987	0.999982	1	FEZF2
cg05264816	18	-0.0320702	0.0101858	0.00224109	0.999982	1	LOXHD1
cg18584387	12	0.00537774	0.00170772	0.00224483	0.999982	1	CCND2
cg10469659	15	0.0110972	0.00352594	0.0022496	0.999982	1	SPPL2A
cg12457451	17	0.0031298	0.000994772	0.00225683	0.999982	1	WSB1;WSB1
cg21546821	2	-0.0167027	0.00530972	0.00226071	0.999982	1
cg15552843	22	-0.0243501	0.00774194	0.00226399	0.999982	1	C22orf45;C22orf45;UPB1
cg01131735	17	-0.00127546	0.0004056	0.00227561	0.999982	1	FKBP10;SC65;SC65
cg11311296	13	0.00178055	0.000566319	0.00227954	0.999982	1	WBP4
cg17644896	11	0.00648129	0.00206099	0.00228258	0.999982	1	PRCP;PRCP
cg01427869	13	0.00917268	0.00292035	0.00229381	0.999982	1
cg04044936	10	-0.00791387	0.00251906	0.00229685	0.999982	1	DIP2C
cg22308101	8	-0.0174364	0.00555268	0.00229922	0.999982	1	ZFHX4
cg12046131	19	-0.00104228	0.000331672	0.0023063	0.999982	1	DHDH
cg07733567	17	-0.00681082	0.00216738	0.00230689	0.999982	1	MIR1180;B9D1
cg01149683	3	0.0209253	0.00666603	0.00230691	0.999982	1
cg00637064	3	0.00131502	0.000418782	0.0023074	0.999982	1	ZNF621;ZNF621
cg00318865	12	0.00113668	0.00036207	0.00231231	0.999982	1	ACVR1B;ACVR1B;ACVR1B
cg14968543	8	0.00330874	0.00105469	0.00232066	0.999982	1
cg16447589	7	0.00425135	0.00135542	0.00232481	0.999982	1	IGFBP3;IGFBP3
cg21415215	1	-0.0210492	0.00671135	0.00232628	0.999982	1	NOS1AP;NOS1AP
cg05975755	8	0.0160754	0.00512745	0.00233477	0.999982	1
cg27402881	7	-0.00137456	0.000438627	0.00234472	0.999982	1	C7orf10;C7orf11
cg14582193	15	0.00107299	0.000342419	0.00234638	0.999982	1
cg27251412	21	-0.0121563	0.00388067	0.00235381	0.999982	1	AIRE
cg04007792	8	-0.0119633	0.0038197	0.00235758	0.999982	1	DLGAP2
cg22358121	11	0.0239085	0.00763538	0.0023628	0.999982	1	TRAPPC4
cg19414630	8	0.0142803	0.00455934	0.00236459	0.999982	1
cg06677538	7	0.00265519	0.000848386	0.00237423	0.999982	1
cg14339048	8	0.0154356	0.00493206	0.00237462	0.999982	1	FAM90A7
cg22053500	6	0.00125925	0.000402249	0.00237602	0.999982	1	KIAA1919
cg00987461	12	-0.00123557	0.000394965	0.00238438	0.999982	1	GLT8D2
cg18351781	19	0.00588977	0.00188164	0.00238691	0.999982	1	UHRF1;UHRF1
cg17502267	15	0.00351213	0.00112284	0.00238723	0.999982	1	BNIP2
cg01817204	3	0.00250408	0.000800775	0.00239335	0.999982	1	MYLK;MYLK;MYLK;MYLK
cg12252801	9	0.00122814	0.000392759	0.00239428	0.999982	1	PPP6C;PPP6C;PPP6C
cg23401684	2	-0.0128846	0.00412026	0.00240068	0.999982	1	YWHAQ
cg07640645	4	-0.00237041	0.000758572	0.00240981	0.999982	1	FBXO8;KIAA1712;KIAA1712;KIAA1712;FBXO8
cg02043651	19	0.00215127	0.000688563	0.00241378	0.999982	1	C19orf28;C19orf28;C19orf28
cg05998672	11	0.00630458	0.00201777	0.00241991	0.999982	1	AP2A2
cg00129731	6	-0.00102428	0.000327737	0.0024221	0.999982	1	FAM46A
cg09965363	15	0.0217717	0.00697111	0.00242239	0.999982	1	GOLGA8C
cg23679769	1	0.00164319	0.000526254	0.00242763	0.999982	1	IQGAP3
cg26537639	16	0.00134714	0.000431459	0.00242852	0.999982	1	CYBA
cg10354655	12	0.011481	0.00367727	0.00242955	0.999982	1
cg06838985	11	0.00320269	0.00102601	0.00243455	0.999982	1	TRPC6
cg11019172	1	-0.0336103	0.0107683	0.00243652	0.999982	1	ICMT
cg05357527	17	-0.00266542	0.000853367	0.0024445	0.999982	1	HRNBP3
cg26169700	22	-0.0258427	0.00824006	0.00244464	0.999982	1	CYP2D7P1
cg02398663	18	-0.00110184	0.000352794	0.00244621	0.999982	1
cg25709978	15	0.0100386	0.00321765	0.00244674	0.999982	1	SNORD115-16
cg22989033	11	-0.0212068	0.00679744	0.00244699	0.999982	1	ST5;ST5;ST5
cg03699601	14	-0.00541816	0.00173687	0.00244941	0.999982	1	TMEM121
cg18991449	14	-0.00738739	0.0023684	0.00245205	0.999982	1
cg24495298	1	0.0120388	0.00385851	0.00245307	0.999982	1	KIAA1751
cg26043100	11	-0.00881967	0.00282793	0.00245479	0.999982	1
cg14908994	19	0.0172679	0.00554038	0.00247007	0.999982	1
cg20211088	6	0.00288151	0.000924539	0.00247039	0.999982	1	RANBP9
cg24866706	3	0.0285227	0.00913388	0.00247579	0.999982	1
cg11553245	8	-0.00998668	0.00320581	0.00248182	0.999982	1	SLC7A2
cg06585307	16	-0.0132222	0.00424445	0.00248186	0.999982	1	IFT140
cg20725021	3	-0.0168227	0.00540173	0.00248847	0.999982	1	MASP1;MASP1;MASP1;MASP1;MASP1;MASP1
cg16313587	8	0.00115087	0.000369419	0.00248863	0.999982	1	BRF2
cg13802490	1	0.0148564	0.00477059	0.00248952	0.999982	1	TP73;TP73;TP73;TP73
cg03179043	5	0.00102029	0.000327708	0.00249522	0.999982	1	EMB;EMB
cg24366489	5	-0.0532484	0.0171052	0.00249851	0.999982	1	DND1
cg05858126	10	0.0299939	0.00963571	0.00250002	0.999982	1	MIR146B
cg20716571	10	0.00228727	0.000734847	0.00250165	0.999982	1	WDR37
cg18175263	22	-0.00905017	0.00290138	0.00250203	0.999982	1	SBF1
cg20385901	8	-0.00587464	0.0018855	0.00250256	0.999982	1
cg05608159	5	0.00107831	0.000346471	0.0025041	0.999982	1	PIK3R1;PIK3R1
cg26637901	12	0.00272352	0.000875251	0.00250836	0.999982	1	ATF7IP
cg11998497	2	-0.0235467	0.00756829	0.00251188	0.999982	1	ARHGEF4;ARHGEF4
cg15792395	7	-0.00149326	0.000480064	0.0025171	0.999982	1	SHFM1;SHFM1
cg20140201	2	-0.0100815	0.00324013	0.00251831	0.999982	1	C2orf54
cg25467521	13	-0.00604005	0.00194226	0.00252289	0.999982	1	TFDP1;TFDP1
cg06623295	17	-0.0376701	0.012115	0.00252618	0.999982	1
cg18952026	12	0.00180292	0.00057992	0.00252978	0.999982	1	LRTM2;LRTM2;CACNA2D4;LRTM2
cg03354590	19	-0.00108975	0.000350407	0.0025298	0.999982	1
cg10858909	4	0.00326179	0.00104959	0.00253929	0.999982	1	EIF4E;EIF4E;EIF4E;EIF4E;EIF4E
cg25286333	1	0.00464728	0.0014934	0.00254052	0.999982	1	RNF207
cg25060388	1	0.00620923	0.00199757	0.00254187	0.999982	1	PRKCZ;PRKCZ;PRKCZ
cg11492886	17	-0.0117733	0.00379053	0.00255236	0.999982	1
cg18900914	5	0.0307737	0.00990811	0.00255295	0.999982	1
cg09473576	1	0.00304522	0.00098063	0.00255713	0.999982	1	CAMK2N1
cg14576436	2	0.00967472	0.00311294	0.00256255	0.999982	1	KCNE4
cg27320983	19	-0.00349182	0.00112195	0.00256494	0.999982	1	C19orf26
cg09525973	12	0.039635	0.0127686	0.00256707	0.999982	1	FBRSL1
cg08866469	2	0.0160099	0.00515822	0.00256967	0.999982	1
cg14280658	1	-0.00319573	0.00102968	0.00257079	0.999982	1
cg16403669	1	0.00225912	0.000728146	0.00257906	0.999982	1	FAM78B
ch.10.2196322F	10	0.0019311	0.000622289	0.00258214	0.999982	1	ACTR1A
cg18865094	1	-0.00210812	0.000679692	0.00258679	0.999982	1	ZNF678;ZNF678
cg06636222	22	0.00404809	0.00130525	0.00258834	0.999982	1	PEX26;PEX26
cg02063817	7	-0.0074336	0.00239689	0.00258861	0.999982	1
cg19471399	12	0.00947212	0.00305493	0.00260279	0.999982	1	CCDC77;CCDC77;CCDC77;CCDC77
cg18478105	20	0.00291965	0.00094203	0.00260465	0.999982	1	YTHDF1
cg12221689	2	-0.0224407	0.00724275	0.00261219	0.999982	1	VWA3B
cg17536086	12	0.000719444	0.000232232	0.00261545	0.999982	1	DGKA;DGKA;DGKA;DGKA
cg23008404	3	-0.0152947	0.004934	0.00261715	0.999982	1	CLDN18;CLDN18
cg26973607	5	0.0218567	0.00705593	0.00261805	0.999982	1
cg00310044	1	0.0166759	0.00538434	0.00262223	0.999982	1	TESK2
cg16031338	1	-0.00637188	0.00205675	0.00262313	0.999982	1	PLCH2
cg23825482	18	-0.00326767	0.00105527	0.00262688	0.999982	1
cg22199115	12	0.00155351	0.000501898	0.00263683	0.999982	1	LOC338758
cg19914751	3	0.00299089	0.000966634	0.00264606	0.999982	1	QARS
cg11884230	6	0.00119626	0.000386845	0.00266036	0.999982	1	DSE;DSE
cg19306864	1	0.00163224	0.000527857	0.0026616	0.999982	1	KIF1B;KIF1B
cg04779013	1	0.00145297	0.000470009	0.00266839	0.999982	1	SYNC;SYNC
cg23675523	15	-0.00938835	0.00303624	0.00267936	0.999982	1	ADAMTS17
cg01962428	4	-0.00186524	0.000603384	0.00268591	0.999982	1	DKK2;DKK2
cg11993160	18	0.0183435	0.00593411	0.00268668	0.999982	1
cg00399107	16	-0.00576402	0.00186643	0.00269365	0.999982	1	BANP;BANP
cg11647452	13	-0.0203289	0.00658317	0.00269564	0.999982	1
cg03926640	17	-0.0152824	0.00494905	0.00269607	0.999982	1	BAIAP2;BAIAP2;BAIAP2;BAIAP2
cg07103493	5	-0.00338671	0.00109685	0.00269838	0.999982	1	SLC27A6;SLC27A6;SLC27A6;SLC27A6
cg06899597	19	0.010675	0.00345738	0.002699	0.999982	1	AURKC;AURKC;AURKC
cg12267021	11	0.00615057	0.0019922	0.00270126	0.999982	1	NUMA1;LRTOMT;LRTOMT;LRTOMT;LRTOMT;LRTOMT;LRTOMT
cg14839809	1	-0.00748835	0.00242626	0.00270903	0.999982	1
cg05403387	19	-0.00152691	0.00049476	0.00271075	0.999982	1	TNPO2;TNPO2
cg13492159	12	0.00103354	0.000334957	0.00271537	0.999982	1	BTBD11
cg15023007	19	0.0527008	0.0170886	0.00272877	0.999982	1	ZSCAN5A
cg04223842	2	-0.00753746	0.00244454	0.00273367	0.999982	1	CIB4
cg08824373	22	0.00286426	0.000928991	0.00273527	0.999982	1
cg11233163	3	-0.0147698	0.00479054	0.00273581	0.999982	1	NKIRAS1
cg06328100	6	0.0129464	0.00419944	0.0027377	0.999982	1	ITPR3
cg05281221	11	-0.00148403	0.00048147	0.00274266	0.999982	1
cg05022128	7	0.00808051	0.00262171	0.00274393	0.999982	1	C7orf26
cg16132151	10	0.0273363	0.00887021	0.00274672	0.999982	1	MINPP1
cg03353436	11	-0.00535927	0.00173917	0.00274927	0.999982	1	NLRP10
cg02538579	5	-0.00439051	0.00142438	0.00275044	0.999982	1	C5orf34
cg00679960	4	0.00605521	0.00196317	0.0027514	0.999982	1	TBC1D14;TBC1D14;TBC1D14
cg10839041	20	0.00103978	0.000337354	0.00275229	0.999982	1	NRSN2
cg08645207	2	0.00674647	0.00218924	0.00275661	0.999982	1	AOX1
cg06553736	8	0.0219406	0.00712351	0.00276156	0.999982	1
cg24051040	1	-0.0105556	0.00342906	0.00277633	0.999982	1
cg03190661	17	0.00106393	0.000345726	0.00278369	0.999982	1	TMC8;TMC6
cg26608221	2	0.00506752	0.00164689	0.00278672	0.999982	1	MOGS;MOGS
cg26551843	14	0.00173142	0.000562788	0.00279121	0.999982	1	RPS6KL1
cg17922283	14	0.0125891	0.00409259	0.00279476	0.999982	1	RGS6
cg05236348	10	0.0113889	0.00370251	0.00279558	0.999982	1	CHST3
cg02727227	2	0.000737778	0.000239725	0.00279937	0.999982	1	MBOAT2
cg05862356	2	0.00237772	0.000773181	0.00280183	0.999982	1
cg24315188	7	0.00147924	0.000480515	0.0028106	0.999982	1	PHTF2;PHTF2;TMEM60
cg09754868	1	0.00285846	0.000928719	0.00281564	0.999982	1	FLJ37453;SPEN
cg00497735	16	0.00264215	0.000859688	0.00281768	0.999982	1
cg04060830	9	0.000880807	0.000286502	0.00281815	0.999982	1	GPR107;GPR107;GPR107;GPR107;GPR107;GPR107
cg14873240	3	-0.00217887	0.000708965	0.00281829	0.999982	1	SLC7A14
cg16838001	19	0.00188441	0.000613197	0.00282019	0.999982	1	PKN1
cg08894891	19	-0.00555566	0.00180742	0.00282271	0.999982	1	HOMER3;HOMER3;HOMER3;HOMER3;HOMER3
cg15247031	14	0.00773638	0.00251692	0.00282327	0.999982	1	C14orf126
cg13332925	2	0.00166906	0.000543204	0.00282425	0.999982	1	LOC100130691;AGPS
cg12408990	5	-0.0354535	0.0115434	0.00283521	0.999982	1	RASGEF1C
cg08598988	3	-0.0441115	0.0143682	0.00284587	0.999982	1	ADCY5
cg16510530	3	0.0199412	0.00649536	0.002846	0.999982	1	FOXP1
cg07927909	8	-0.0566756	0.0184621	0.00284801	0.999982	1	ADAM3A;ADAM3A;ADAM3A
cg12403162	10	0.0153313	0.00499459	0.00285024	0.999982	1	ABLIM1;ABLIM1;ABLIM1
cg02367828	1	0.0100647	0.00327714	0.00285404	0.999982	1
cg07499546	1	0.00391103	0.00127447	0.00286608	0.999982	1	SMAP2
cg08390699	5	0.00300518	0.000979451	0.00287061	0.999982	1	WDR70
cg04568923	17	0.0143993	0.004683	0.00287109	0.999982	1	COX10
cg13009654	5	0.00224278	0.000731399	0.00287745	0.999982	1	EGR1
cg17377658	15	0.0042234	0.00137772	0.00288558	0.999982	1	MYO1E
cg06693411	7	-0.0107086	0.00349519	0.00290033	0.999982	1
cg08757191	11	-0.00988274	0.00322573	0.00290104	0.999982	1	TIRAP;TIRAP
cg05872835	6	0.0189074	0.00617484	0.00291611	0.999982	1	COL12A1;COL12A1
cg03515246	16	-0.00320773	0.00104767	0.00291827	0.999982	1
cg15066197	15	-0.0228836	0.00747517	0.00292248	0.999982	1	GABRB3;GABRB3
cg17971587	11	0.0107879	0.00352405	0.00292304	0.999982	1	TRIM29
cg20320656	12	0.030138	0.0098455	0.00292412	0.999982	1	LETMD1;LETMD1
cg21529528	18	-0.00549192	0.00179418	0.00292523	0.999982	1	SIGLEC15
cg27347412	19	-0.0331367	0.0108072	0.00293607	0.999982	1	FBXO46
cg27218154	11	0.00785833	0.00256832	0.00293629	0.999982	1	PRR5L;PRR5L;PRR5L;PRR5L
cg04921989	2	-0.0029237	0.000955613	0.00293816	0.999982	1
cg00498089	6	0.0162123	0.00529759	0.00293994	0.999982	1
cg06051716	6	-0.01062	0.00346567	0.00294209	0.999982	1
cg00357176	7	-0.0223421	0.00730419	0.00294438	0.999982	1	HIPK2;HIPK2
cg01172735	1	0.0020132	0.000657975	0.00294548	0.999982	1	SESN2
cg00874605	16	0.00746184	0.00243973	0.00294732	0.999982	1	PARN;PARN
cg12964970	2	-0.0146971	0.00480539	0.00294741	0.999982	1
cg03902565	5	-0.00381023	0.00124593	0.0029503	0.999982	1	NNT;NNT
cg18999998	17	-0.00214147	0.000700569	0.00296264	0.999982	1	DHX8
cg02181506	14	0.00306627	0.00100323	0.0029658	0.999982	1	SERPINA1;SERPINA1;SERPINA1;SERPINA1;SERPINA1;SERPINA1;SERPINA1;SERPINA1;SERPINA1;SERPINA1;SERPINA1;SERPINA1;SERPINA1;SERPINA1;SERPINA1;SERPINA1;SERPINA1;SERPINA1;SERPINA1;SERPINA1
cg17999686	7	0.00429356	0.00140496	0.00296939	0.999982	1	RELN;RELN
cg21547708	17	0.00206939	0.000677371	0.00297797	0.999982	1	SSTR2;SSTR2
cg11142556	17	0.0256744	0.00840339	0.00298514	0.999982	1	TBCD
cg08685384	19	0.00154297	0.000505344	0.00299349	0.999982	1	ATP5SL;ATP5SL;ATP5SL;ATP5SL;ATP5SL;ATP5SL;ATP5SL
cg00471000	20	-0.0138277	0.00452907	0.0029954	0.999982	1	BPIL3
cg20874210	11	-0.0198553	0.00650364	0.00299668	0.999982	1
cg23013402	15	0.0117657	0.00385454	0.00300139	0.999982	1	WASH3P
cg23439458	7	0.00187915	0.000615625	0.00300142	0.999982	1	C7orf10;C7orf11
cg01693246	15	-0.0110915	0.00363501	0.00301169	0.999982	1
cg11590420	5	0.00192728	0.000631651	0.00301272	0.999982	1	MYOZ3;MYOZ3
cg19709095	1	-0.00710311	0.00232775	0.00301901	0.999982	1	UBE2J2;UBE2J2;LOC100128842;UBE2J2;UBE2J2
cg11665588	11	0.00117625	0.000385602	0.0030196	0.999982	1	SESN3
cg10764440	12	-0.0212953	0.00698439	0.0030327	0.999982	1	FGF23
cg05924212	2	0.00270762	0.000887879	0.00303671	0.999982	1	LBH
cg26455579	13	-0.000738707	0.000242316	0.00303692	0.999982	1	TM9SF2;TM9SF2
cg24373608	3	-0.0170507	0.00559144	0.00303773	0.999982	1
cg03841638	17	0.0243073	0.00797458	0.00304078	0.999982	1
cg04852280	1	-0.00222669	0.000730166	0.00304584	0.999982	1	ZNF593
cg00719237	17	-0.042369	0.0138792	0.00304658	0.999982	1	NGFR
cg06345909	22	-0.00826169	0.00271193	0.00305608	0.999982	1
cg22128197	1	0.00381701	0.00125134	0.00305814	0.999982	1	UBE2Q1
cg16872357	7	0.0273021	0.00895991	0.00305869	0.999982	1	PTPRN2;PTPRN2;PTPRN2
cg25735482	12	-0.0218272	0.00716319	0.00305884	0.999982	1	TENC1
cg15363455	7	-0.0093991	0.00308565	0.00305938	0.999982	1
cg19738333	8	0.00148934	0.000489005	0.00306322	0.999982	1	REEP4
cg13915752	6	0.0140348	0.00460858	0.00306582	0.999982	1	CDK19
cg18560204	15	0.00859889	0.00282494	0.00307923	0.999982	1	BNC1
cg08832906	7	-0.00473536	0.0015542	0.00308057	0.999982	1	CLEC2L
cg09147372	8	0.0141329	0.00464199	0.00308228	0.999982	1	MAPK15
cg14284257	7	-0.0101482	0.00333329	0.00308289	0.999982	1	PON2;PON2
cg17763192	16	-0.00249416	0.000818538	0.00308797	0.999982	1
cg13882377	10	-0.0239549	0.00787258	0.00308931	0.999982	1	LHPP;LHPP
cg14022322	14	-0.00822334	0.00270116	0.00309364	0.999982	1	PPP1R13B
cg21855830	2	-0.01038	0.00341183	0.00309373	0.999982	1	CYP27C1
cg14606586	10	0.00303594	0.000997506	0.00310142	0.999982	1
cg16225099	12	-0.00629369	0.00206974	0.00310809	0.999982	1
cg22459517	19	-0.0815146	0.0268125	0.00311404	0.999982	1	EPS8L1
cg22942804	6	0.0101191	0.00332874	0.0031165	0.999982	1	HIST1H2BE
cg16113433	5	0.00319025	0.001049	0.00312277	0.999982	1
cg01671587	15	0.00676052	0.00222464	0.00312566	0.999982	1
cg16321975	2	0.00128676	0.000423171	0.00312728	0.999982	1	INPP5D;INPP5D
cg11588596	1	0.00110806	0.000364547	0.00312904	0.999982	1	PRCC;PRCC
cg02379427	5	-0.00712652	0.00234465	0.00312984	0.999982	1	C5orf20
cg19244965	19	0.0116653	0.00383936	0.00313109	0.999982	1	ATCAY
cg01761618	5	-0.0153279	0.00504516	0.00313306	0.999982	1	CAST;CAST;CAST;CAST;CAST
cg01509715	16	0.00387726	0.00127582	0.00313399	0.999982	1	ZNF668
cg19863411	17	-0.0232482	0.00765018	0.00313518	0.999982	1	PCYT2
cg11145772	3	0.00899854	0.00296132	0.00313724	0.999982	1	IQSEC1;IQSEC1
cg04369018	4	0.00165517	0.000544925	0.00313979	0.999982	1
cg04266169	1	0.00109238	0.00035964	0.00313988	0.999982	1	GNB1
cg05999729	2	-0.0191772	0.00631431	0.00314291	0.999982	1
cg06260964	7	0.0343203	0.0112828	0.00314728	0.999982	1	CHST12
cg18225577	19	-0.029394	0.00968087	0.00315049	0.999982	1	TRPM4
cg18097277	15	0.000888001	0.000292474	0.00315163	0.999982	1	IL16;IL16
cg05166490	8	0.00167255	0.000550576	0.003155	0.999982	1	ANK1;ANK1
cg13623690	16	0.00136863	0.00045097	0.00316401	0.999982	1	COTL1
cg11522265	1	0.00112538	0.000370624	0.00316797	0.999982	1	UBIAD1
cg23374700	18	0.00207619	0.000684015	0.00316916	0.999982	1	PARD6G
cg18845417	2	0.0166448	0.00548391	0.00317008	0.999982	1
cg27409484	6	-0.00379716	0.00124986	0.00317235	0.999982	1
cg15821835	8	-0.00212101	0.000699249	0.00317917	0.999982	1	SGK3;SGK3;SGK3
cg18034501	3	-0.0222389	0.00733191	0.00318022	0.999982	1
cg20778688	17	0.0144222	0.00475488	0.0031804	0.999982	1	ACACA;ACACA;ACACA;ACACA;ACACA
cg18578405	16	-0.00134687	0.000444069	0.00319088	0.999982	1	SHISA9;SHISA9
cg05085631	2	-0.000949316	0.000312929	0.00319457	0.999982	1	EIF2AK3
cg10573505	1	0.0346523	0.0114308	0.00319624	0.999982	1	CACNA1E
cg23831328	4	0.00136355	0.000449383	0.00319841	0.999982	1
cg01192061	11	-0.00853362	0.00281537	0.00320009	0.999982	1	SHANK2;SHANK2
cg15244786	12	0.0158862	0.00524161	0.00320285	0.999982	1	HOXC4;HOXC4
cg00320301	5	-0.0268727	0.00886763	0.00320638	0.999982	1	SLIT3
cg05728071	17	0.0010125	0.000334157	0.00321022	0.999982	1	SRP68
cg08096291	15	-0.00236233	0.000779649	0.00321049	0.999982	1	TTC23;TTC23;TTC23;TTC23;TTC23;LRRC28;TTC23;TTC23
cg11238048	6	0.00277988	0.00091752	0.00321265	0.999982	1	DACT2
cg04887080	15	0.010658	0.0035178	0.00321304	0.999982	1	SNORD115-11;SNORD115-29;SNORD115-36;SNORD115-43
cg11795262	19	0.0128575	0.00424404	0.00321477	0.999982	1	GATAD2A
cg19728577	1	-0.0123232	0.00406869	0.00322227	0.999982	1	GUCA2B
cg26240842	19	0.00148936	0.000491856	0.00322933	0.999982	1	RPS9
cg20743065	4	-0.000711875	0.000234941	0.00322937	0.999982	1
cg08651730	1	0.014897	0.00491723	0.00323384	0.999982	1	ACTL8
cg06417125	5	0.00546446	0.00180126	0.00323511	0.999982	1	C5orf58
cg12547085	7	-0.0206541	0.00682798	0.00325956	0.999982	1	NOS3;NOS3;NOS3;NOS3
cg02057391	13	0.002671	0.000883144	0.00326449	0.999982	1	TRPC4;TRPC4;TRPC4;TRPC4;TRPC4;TRPC4;TRPC4;TRPC4;TRPC4;TRPC4;TRPC4;TRPC4
cg12487153	6	0.00773414	0.00255746	0.00326723	0.999982	1
cg08049614	16	0.0140335	0.00464106	0.0032708	0.999982	1
cg13190879	22	0.00217323	0.00071873	0.00327153	0.999982	1	MN1
cg03107436	3	0.052323	0.0173069	0.00327594	0.999982	1	ATP2B2;ATP2B2
cg27025752	8	0.00190027	0.000628558	0.00327624	0.999982	1	XKR6
cg18832825	12	0.00146091	0.000483236	0.00327657	0.999982	1	NOC4L;DDX51
cg22451782	2	-0.0174358	0.0057677	0.0032783	0.999982	1	KLHL29
cg10275770	17	0.00524011	0.00173133	0.0032823	0.999982	1	ICAM2;ICAM2;ICAM2;ICAM2;ICAM2;ICAM2
cg01699298	20	-0.02839	0.00939268	0.00328269	0.999982	1	CBLN4
cg17541922	11	0.0047797	0.00158164	0.00328835	0.999982	1	PRSS23
cg24198977	3	0.000667623	0.000220956	0.00329289	0.999982	1	RABL3;GTF2E1
cg03294833	16	-0.0189728	0.00626652	0.0032938	0.999982	1	NRN1L
cg10185917	19	0.00969366	0.00320666	0.00329802	0.999982	1
cg19233753	6	0.00424879	0.00140599	0.00329859	0.999982	1	NMBR
cg24320500	19	-0.036833	0.0121812	0.00330037	0.999982	1	THOP1
cg09194364	11	-0.00745724	0.00246874	0.00330139	0.999982	1
cg02618550	16	-0.0145787	0.00482743	0.00330812	0.999982	1	RHBDL1
cg22167839	7	0.00101569	0.000335886	0.00330918	0.999982	1	SEPT7;SEPT7
cg27658017	5	0.00123277	0.000408241	0.0033108	0.999982	1	F2RL1
cg03507199	6	-0.00102251	0.000337995	0.00331741	0.999982	1	SOBP
cg06401999	10	0.0154879	0.0051321	0.00332919	0.999982	1	MGMT
cg00198729	17	0.00639476	0.00211921	0.00333258	0.999982	1	PPY
cg04265261	9	0.00467477	0.00154932	0.00333474	0.999982	1	FIBCD1
cg08144586	3	0.00177644	0.00058876	0.00333511	0.999982	1	TNFSF10
cg22454371	15	-0.0164844	0.00546195	0.00333698	0.999982	1
cg08898234	5	0.0011305	0.000374759	0.00334171	0.999982	1	PURA
cg14784868	12	-0.00412438	0.00136782	0.0033547	0.999982	1	YEATS4
cg03228312	20	0.00163311	0.000541634	0.00335621	0.999982	1	ZFP64;ZFP64;ZFP64;ZFP64;ZFP64;ZFP64;ZFP64;ZFP64
cg09160017	20	-0.00213382	0.000707797	0.00336033	0.999982	1	C20orf103
cg07201747	12	0.00946411	0.00313786	0.00336622	0.999982	1	MLF2;MLF2
cg10235181	7	-0.0179188	0.0059455	0.00336936	0.999982	1
cg01103730	1	-0.00560776	0.00186089	0.00337288	0.999982	1	IL20
cg17616537	17	0.0136978	0.00454573	0.00338427	0.999982	1	HOXB3
cg12443241	3	-0.00841428	0.00279157	0.00338563	0.999982	1	TRAK1
cg03815116	4	0.013349	0.0044317	0.00338619	0.999982	1	YIPF7
cg09896503	7	0.0020521	0.000681387	0.00339136	0.999982	1	ZKSCAN5;ZKSCAN5
cg09890400	1	-0.0241331	0.0080143	0.00339547	0.999982	1	CNKSR1;CNKSR1
cg22411784	19	0.00118647	0.000393493	0.00339566	0.999982	1	ZNF773
cg04821520	11	0.00855526	0.00283919	0.00340495	0.999982	1
cg25545598	8	0.0058537	0.00194476	0.00340823	0.999982	1
cg19973135	16	0.00123689	0.000410943	0.00340927	0.999982	1	MARVELD3;MARVELD3;MARVELD3;MARVELD3
cg04123941	15	-0.0251973	0.00837207	0.00341136	0.999982	1
cg06600936	15	-0.0119464	0.00396834	0.00341356	0.999982	1	ALPK3
cg07212852	20	0.00235147	0.000781185	0.00341662	0.999982	1
cg08571905	16	0.00704101	0.00233914	0.00341704	0.999982	1	CMTM4;CMTM4
cg01135754	16	0.00265079	0.00088064	0.00341714	0.999982	1	IRX3
cg24551570	4	-0.00388778	0.00129207	0.00341869	0.999982	1	HMGB2;HMGB2;HMGB2
cg19702785	20	-0.00397986	0.00132272	0.00341982	0.999982	1	KCNS1
cg05450667	22	-0.00612314	0.00203513	0.00342111	0.999982	1	C22orf27
cg19746754	2	-0.0128906	0.00427175	0.00342757	0.999982	1
cg06264303	10	-0.0012727	0.000423101	0.00342828	0.999982	1	ZNF33A;ZNF33A
cg15425811	22	-0.00612408	0.00203605	0.00343036	0.999982	1	C22orf27
cg12601400	17	-0.00157968	0.000525024	0.00344043	0.999982	1	TAF15;TAF15
cg12437157	9	-0.00856485	0.00284874	0.0034435	0.999982	1	GKAP1;GKAP1
cg20362242	5	0.00226898	0.000754468	0.00344455	0.999982	1	TPPP
cg04306007	2	0.00186095	0.00061907	0.00344848	0.999982	1	RBMS1;RBMS1;RBMS1;RBMS1
cg11618788	7	0.00843785	0.00280731	0.00345239	0.999982	1
cg23317907	2	0.00166079	0.000552558	0.00345273	0.999982	1	EPHA4
cg03125329	19	0.00104249	0.000346915	0.00345886	0.999982	1	PRX;PRX
cg21683009	11	0.00189405	0.000630305	0.00345964	0.999982	1	DRD2;DRD2
cg07243930	11	-0.0406765	0.0135281	0.00346066	0.999982	1	TRPC2
cg12483682	19	0.0117737	0.00391862	0.00346401	0.999982	1	ZNF578
cg12478793	19	-0.0157737	0.0052501	0.00346486	0.999982	1
cg05490132	15	-0.0210357	0.00700271	0.00347018	0.999982	1	TUBGCP4;ZSCAN29
cg00874320	12	-0.0116921	0.00389175	0.00347619	0.999982	1	POLE
cg18470689	19	0.00115979	0.00038627	0.00348483	0.999982	1	PLEKHJ1;SF3A2
cg09936146	17	0.0161168	0.00536795	0.00348593	0.999982	1
cg13082295	15	0.00832298	0.00277288	0.00349489	0.999982	1
cg18236477	13	0.00266092	0.000886643	0.00349949	0.999982	1	ATP8A2
cg00011717	1	-0.00470637	0.00156845	0.00350435	0.999982	1
cg05460716	1	-0.00374727	0.00124783	0.00351024	0.999982	1	DUSP27
cg16626760	6	-0.0273799	0.00912743	0.00351386	0.999982	1	MDFI
cg06380923	16	0.00189631	0.000632169	0.00351441	0.999982	1	E4F1
cg25931580	11	0.00147837	0.000492844	0.00351451	0.999982	1	PDHX;PDHX;PDHX;PDHX;APIP;PDHX
cg11442052	3	-0.00661088	0.00220387	0.00351459	0.999982	1	ARPP-21;ARPP-21;ARPP-21;ARPP-21
cg00422230	2	0.000650159	0.000216459	0.00351481	0.999982	1	ITGAV;ITGAV
cg02442820	11	-0.00210836	0.000702799	0.00352169	0.999982	1	TMEM109
cg09469554	13	0.00342058	0.00114013	0.00352971	0.999982	1	CLDN10;CLDN10;CLDN10
cg26920327	19	0.0140784	0.00469614	0.00353348	0.999982	1	SPTBN4;SPTBN4
cg24358395	4	-0.0274366	0.00915282	0.00353617	0.999982	1
cg02935024	3	-0.0106067	0.00353838	0.00353618	0.999982	1	RAB6B
cg01845111	20	0.0191753	0.0063958	0.00354103	0.999982	1	EFCAB8
cg13876315	9	-0.0127025	0.00423839	0.00354255	0.999982	1	SIT1
cg10466107	6	0.00148905	0.000496874	0.00354428	0.999982	1
cg27225708	17	0.00572336	0.00190866	0.00354576	0.999982	1	MIR635;WIPI1
cg04112787	22	0.0023493	0.00078378	0.00354848	0.999982	1	psiTPTE22
cg12511113	12	-0.00164983	0.000550606	0.00354897	0.999982	1	KCNMB4;KCNMB4
cg12027636	11	0.00232994	0.000777608	0.00355013	0.999982	1	PDGFD;PDGFD
cg01602166	1	-0.00724982	0.00241965	0.00355077	0.999982	1	SHISA4;SHISA4
cg05491661	12	0.0086938	0.00290164	0.00356146	0.999982	1
cg17225426	1	0.00882336	0.00294587	0.00356203	0.999982	1	NFASC;NFASC;NFASC;NFASC
cg26645315	2	-0.00192247	0.00064167	0.00356274	0.999982	1	CLASP1;CLASP1;CLASP1;RNU4ATAC
cg26718433	10	-0.00874248	0.00291933	0.00356703	0.999982	1	CXCL12;CXCL12;CXCL12
cg05830791	14	-0.0420453	0.0140404	0.00356803	0.999982	1
cg14895876	2	0.000757642	0.00025303	0.00357142	0.999982	1	MAP4K3
cg05913250	14	0.000986588	0.000329511	0.00357325	0.999982	1	DLST
cg13569868	14	0.00457844	0.00152929	0.00357619	0.999982	1	FOXN3;FOXN3
cg03329042	6	-0.0128859	0.00430441	0.00357814	0.999982	1
cg15183126	3	0.00152014	0.000507832	0.00358089	0.999982	1	TMPPE;TMPPE;GLB1;GLB1;GLB1
cg26204638	20	0.00198345	0.000662438	0.0035827	0.999982	1	TP53INP2
cg24431872	4	-0.00805958	0.00269239	0.00359007	0.999982	1	HS3ST1
cg08242636	16	-0.00199296	0.000665447	0.00359559	0.999982	1	CBFB;CBFB
cg18793661	11	0.0116688	0.00389863	0.00360488	0.999982	1	SCGB1C1;LOC653486
cg12353670	3	0.00605021	0.00202306	0.00361033	0.999982	1
cg18205770	5	0.00392868	0.00131386	0.00361523	0.999982	1
cg00806009	17	0.00260669	0.000871861	0.00361915	0.999982	1	TBCD
cg10901018	12	-0.00228758	0.000765223	0.00362323	0.999982	1	CAND1;CAND1
cg14146959	7	0.00496896	0.00166187	0.00362745	0.999982	1	DFNA5;DFNA5;DFNA5
cg08672887	17	-0.00748087	0.00250331	0.00363431	0.999982	1	MYADML2
cg23483707	13	0.000615929	0.000205697	0.003635	0.999982	1	C13orf31;C13orf31;CCDC122;C13orf31
cg05311388	7	0.00261127	0.000873266	0.00363512	0.999982	1	SCIN
cg19601991	5	-0.000788226	0.000263664	0.0036429	0.999982	1	MARCH6
cg19666093	19	0.00847052	0.00283378	0.003647	0.999982	1	CSNK1G2
cg23737737	12	0.00205006	0.000686323	0.00364912	0.999982	1	IFFO1;IFFO1
cg27250435	4	-0.0192005	0.00642909	0.00365474	0.999982	1	SEPT11
cg14548527	8	-0.041312	0.0138385	0.00366791	0.999982	1
cg05289253	11	0.00227031	0.000760576	0.00367124	0.999982	1
cg06736554	4	0.00149911	0.000502229	0.00367189	0.999982	1	HERC5
cg03761885	2	-0.0276618	0.00922622	0.00368266	0.999982	1	RBM44
cg03312572	7	0.00697531	0.00233763	0.00368282	0.999982	1	SNX13;SNX13
cg12312176	18	0.00850967	0.0028494	0.00368643	0.999982	1
cg06634179	2	-0.00555675	0.0018635	0.00370514	0.999982	1	GPR113;GPR113;GPR113
cg12304599	12	0.000951194	0.000318897	0.00370578	0.999982	1	RERG
cg04637704	7	-0.0191572	0.0064248	0.00370659	0.999982	1	LOC286016;TNPO3
cg14157578	9	0.0500145	0.0167764	0.00371228	0.999982	1
cg02996413	18	0.00217999	0.000731351	0.00371739	0.999982	1	LOC100192426;PTPRM;PTPRM
cg08644482	1	-0.0163628	0.00549045	0.00372329	0.999982	1	MYOM3
cg03991309	1	0.0174885	0.00586659	0.0037248	0.999982	1	GNG12
cg24490630	7	-0.00151446	0.000508204	0.00372548	0.999982	1
cg12762399	7	-0.0394317	0.0132329	0.00372786	0.999982	1	PRKAG2;PRKAG2;PRKAG2
cg21802919	17	0.0165085	0.00554041	0.00372978	0.999982	1	RTN4RL1
cg14498514	11	0.00821054	0.00275481	0.00373142	0.999982	1
cg11759288	21	-0.0109183	0.00365026	0.00373233	0.999982	1	POFUT2;POFUT2;POFUT2
cg01078147	5	-0.000710682	0.000238469	0.00373418	0.999982	1	SEMA6A
cg25471443	1	0.00159561	0.000535622	0.00373708	0.999982	1	SYTL1
cg02312715	5	-0.0108209	0.00363304	0.00374276	0.999982	1
cg02862539	19	-0.0477038	0.0160171	0.00374456	0.999982	1	SAFB2
cg26294710	8	-0.0018823	0.00063207	0.00375851	0.999982	1	OSR2;OSR2
cg23953831	1	-0.00265521	0.000885702	0.00376096	0.999982	1	CD101;CD101
cg08028295	11	0.00345662	0.0011605	0.00376284	0.999982	1	CDC42BPG
cg21534423	19	0.00351897	0.00118189	0.00376487	0.999982	1
cg18630040	6	-0.001246	0.000418492	0.00376562	0.999982	1	PLA2G7;PLA2G7;PLA2G7
cg03588769	8	0.0100443	0.00337531	0.00377217	0.999982	1
cg14661385	5	0.00138711	0.000466253	0.00378113	0.999982	1
cg08290943	12	0.00220373	0.000740833	0.00378512	0.999982	1	SCARNA11;CHD4
cg06609498	2	0.00445374	0.00149543	0.00378839	0.999982	1	HDAC4
cg20347916	17	0.00236438	0.000794918	0.00378849	0.999982	1
cg05598595	10	0.0226849	0.00762771	0.0037925	0.999982	1	PNLIPRP2
cg03700492	17	0.00177611	0.000597028	0.00379275	0.999982	1	TRIM47
cg10226546	20	0.00221181	0.000743738	0.00379365	0.999982	1	NFATC2;NFATC2;NFATC2
cg18894666	14	-0.00137858	0.00046369	0.00380317	0.999982	1	C14orf4
cg07191012	1	0.000839043	0.000282252	0.00380756	0.999982	1
cg08033127	1	-0.0076704	0.00258072	0.00381296	0.999982	1
cg26360121	19	0.00148888	0.000500942	0.00381324	0.999982	1	KIAA0355;KIAA0355
cg18757405	8	-0.0197238	0.00663683	0.00381659	0.999982	1
cg09725727	7	-0.0175143	0.00589338	0.00381673	0.999982	1	EXOC4;EXOC4
ch.20.12629947R	20	-0.00114257	0.000384406	0.00382218	0.999982	1
cg18016254	3	0.00139672	0.000470028	0.00383042	0.999982	1	PARP15;PARP15
cg19172429	2	0.0360212	0.0121263	0.00383195	0.999982	1
cg24697460	12	0.0228628	0.00769678	0.0038328	0.999982	1	NCOR2;NCOR2
cg21461837	19	0.00118666	0.000398606	0.00383743	0.999982	1	TMED1
cg00783549	19	0.00707033	0.00237987	0.00383825	0.999982	1	PRR22;PRR22;PRR22
cg18376288	1	0.00709416	0.00238797	0.00383923	0.999982	1
cg18703243	14	0.0096468	0.00324845	0.00384158	0.999982	1
cg02757667	2	0.0192879	0.00649509	0.00384212	0.999982	1	OSBPL6
cg01894038	11	-0.0215887	0.00727017	0.00384354	0.999982	1
cg17999156	11	0.0111206	0.00374504	0.00384431	0.999982	1	ARFIP2
cg07632571	13	0.00323999	0.00109094	0.00385996	0.999982	1
cg18265118	7	0.0149315	0.0050306	0.00386948	0.999982	1	MAD1L1;MAD1L1;MAD1L1
cg19146767	6	-0.0114782	0.00386914	0.00387658	0.999982	1
cg05353481	7	0.00538216	0.00181443	0.0038904	0.999982	1	OR2A2
cg02154252	1	-0.0028975	0.0009772	0.00389358	0.999982	1	ELTD1
cg13729285	9	0.00814326	0.00274639	0.0038939	0.999982	1
cg21421408	1	-0.000786545	0.000265277	0.00389483	0.999982	1	SLC25A24
cg15304425	8	-0.00757266	0.00255172	0.00389676	0.999982	1	SCARA3;SCARA3
cg21705897	6	-0.00296584	0.00100008	0.00389842	0.999982	1	HMGCLL1;HMGCLL1
cg01062651	4	0.0201086	0.00677846	0.00389854	0.999982	1
cg23919568	19	0.000838066	0.000282536	0.00390216	0.999982	1	FAM32A
cg26256154	1	-0.00799733	0.00269788	0.00390283	0.999982	1	ST6GALNAC3;ST6GALNAC3
cg14162034	15	0.00530585	0.00179006	0.00390559	0.999982	1
cg07519822	14	-0.00116409	0.000392378	0.0039074	0.999982	1	GMPR2;GMPR2;GMPR2;GMPR2;GMPR2;NEDD8;GMPR2
cg23429698	8	0.0164065	0.00553247	0.00391055	0.999982	1
cg07887891	3	-0.0093085	0.00314121	0.00391384	0.999982	1	UBP1;UBP1;UBP1
cg06107304	10	-0.017477	0.005898	0.00391539	0.999982	1	DNA2
cg19476058	19	-0.00754361	0.002546	0.00391867	0.999982	1	TRIM28
cg22138461	2	0.00137187	0.000462918	0.00392254	0.999982	1	DCAF17;METTL8;METTL8;DCAF17;DCAF17
cg20674424	3	0.00413435	0.00139515	0.00392415	0.999982	1	MIR1248;EIF4A2;SNORA81
cg09799658	7	0.00127225	0.000429488	0.00392653	0.999982	1	TWIST1
cg15566921	13	0.0192005	0.00648175	0.0039266	0.999982	1	PCDH9;PCDH9
cg05695639	4	-0.0121115	0.00408746	0.0039276	0.999982	1
cg20380755	5	-0.0195319	0.00659519	0.00393481	0.999982	1
cg08979686	20	0.00462913	0.00156329	0.00393934	0.999982	1	ZNF335
cg02576528	10	-0.00190376	0.000642332	0.00394115	0.999982	1
cg18312989	17	0.012632	0.00426648	0.00394376	0.999982	1	ABCC3
cg12943363	4	-0.00114271	0.00038519	0.00394388	0.999982	1	MND1
cg10012530	2	0.0208037	0.00702683	0.00394547	0.999982	1	HS6ST1
cg23188704	5	0.00578523	0.00195355	0.00394712	0.999982	1
cg10880203	10	-0.00424312	0.00143341	0.00395071	0.999982	1
cg24002653	1	-0.0216662	0.00731948	0.00395184	0.999982	1
cg13671721	9	0.00820162	0.00277038	0.00395801	0.999982	1	FXN;FXN;FXN
cg04332534	19	0.00210083	0.000709639	0.00395846	0.999982	1	ZNF382;ZNF529;ZNF529;ZNF529
cg20218073	7	-0.0206689	0.00698461	0.00396202	0.999982	1
cg02881189	9	-0.00597782	0.00202054	0.00396985	0.999982	1	KIAA1539
cg04094791	1	-0.0693474	0.0234403	0.00397059	0.999982	1	HSPA7
cg27524515	8	0.00676089	0.00228536	0.0039719	0.999982	1	WHSC1L1;WHSC1L1;WHSC1L1;WHSC1L1
cg23194610	4	0.00234596	0.000791728	0.0039728	0.999982	1	GRPEL1
cg23885005	4	-0.00827165	0.00279702	0.00398415	0.999982	1	NFKB1;NFKB1
cg19252565	6	-0.0110347	0.00373155	0.00398621	0.999982	1	KIF25;KIF25
cg24486960	6	0.00177697	0.000601029	0.00399315	0.999982	1	SLC35B2
cg11374335	19	-0.0341492	0.0115511	0.00399533	0.999982	1	WTIP
cg01117627	14	0.00140657	0.000475503	0.00399695	0.999982	1	CYP46A1
cg16498741	8	-0.00879438	0.00297536	0.00400264	0.999982	1	SFRP1
cg17933295	19	-0.037893	0.0128232	0.00401085	0.999982	1	KDM4B
cg10944063	2	-0.0191728	0.00648842	0.00401217	0.999982	1	SCTR
cg06866938	22	-0.00196274	0.000664391	0.00402081	0.999982	1
cg12761825	6	0.00168225	0.000569368	0.00402691	0.999982	1
cg07414097	2	0.00493188	0.00166871	0.0040272	0.999982	1	PDE6D
cg05946827	14	-0.00223893	0.000758087	0.00403025	0.999982	1	NKX2-1;NKX2-1
cg18410885	19	0.00128841	0.000436112	0.00403045	0.999982	1	MRPL54;APBA3
cg12492885	22	-0.0232105	0.00785954	0.00403306	0.999982	1	C22orf45;C22orf45;UPB1
cg06996555	7	-0.00947553	0.00320777	0.00403479	0.999982	1	PRKAG2
cg05754589	12	0.00206358	0.000699019	0.00404552	0.999982	1	HNRPA1L-2;HNRNPA1;HNRNPA1;CBX5
cg04326040	17	-0.00147998	0.000501054	0.00404824	0.999982	1	VPS53;VPS53
cg02622956	3	-0.000859669	0.000291291	0.00405604	0.999982	1	LOC100128164;SEC62;LOC100128164
cg00067588	10	-0.00805509	0.00272987	0.00406214	0.999982	1
cg20662737	5	-0.0159624	0.00541025	0.00406605	0.999982	1
cg13595439	22	-0.036925	0.0125158	0.00406751	0.999982	1	IL17RA
cg00973876	17	0.020085	0.00680598	0.00406871	0.999982	1
cg16151636	2	0.00107462	0.00036426	0.00406912	0.999982	1	NR4A2
cg18964732	1	-0.00193241	0.000654229	0.00407144	0.999982	1	TMCO1
cg06048354	5	-0.00717492	0.00243249	0.00407532	0.999982	1	PCDHB4
cg27206867	4	0.0114846	0.00389418	0.00408079	0.999982	1	WDR1;WDR1
cg13541769	21	0.0479035	0.0162435	0.00408169	0.999982	1	PRDM15;PRDM15
cg27657537	22	-0.00265985	0.000902004	0.00408494	0.999982	1	MED15;MED15
cg11878619	8	-0.0016936	0.000574335	0.00409601	0.999982	1	GDAP1;GDAP1;GDAP1;GDAP1
cg14552663	20	-0.000708373	0.000240249	0.00409986	0.999982	1	PARD6B
cg22460123	12	0.00407007	0.00138055	0.00410391	0.999982	1	KRT7
cg14789551	2	-0.0217924	0.00739471	0.00410649	0.999982	1
cg19945957	20	0.0109283	0.00370836	0.00410749	0.999982	1	PIGU;PIGU
cg27544046	1	0.0140603	0.00477167	0.00411149	0.999982	1	VCAM1;VCAM1
cg03043834	4	-0.00429931	0.00145897	0.00412008	0.999982	1	RGS12;RGS12
cg04173154	16	-0.0054843	0.00186182	0.00412298	0.999982	1
cg22306691	19	-0.00180907	0.000614438	0.00413996	0.999982	1	C19orf48;C19orf48;SNORD88C
cg14042190	2	-0.0235865	0.00801114	0.00414058	0.999982	1
cg24598190	1	-0.00342416	0.00116237	0.00414313	0.999982	1
cg24702798	5	-0.0174316	0.00592119	0.004144	0.999982	1	F2R
cg10165689	1	-0.00753455	0.0025553	0.00415757	0.999982	1	SSBP3;SSBP3;SSBP3
cg03421236	16	0.0036678	0.00124646	0.00416075	0.999982	1
cg18944924	2	-0.0138586	0.00471006	0.00416336	0.999982	1	FAM82A1
cg19981751	4	-0.00181984	0.000618523	0.00416482	0.999982	1	SPCS3
cg04284192	7	0.00259471	0.000882037	0.00417099	0.999982	1	KCNH2;KCNH2
cg10784030	1	0.00154139	0.000523821	0.0041714	0.999982	1	INPP5B;INPP5B
cg07714420	16	0.0157579	0.00535712	0.00417387	0.999982	1	KIAA0513
cg18878907	12	-0.00154376	0.000524832	0.0041745	0.999982	1
cg11235787	17	-0.015629	0.0053121	0.00417679	0.999982	1	MIR195
cg03852551	6	0.00924356	0.00314204	0.00417993	0.999982	1	TCP10L2
cg03844894	15	-0.015395	0.00523503	0.0041828	0.999982	1	ACTC1
cg25061697	4	0.0285696	0.00971591	0.0041861	0.999982	1
cg00628788	18	-0.00310828	0.00105659	0.00419232	0.999982	1
cg07093539	17	0.0467204	0.0158918	0.00419344	0.999982	1	ASPSCR1
cg18745176	2	0.00221508	0.000753476	0.0041945	0.999982	1
cg17311528	12	0.0108017	0.00367374	0.00420013	0.999982	1
cg15612436	22	0.0223102	0.00759139	0.0042059	0.999982	1	MPPED1
cg26864174	19	0.00307844	0.0010474	0.00421413	0.999982	1	NPHS1
cg17149655	15	0.00511595	0.00174125	0.00421567	0.999982	1	RORA
cg13563405	8	-0.000984366	0.000335041	0.00421625	0.999982	1	ASAH1;ASAH1;ASAH1
cg04773333	16	-0.0166211	0.00565736	0.00421732	0.999982	1
cg01782668	4	0.00256645	0.000873382	0.00422156	0.999982	1	ARHGAP10
cg13085530	1	0.0091108	0.00310196	0.0042278	0.999982	1	TRIM45;TRIM45
cg05350224	19	-0.0157709	0.00537056	0.0042349	0.999982	1	AES;AES;AES
cg00598985	2	0.00118807	0.000404592	0.0042358	0.999982	1	PASK
cg20386575	5	-0.000695468	0.000236733	0.00424219	0.999982	1
cg24850474	19	-0.0294385	0.0100272	0.00424332	0.999982	1	ATP13A1
cg05568384	12	0.00165166	0.000562267	0.0042456	0.999982	1	STK38L
cg23954655	13	0.0102429	0.00348916	0.00424621	0.999982	1	STK24
cg13585927	9	0.0102601	0.00349569	0.00425339	0.999982	1	FAM125B
cg26450740	10	0.00180882	0.000616344	0.00425718	0.999982	1	C10orf93
cg01327552	6	0.00237763	0.000810204	0.00425903	0.999982	1	RPS6KA2
cg27150486	13	0.00820315	0.00279534	0.00425931	0.999982	1	C1QTNF9
cg15430661	12	-0.00435221	0.00148327	0.0042641	0.999982	1	GRASP
cg26435092	3	-0.00128883	0.000439382	0.00427568	0.999982	1	CDV3;CDV3;CDV3;CDV3;CDV3
cg09554443	1	0.0069952	0.00238518	0.00428186	0.999982	1	CD247;CD247;CD247;CD247
cg19980151	5	0.00152081	0.000518634	0.00428737	0.999982	1	FLJ42709;FLJ42709
cg14534277	18	-0.0250849	0.00855548	0.00429125	0.999982	1	DSC3;DSC3
cg19445072	13	0.00331669	0.00113138	0.00429746	0.999982	1	ZDHHC20
cg14394837	17	0.0161685	0.00551536	0.00429748	0.999982	1	KSR1
cg03612333	1	-0.0143906	0.00490896	0.00429801	0.999982	1	RGL1
cg19554281	15	-0.00535915	0.00182815	0.00429843	0.999982	1
cg12509524	2	0.000476534	0.000162543	0.00430624	0.999982	1	SPTBN1
cg03476529	11	0.00702409	0.00239592	0.00430688	0.999982	1	TMPRSS13
cg10627155	8	-0.00132846	0.000453291	0.00430797	0.999982	1	ZNF395
cg03673671	4	0.00787567	0.00268749	0.0043106	0.999982	1	TRPC3;TRPC3
cg13512268	7	0.0280519	0.00956023	0.00432267	0.999982	1	HOXA5
cg14859324	15	-0.0216671	0.00739686	0.00432671	0.999982	1	GABRB3;GABRB3
cg19746675	3	-0.00115929	0.000395756	0.00433698	0.999982	1	MIR548G;C3orf26
cg09466807	11	-0.00823305	0.00281154	0.0043383	0.999982	1	EIF1AD
cg01979540	14	0.00667827	0.0022808	0.00434163	0.999982	1	PABPN1
cg24584161	15	-0.0159483	0.00544679	0.00434199	0.999982	1	BUB1B
cg26912222	16	0.0167612	0.00572459	0.00434301	0.999982	1	SLC12A4;SLC12A4;SLC12A4;SLC12A4
cg23038018	14	0.0016474	0.000562785	0.00435202	0.999982	1
cg12611860	11	-0.0081178	0.00277346	0.00435546	0.999982	1	PIK3C2A
cg03312124	17	0.0011819	0.0004038	0.00435557	0.999982	1	RFFL
cg24844785	7	-0.0168305	0.00574848	0.00435589	0.999982	1	ZNF862
cg20108357	11	0.0199989	0.00683315	0.00435811	0.999982	1	BDNF;BDNF;BDNF;BDNF;BDNF;BDNF;BDNF;BDNF;BDNF;BDNF;BDNF;BDNF;BDNF;BDNF;BDNF;BDNF
cg19861460	19	-0.00119487	0.000408268	0.00435905	0.999982	1	ZNF581;ZNF580;ZNF580;ZNF580
cg24459953	19	-0.0112106	0.0038312	0.00436593	0.999982	1	NLRP8
cg20786909	8	-0.00485843	0.00166045	0.00436802	0.999982	1	HEATR7A;HEATR7A;HEATR7A
cg02612927	20	0.0115207	0.00393761	0.00437017	0.999982	1	DEFB124
cg03157149	10	0.00108592	0.000371154	0.00437032	0.999982	1	GDI2;GDI2
cg14325837	10	0.00233564	0.000798299	0.00437069	0.999982	1	ARHGAP22
cg03631076	16	0.00137391	0.000469645	0.00437496	0.999982	1	BANP;BANP;BANP;BANP
cg11902995	8	-0.00519845	0.00177652	0.00437657	0.999982	1
cg09651315	2	-0.000835034	0.000285395	0.00438052	0.999982	1	ANAPC1
cg00686169	8	0.0124992	0.00427403	0.00438765	0.999982	1
cg05630745	11	-0.00278633	0.00095309	0.00440008	0.999982	1	FADS3
cg09044219	12	-0.00220568	0.000754499	0.00440142	0.999982	1	CCDC77;CCDC77;CCDC77;CCDC77
cg21210124	9	-0.00052075	0.000178138	0.00440241	0.999982	1	GADD45G
cg20747538	3	0.0122874	0.00420352	0.0044045	0.999982	1
cg26430167	5	0.00199625	0.000682998	0.00440907	0.999982	1
cg14684675	11	0.0114399	0.00391453	0.00441371	0.999982	1	SLC29A2
cg27326514	8	0.00449918	0.0015391	0.0044142	0.999982	1	STMN2
cg24424424	11	0.00127174	0.000435057	0.00441563	0.999982	1	TRPC6
cg23227621	5	0.00789426	0.00270091	0.00442002	0.999982	1
cg00722834	4	0.0156522	0.00535718	0.0044226	0.999982	1
cg01620611	17	0.00735374	0.00251376	0.00442273	0.999982	1	CDC42EP4
cg11894504	19	0.00131829	0.000450692	0.00442749	0.999982	1	MKNK2;MKNK2
cg10818219	1	0.000798875	0.000273401	0.00443062	0.999982	1	PPIH
cg18305271	15	0.0109532	0.0037499	0.00443291	0.999982	1
cg05000339	17	-0.0193452	0.00662384	0.00443799	0.999982	1	RAB11FIP4
cg07565422	19	0.00112364	0.000384781	0.00444229	0.999982	1	PGPEP1
cg07428496	8	-0.00594127	0.00203499	0.00445081	0.999982	1	DERL1;DERL1
cg02212575	3	-0.00601824	0.0020622	0.00446632	0.999982	1
cg17748900	1	0.010942	0.00374943	0.0044669	0.999982	1	PRKCZ;PRKCZ;PRKCZ
cg01079098	11	0.00319212	0.00109384	0.00446756	0.999982	1	GALNTL4
cg04376644	3	0.000847497	0.000290241	0.00446855	0.999982	1	SACM1L
cg05939552	18	-0.026124	0.00895285	0.0044716	0.999982	1	BRUNOL4;BRUNOL4;BRUNOL4;BRUNOL4
cg03976336	1	-0.00516504	0.00176909	0.00447349	0.999982	1	LOC729467
cg09844907	16	0.0153733	0.00526909	0.00447583	0.999982	1	MPV17L;MPV17L;MPV17L;MPV17L
cg20250336	7	-0.00461856	0.00158251	0.00447599	0.999982	1
cg11519710	1	-0.00812302	0.00278157	0.0044764	0.999982	1	SKI
cg16667631	5	0.00153379	0.000525716	0.00447728	0.999982	1
cg07928695	19	-0.00205522	0.000704024	0.00447816	0.999982	1	BLOC1S3;TRAPPC6A
cg01444808	5	-0.0166235	0.00570168	0.00450317	0.999982	1	SEPT8;SEPT8;SEPT8;SEPT8
cg21011043	12	0.00103948	0.000356584	0.00450904	0.999982	1	SNRPF
cg02882448	15	0.00162713	0.000558229	0.00451292	0.999982	1
cg22731525	2	-0.00931795	0.00319482	0.00451301	0.999982	1	DNMT3A;DNMT3A;DNMT3A
cg01763666	17	0.0151584	0.00520062	0.00451398	0.999982	1	CCDC57
cg04611812	6	0.00244502	0.000838961	0.00451898	0.999982	1	COL12A1;COL12A1
cg03928961	3	-0.0588623	0.0202001	0.00452407	0.999982	1	PIGZ
cg26925231	8	0.00677287	0.00232365	0.00452515	0.999982	1	SGCZ
cg15265102	17	-0.00677525	0.00232561	0.00453241	0.999982	1
cg10397322	3	-0.00404688	0.00138968	0.00454876	0.999982	1	UBE2E2
cg25703534	7	-0.00931128	0.00319672	0.00455161	0.999982	1	GUSB
cg16993748	1	0.0096591	0.00331519	0.00455249	0.999982	1	SEC22B
cg08241610	2	0.00764091	0.00262347	0.0045547	0.999982	1
cg20849109	8	0.0285808	0.00981619	0.00455532	0.999982	1	KBTBD11
cg26696162	6	0.00462878	0.00158887	0.00455686	0.999982	1	ZBTB2
cg08102141	17	-0.00174067	0.000597724	0.00455946	0.999982	1
cg20062681	11	0.0159982	0.00549682	0.00457061	0.999982	1
cg03116148	7	0.00115845	0.000397986	0.00457796	0.999982	1	ZNF789;ZNF789
cg24675094	20	-0.00135593	0.000465758	0.00458371	0.999982	1	UBE2C;UBE2C;UBE2C;UBE2C;UBE2C;UBE2C
cg05628049	3	0.00343045	0.00117912	0.00458546	0.999982	1
cg18544085	7	0.00092526	0.000318084	0.00459182	0.999982	1	SNORA9;C7orf40
cg13165109	8	0.00376122	0.00129323	0.00459802	0.999982	1	TDH
cg17152869	7	0.00271023	0.000931905	0.00459971	0.999982	1	LOC286002;SLC26A4
cg01312482	5	0.00357579	0.00122976	0.00460725	0.999982	1	ZNF879
cg17161924	4	0.00169378	0.000582525	0.00460799	0.999982	1	OSTC
cg25518348	2	-0.00485757	0.00166982	0.00461331	0.999982	1
cg26846476	14	-0.00346487	0.00119047	0.00461849	0.999982	1	NFATC4;NFATC4
cg19522644	18	-0.0133463	0.00459146	0.0046199	0.999982	1	KIAA0802
cg06380123	12	0.000996394	0.000342685	0.00462037	0.999982	1	BIN2
cg10728902	14	0.00400773	0.00137669	0.00462285	0.999982	1	DYNC1H1
cg20037575	15	0.00615719	0.00211844	0.00462384	0.999982	1
cg24351262	20	-0.0348981	0.0120091	0.00463059	0.999982	1	NFATC2;NFATC2;NFATC2
cg07165260	16	0.0102824	0.00353857	0.0046328	0.999982	1	KIAA0513
cg07904255	10	-0.0122984	0.00423123	0.00463433	0.999982	1
cg22749589	20	-0.00313618	0.00107944	0.00463867	0.999982	1
cg17679864	3	0.00102402	0.000352475	0.00464063	0.999982	1	RPL14;RPL14;RPL14
cg01763913	12	0.00129641	0.000446234	0.00464067	0.999982	1	SHMT2;SHMT2;SHMT2;SHMT2;SHMT2;SHMT2;SHMT2;SHMT2;SHMT2
cg24470804	2	0.00127354	0.000438374	0.0046418	0.999982	1	MRPS9
cg04133028	19	0.000978532	0.000336826	0.00465346	0.999982	1	PTBP1;PTBP1;PTBP1;PTBP1
cg02796204	16	-0.0157778	0.00543275	0.00465458	0.999982	1	CCNF
cg19522185	10	0.00932926	0.00321242	0.00465558	0.999982	1
cg01320048	10	0.00842385	0.00290066	0.00465566	0.999982	1	VWA2
cg06142946	11	0.000800699	0.000275712	0.00465568	0.999982	1	DKFZp686O24166
cg13563661	8	0.00434196	0.00149473	0.00465773	0.999982	1	ZNF696
cg11854392	22	0.00127249	0.000438084	0.00465983	0.999982	1	TXNRD2
cg22798873	12	0.0245132	0.00844392	0.00467008	0.999982	1	GOLGA3
cg15812753	2	0.00522057	0.0017984	0.00467227	0.999982	1	HOXD3
cg20629089	14	0.00109776	0.000377326	0.00467439	0.999982	1	SAMD4A;SAMD4A
cg10864501	22	-0.00354367	0.00122053	0.00467739	0.999982	1	POLDIP3;POLDIP3
cg00331508	12	0.00273081	0.000940003	0.00467856	0.999982	1	GEFT;GEFT;GEFT
cg14711366	5	0.00681512	0.00234814	0.00467965	0.999982	1	TMED9
cg27582013	1	-0.0180479	0.00621944	0.00468644	0.999982	1	CROCC
cg06278939	4	0.00144979	0.000499693	0.00469321	0.999982	1	TIFA
cg05306109	1	0.0128718	0.00443652	0.00469371	0.999982	1	ITPKB
cg00047052	4	0.014309	0.00493052	0.00469465	0.999982	1
cg07343821	6	-0.00266277	0.000917916	0.00469963	0.999982	1
cg00846140	7	-0.0117426	0.00404549	0.0046998	0.999982	1	MAD1L1;MAD1L1;MAD1L1
cg21737773	12	0.00292727	0.00100916	0.00470194	0.999982	1	FBXO21;FBXO21
cg15622672	5	-0.00113874	0.000392337	0.00470213	0.999982	1
cg10343742	3	0.00191312	0.000659591	0.00470541	0.999982	1	SOX14
cg23570810	11	0.0199898	0.0068923	0.00470748	0.999982	1	IFITM1
cg03703840	11	-0.000939955	0.000323991	0.00470755	0.999982	1	KIAA1731
cg05968052	1	-0.0015128	0.000521741	0.00471827	0.999982	1	ACP6;ACP6
cg08553339	19	0.00108911	0.000375688	0.00472601	0.999982	1	MED26
cg23052551	20	0.00668069	0.00230389	0.00472716	0.999982	1	PDYN
cg17370700	17	-0.0317695	0.0109594	0.00472764	0.999982	1
cg17084937	2	-0.0199763	0.00689158	0.00473033	0.999982	1	ARHGEF4;ARHGEF4
cg06379095	19	0.00116188	0.000400473	0.00473087	0.999982	1	RETN
cg05908691	10	-0.0109948	0.00379335	0.00473301	0.999982	1	KCNMA1;KCNMA1;KCNMA1;KCNMA1
cg18361975	5	-0.00628194	0.00216743	0.00473471	0.999982	1	EFNA5
cg01409995	3	0.00276408	0.00095413	0.00475361	0.999982	1	SOX2OT;SOX2
cg03228222	19	0.00145855	0.000503488	0.00475464	0.999982	1	KLHL26
cg09510180	1	-0.00904348	0.00312212	0.00475883	0.999982	1
cg04365202	1	0.00218082	0.00075293	0.00476068	0.999982	1	LHX9;LHX9
cg19978312	5	-0.0264794	0.00914352	0.00476726	0.999982	1	RASGEF1C
cg03848857	4	-0.0120141	0.00414903	0.00477186	0.999982	1	LRRC66
cg10387416	3	-0.00118223	0.000408295	0.00477321	0.999982	1	TATDN2;TATDN2
cg13567169	12	0.0188911	0.00652554	0.0047815	0.999982	1	C12orf27
cg22821677	15	0.0359233	0.0124106	0.00478671	0.999982	1	LOC646214
cg11589567	1	0.00487054	0.00168277	0.00478966	0.999982	1	TNR
cg08827307	8	-0.00352581	0.00121783	0.00479066	0.999982	1	ADAM32
cg18396403	22	0.00554959	0.0019157	0.00479122	0.999982	1	TMEM184B
cg09199609	5	-0.0105245	0.00363763	0.00480544	0.999982	1	SNORA74B;ATP6V0E1
cg00498059	16	0.00174712	0.000603868	0.00480559	0.999982	1	LMF1
cg23031815	19	0.00167993	0.000580516	0.00480856	0.999982	1	GIPC1;GIPC1;GIPC1;GIPC1;GIPC1;GIPC1
cg06648271	10	0.0013838	0.000478451	0.00481902	0.999982	1	FAM53B
cg08439487	3	0.018709	0.00646876	0.00481971	0.999982	1	MYLK;MYLK;MYLK;MYLK
ch.1.3659451R	1	-0.00280815	0.000970711	0.00482226	0.999982	1
cg11736589	15	0.000889807	0.00030765	0.00483084	0.999982	1	ZSCAN2;ZSCAN2;ZSCAN2
cg21452447	2	0.0169238	0.00585426	0.00483878	0.999982	1	MYT1L
cg09869678	11	-0.0146972	0.00508104	0.00483925	0.999982	1	DLG2
cg13037895	7	-0.0114905	0.00397496	0.00484049	0.999982	1	MAD1L1;MAD1L1;MAD1L1
cg16218254	7	0.00201456	0.000696959	0.00484363	0.999982	1	IMMP2L
cg13523468	3	-0.0211892	0.00733103	0.00484586	0.999982	1	SYN2;SYN2
cg06966245	1	0.0108756	0.00376291	0.00484753	0.999982	1
cg27147615	13	-0.00163814	0.000566816	0.00484972	0.999982	1	LOC646982;LOC646982
cg12247306	17	0.00111403	0.000385483	0.00485113	0.999982	1	SOCS7
cg26046772	7	-0.0415281	0.0143709	0.00485447	0.999982	1
cg03417055	8	-0.0309823	0.0107217	0.00485523	0.999982	1
cg20373012	11	-0.0097339	0.00336864	0.00485674	0.999982	1
cg02583525	2	-0.00283596	0.000981222	0.00485956	0.999982	1	C2orf39
cg08120796	8	0.00134109	0.000464222	0.00486616	0.999982	1	RIPK2;RIPK2
cg09859659	8	0.0242859	0.00840673	0.00486672	0.999982	1	DENND3
cg07593839	6	0.00178646	0.00061843	0.00486897	0.999982	1	NRN1
cg16676551	10	0.00124932	0.000432497	0.00486998	0.999982	1	OTUD1
cg05309239	20	0.0063382	0.00219419	0.00487001	0.999982	1	GNAS;GNAS;GNAS;GNASAS
cg25276700	6	-0.0109653	0.00379626	0.00487233	0.999982	1
cg19149454	22	0.00122274	0.000423384	0.00487865	0.999982	1	ADSL;ADSL
cg01663008	2	0.0109776	0.00380037	0.00488314	0.999982	1
cg16546622	11	0.00213005	0.00073765	0.00488439	0.999982	1	NDUFS8
cg02978460	7	-0.0053758	0.00186128	0.00488782	0.999982	1
cg24679567	5	0.0102014	0.00353206	0.00488793	0.999982	1	ANKH
cg10033433	7	-0.0255599	0.00884831	0.00489391	0.999982	1
cg03343534	8	-0.00123702	0.000428553	0.00490011	0.999982	1	UTP23
cg17514654	1	-0.00338739	0.00117356	0.00490113	0.999982	1	MYCL1;MYCL1;MYCL1
cg08412316	11	0.0214653	0.00743676	0.00490189	0.999982	1	MTMR2;MTMR2;MTMR2;MTMR2
cg13459244	8	-0.00242615	0.000838954	0.0049156	0.999982	1
cg17735043	5	0.0020659	0.000715795	0.00491714	0.999982	1	LOC728411;LOC728411;LOC728411
cg19051036	17	0.00145858	0.000505524	0.00491737	0.999982	1	DPH1
cg05442408	1	-0.0031956	0.00110759	0.00491876	0.999982	1
cg05533539	17	0.0114373	0.00396182	0.00491928	0.999982	1	MAPT;MAPT;MAPT;MAPT;MAPT;MAPT
cg11308237	5	0.00129049	0.000447302	0.00492075	0.999982	1	ARHGAP26;ARHGAP26
cg02477175	16	0.0012737	0.000441513	0.00492375	0.999982	1	PRMT7;SLC7A6OS
cg01323457	15	-0.025647	0.00889258	0.00493453	0.999982	1
cg08698015	17	0.00210681	0.000730662	0.00494396	0.999982	1	SLC9A3R1;SLC9A3R1
cg23937476	5	0.011005	0.0038171	0.00494882	0.999982	1	MCC;MCC
cg09042277	12	-0.00288144	0.000999483	0.00495101	0.999982	1	TBX5;TBX5;TBX5;TBX5
cg11287899	12	-0.00345012	0.00119665	0.00497269	0.999982	1
cg11497458	8	-0.0248341	0.00861897	0.00497404	0.999982	1
cg23643330	20	0.000782362	0.000271552	0.00497777	0.999982	1	JAG1;JAG1
cg26230275	1	-0.0230028	0.00798512	0.004983	0.999982	1	S100A10
cg23845249	11	-0.0147727	0.00512819	0.00498322	0.999982	1
cg07829693	16	-0.0090233	0.0031335	0.00499872	0.999982	1	MIR1910;C16orf74
cg04619800	15	0.00439644	0.00152674	0.00499875	0.999982	1	FAM103A1

## Sheet: Table S2
Table S2 EWAS results of total testosterone in adolescence in males (Pvalue<0.005).
CpG	Chromosome	Effect	SE	Pvalue	FDR adjusted Pvalue	Bonferroni adjusted Pvalue	Gene
cg25687807	6	-0.0254662	0.00501144	2.11747e-06	0.338784	0.604868
cg17609804	7	0.0197769	0.00397928	3.22241e-06	0.338784	0.920502	TBRG4;TBRG4;TBRG4
cg06371280	2	0.00229134	0.000463663	3.60949e-06	0.338784	1	TLK1;TLK1
cg14148370	2	0.000774	0.000160197	5.61061e-06	0.338784	1	ARMC9
cg26190476	1	0.0131791	0.00273365	5.92993e-06	0.338784	1	FAM19A3;FAM19A3
cg19009132	12	0.0189535	0.00407043	1.11855e-05	0.477837	1	EMP1
cg22558060	3	-0.0301037	0.00648419	1.1802e-05	0.477837	1	LSAMP
cg06437396	6	0.00450803	0.000977817	1.33822e-05	0.477837	1
cg17792616	15	-0.0552375	0.0121419	1.69397e-05	0.537658	1
cg03607644	8	0.0124268	0.00275431	1.9788e-05	0.546457	1
cg05036106	10	-0.00671305	0.00149869	2.24007e-05	0.546457	1	EMX2OS
cg06025631	11	-0.00405497	0.000909807	2.41316e-05	0.546457	1	BDNF;BDNF;BDNF;BDNF;BDNF;BDNF;BDNF;BDNF;BDNF;BDNF;BDNF;BDNF;BDNF;BDNF;BDNF;BDNF;BDNF;BDNF;BDNF
cg07402456	17	-0.00211174	0.000474649	2.48689e-05	0.546457	1	LSMD1;CYB5D1
cg18074726	12	-0.0156537	0.00354332	2.80035e-05	0.558296	1	BTBD11
cg08421900	10	-0.00166831	0.000378672	2.93165e-05	0.558296	1	FRAT2
cg09625259	12	-0.00539603	0.00122468	3.27511e-05	0.584722	1	PLXNC1
cg17996892	17	0.0135294	0.00312994	4.0085e-05	0.611767	1
cg23149053	12	-0.0529503	0.0122801	4.17216e-05	0.611767	1	MMP17
cg12595439	6	-0.025456	0.00590617	4.20056e-05	0.611767	1	PTP4A1
cg02345399	11	0.0275951	0.00641021	4.28324e-05	0.611767	1
cg23485716	10	-0.0238481	0.00556434	4.64052e-05	0.629273	1	DIP2C
cg17337483	10	-0.0196225	0.00459093	4.84639e-05	0.629273	1
cg21502154	11	-0.0057825	0.00136487	5.51937e-05	0.652801	1	SESN3
cg09324669	1	-0.00251311	0.000593382	5.70277e-05	0.652801	1
cg25960090	5	-0.0251768	0.00595572	5.71318e-05	0.652801	1
cg10000843	15	0.00561756	0.00133494	6.13405e-05	0.654224	1	FANCI;FANCI
cg27082076	14	0.00986898	0.00234646	6.18368e-05	0.654224	1
cg09675299	2	0.026035	0.00627327	7.58858e-05	0.741323	1
cg20254273	1	-0.0033492	0.000805192	7.73383e-05	0.741323	1	MDS2
cg01508159	19	-0.00134256	0.000324887	8.09684e-05	0.741323	1	SARS2;MRPS12;SARS2;MRPS12;MRPS12;MRPS12
cg23257289	12	0.0163768	0.00396453	8.21038e-05	0.741323	1	FAM19A2
cg18155888	1	-0.0221858	0.0053785	8.32094e-05	0.741323	1	MORN1
cg07711387	16	0.0232154	0.00568145	9.57875e-05	0.741323	1
cg11191040	1	-0.00178129	0.000436401	9.73235e-05	0.741323	1	SNHG12;SNORA44;SNORA16A;SNORA61
cg25728166	2	-0.00148621	0.000364288	9.80329e-05	0.741323	1	SP110;SP110;SP110
cg17512187	2	-0.0231168	0.00568365	0.000102575	0.741323	1	C2orf89
cg16140548	6	0.0308981	0.00761179	0.000105584	0.741323	1	PLG
cg24490529	7	-0.023631	0.00582429	0.000106323	0.741323	1	SDK1;SDK1
cg20627652	17	-0.0147001	0.00362383	0.000106632	0.741323	1
cg03017104	17	-0.00330651	0.000815359	0.000107105	0.741323	1
cg10129404	8	0.0164676	0.00406855	0.000113683	0.741323	1	SDCBP;SDCBP;SDCBP;SDCBP;SDCBP
cg07638650	10	-0.00282756	0.000700748	0.0001152	0.741323	1	RASGEF1A
cg12604031	3	0.0251746	0.00625062	0.000118356	0.741323	1	PDIA5;PDIA5
cg06771126	4	-0.0266906	0.00663247	0.000121606	0.741323	1	HOPX;HOPX;HOPX;HOPX;HOPX;HOPX
cg12702671	1	-0.00206209	0.000512445	0.000122658	0.741323	1	RGL1
cg25883762	8	-0.0292404	0.00730268	0.000128754	0.741323	1
cg19879483	8	-0.0109763	0.0027425	0.000129568	0.741323	1
cg00317648	4	0.00281933	0.000704726	0.00013036	0.741323	1	ANKRD50;ANKRD50;ANKRD50;ANKRD50
cg11174260	10	0.0180074	0.00450553	0.000132179	0.741323	1	TCERG1L
cg18877506	1	0.00476058	0.00119183	0.000134297	0.741323	1	PDPN;PDPN;PDPN;PDPN
cg12185908	3	-0.00281523	0.000705244	0.000134497	0.741323	1	SGOL1;SGOL1;SGOL1;SGOL1;SGOL1;SGOL1
cg26011534	19	-0.00212066	0.000532372	0.000140667	0.741323	1	LENG8
cg25290657	19	-0.0014499	0.000364601	0.000141992	0.741323	1	HAUS8;MYO9B;MYO9B;HAUS8
cg20030310	1	-0.00453806	0.00114197	0.000143404	0.741323	1
cg24562465	2	-0.0182158	0.00458634	0.000145552	0.741323	1
cg01800146	5	-0.0204844	0.00517021	0.000155284	0.741323	1	RGS14
cg24251111	7	-0.00758775	0.00192117	0.00015638	0.741323	1	PRKAG2
cg10218673	16	-0.0324759	0.00822719	0.0001587	0.741323	1
cg05375405	1	-0.00232593	0.000589919	0.000160178	0.741323	1	MRPL24;MRPL24
cg07318145	1	0.0470147	0.011933	0.000161825	0.741323	1	OR2B11
cg09761067	7	0.00155792	0.000395976	0.000165025	0.741323	1	WASL
cg22478261	20	-0.00304786	0.000774832	0.000165492	0.741323	1	PARD6B
cg17695543	19	0.00703581	0.0017922	0.000170122	0.741323	1	ANGPTL4;ANGPTL4
cg23402524	2	-0.00989855	0.00252132	0.000174964	0.741323	1	SPTBN1;SPTBN1
cg27421353	2	0.00944335	0.00241071	0.000175336	0.741323	1
cg13051028	17	-0.0597237	0.0152523	0.000176294	0.741323	1	KIAA0664
cg25642212	19	-0.00530991	0.00135553	0.000176562	0.741323	1	ASNA1
cg19697795	8	0.0194937	0.00498135	0.000177777	0.741323	1
cg16964748	18	0.045547	0.011645	0.000179066	0.741323	1	DCC
cg27252766	2	0.00632158	0.00161937	0.000186448	0.747836	1
cg06117093	2	0.00402534	0.00103442	0.000193367	0.747836	1	HDAC4
cg05844242	14	0.0243397	0.0062604	0.000194468	0.747836	1	RGS6
cg19402314	1	-0.0227782	0.00586508	0.000198668	0.747836	1
cg07377288	7	-0.00164555	0.00042395	0.000198893	0.747836	1
cg12020201	12	0.00642795	0.00165615	0.000199044	0.747836	1	PRPF40B
cg06385449	11	0.00116344	0.000299772	0.000199173	0.747836	1	FERMT3;FERMT3
cg20801718	1	0.00353503	0.000911644	0.000201583	0.747836	1	RUNX3;RUNX3
cg02883247	11	0.018127	0.00468655	0.000208607	0.754404	1	KIRREL3;KIRREL3
cg19332102	11	0.00398433	0.00103118	0.000211578	0.754404	1
cg09039367	13	0.0123147	0.00318638	0.000213696	0.754404	1	MCF2L;MCF2L
cg20289688	11	0.00977804	0.00253226	0.000214815	0.754404	1	MYOD1
cg02790372	11	0.0259348	0.00672373	0.000216558	0.754404	1	ETS1;ETS1;ETS1
cg04497717	7	-0.0224605	0.00584349	0.000228515	0.773354	1	EIF3B;EIF3B
cg16825643	16	0.0252089	0.00656971	0.000232294	0.773354	1	FAM38A
cg18595867	1	0.00455429	0.00118882	0.000237369	0.773354	1	MGC12982
cg26687119	1	-0.0228821	0.00598128	0.000243354	0.773354	1	NTRK1;INSRR;INSRR
cg23228745	13	0.0155256	0.00406185	0.000244625	0.773354	1	ARHGEF7;ARHGEF7;ARHGEF7;ARHGEF7;ARHGEF7
cg16412000	2	0.00720879	0.00188913	0.000253312	0.773354	1	RNPEPL1
cg24914884	2	-0.012985	0.00340579	0.0002546	0.773354	1
cg22126440	7	0.00141909	0.000372458	0.000255259	0.773354	1	C7orf58;C7orf58
cg09484593	15	-0.0291932	0.00767397	0.000260526	0.773354	1	IREB2
cg11041966	7	0.000696775	0.000183145	0.000263534	0.773354	1	RBM28;RBM28
cg03387135	20	0.00253792	0.000665854	0.000264244	0.773354	1	MIR124-3
cg14362697	2	-0.00380894	0.00100254	0.00026497	0.773354	1
cg26430083	1	-0.00141306	0.000372068	0.000266322	0.773354	1	YARS;S100PBP;S100PBP
cg20302069	2	-0.0252077	0.00663998	0.000267693	0.773354	1	AGAP1;AGAP1
cg00729275	18	0.0249328	0.00657366	0.000270975	0.773354	1	AQP4;C18orf16
cg26840462	11	-0.0101283	0.00267566	0.000278094	0.773354	1	PKNOX2
cg27077050	14	0.00193707	0.000511507	0.000278218	0.773354	1	ZFYVE21;XRCC3;XRCC3;XRCC3;ZFYVE21
cg19091291	1	-0.0307676	0.00812952	0.000278747	0.773354	1
cg06926426	6	-0.00191464	0.000505926	0.000278986	0.773354	1	PSMG4;PSMG4;PSMG4
cg07637516	10	-0.00192002	0.000509152	0.000292224	0.773354	1	MXI1;MXI1
cg23037132	1	0.00508504	0.0013488	0.000294986	0.773354	1	HEYL
cg12930819	2	-0.00316353	0.000839836	0.000296456	0.773354	1	LMAN2L;LMAN2L;LMAN2L;LMAN2L;LMAN2L;LMAN2L
cg10152810	19	0.00150418	0.000399978	0.000302853	0.773354	1	SNAPC2;SNAPC2
cg07890785	17	0.0100961	0.00268551	0.000304094	0.773354	1	FAM64A
cg08047457	3	0.00110748	0.000294504	0.000304826	0.773354	1	RASSF1;RASSF1
cg04439215	13	0.0114871	0.00305609	0.000304846	0.773354	1	KCTD4;GTF2F2
cg15111437	19	-0.00763123	0.00203126	0.000306805	0.773354	1	ZFR2;ZFR2;ZFR2
cg08027745	6	-0.00125102	0.000332872	0.000309072	0.773354	1	SFRS3
cg13273972	22	-0.00182273	0.000486335	0.00031646	0.773354	1	SF3A1;CCDC157;SF3A1
cg16567676	4	-0.0217328	0.00579885	0.00031658	0.773354	1	HPGDS
cg26980034	6	-0.017848	0.00476269	0.000316921	0.773354	1	KLHL31
cg01541443	7	0.00831378	0.00221768	0.000317266	0.773354	1	C7orf41
cg13178487	1	0.003224	0.00086056	0.000318084	0.773354	1	CLCC1;CLCC1
cg17963456	7	0.00137305	0.000366662	0.000319914	0.773354	1	MRPL32;PSMA2
cg18829560	17	0.00215017	0.000574532	0.000322398	0.773354	1	PLSCR3
cg08244262	21	0.00309344	0.000826986	0.000324469	0.773354	1	MX1;MX1
cg11086738	22	-0.00165887	0.000443459	0.000326217	0.773354	1	UNC84B
cg19670290	15	0.00759755	0.00202948	0.000329089	0.773354	1	HDDC3;UNC45A;UNC45A
cg13486528	2	0.00276805	0.000740993	0.000330114	0.773354	1
cg26217489	7	-0.00207004	0.000554164	0.000330289	0.773354	1	SRI;SRI
cg11340830	3	0.0164355	0.00440356	0.000335791	0.776136	1	MFI2;MFI2
cg04320928	15	0.00251841	0.000675241	0.000336912	0.776136	1	TEX9
cg16196812	10	0.00464337	0.0012459	0.000340068	0.777139	1	PRLHR;PRLHR
cg04184278	12	0.0166408	0.00448049	0.000357439	0.810355	1	GYS2;GYS2
cg12906188	1	-0.00151824	0.00040968	0.000365396	0.819786	1	RGS4;RGS4;RGS4;RGS4;RGS4
cg16580934	19	-0.00417334	0.00112628	0.000374737	0.819786	1	ZNF350
cg22717080	6	0.0206529	0.00558344	0.000376326	0.819786	1	RPS6KA2;RPS6KA2
cg00388479	19	-0.00152025	0.000411333	0.00038024	0.819786	1	AP2S1;AP2S1
cg00784357	7	0.00104138	0.00028209	0.000383633	0.819786	1	RAC1;RAC1
cg12981876	7	0.0214253	0.00580661	0.000386047	0.819786	1	GIGYF1
cg00139517	8	-0.0199273	0.0054033	0.000388457	0.819786	1	SNTG1
cg23209285	2	-0.0158814	0.00431744	0.000401296	0.819786	1	AGAP1;AGAP1
cg03731303	3	-0.00416043	0.00113043	0.000403106	0.819786	1	SOX2OT
cg11843760	1	0.00140736	0.000382743	0.000403182	0.819786	1	DFFA;DFFA
cg08692277	16	-0.023527	0.00640437	0.000407937	0.819786	1	ZNF423
cg24484339	8	-0.00401582	0.00109338	0.00041122	0.819786	1	CA13
cg01834305	5	-0.0150942	0.00411203	0.000411901	0.819786	1	AACSL
cg23442955	1	-0.000969628	0.000264316	0.000415138	0.819786	1	USP24;USP24
cg00056628	17	-0.00128462	0.000350315	0.000417091	0.819786	1	STRA13;LRRC45
cg22128896	11	-0.0267455	0.00729349	0.000417112	0.819786	1	TCP11L1;TCP11L1
cg02857643	17	0.0135955	0.00371293	0.00042713	0.819786	1	CACNA1G;CACNA1G;CACNA1G;CACNA1G;CACNA1G;CACNA1G;CACNA1G;CACNA1G;CACNA1G;CACNA1G;CACNA1G;CACNA1G;CACNA1G;CACNA1G
cg19063516	16	0.038727	0.0105805	0.000429214	0.819786	1	LMF1
cg14995475	19	-0.0725226	0.0198179	0.000430337	0.819786	1	TNFSF9
cg05034603	1	0.00408925	0.00111775	0.000431764	0.819786	1	SLC2A1
cg23410738	2	0.00219159	0.000598972	0.000433508	0.819786	1	GPR39
cg11610702	7	-0.00273234	0.000747946	0.000437251	0.819786	1	LOC349114
cg16482474	7	0.00394729	0.00108031	0.00043857	0.819786	1	WDR86
cg09077862	5	0.0159485	0.00436733	0.00043927	0.819786	1
cg08090496	3	-0.0158909	0.00435269	0.000440667	0.819786	1
cg06948294	14	0.00370957	0.0010162	0.000441274	0.819786	1	STXBP6;STXBP6
cg19094126	13	0.00109761	0.000300697	0.000441569	0.819786	1	KATNAL1;KATNAL1
cg14219918	9	-0.0837185	0.0229401	0.000442747	0.819786	1	NR5A1
cg15350455	2	-0.00113337	0.000310867	0.000448155	0.819786	1	C2orf44;C2orf44
cg22165524	5	0.0220424	0.00605086	0.000452701	0.819786	1	SLC6A19
cg22740492	11	-0.0027399	0.000752459	0.000455149	0.819786	1	PAX6;PAX6;PAX6
cg24483767	21	0.0572382	0.015733	0.000460026	0.819786	1	COL18A1
cg01540023	13	-0.00972229	0.00267059	0.000461284	0.819786	1	FARP1
cg12107692	19	-0.00113451	0.000311804	0.000461831	0.819786	1	IRF3;BCL2L12;BCL2L12
cg24068867	11	-0.002141	0.000588705	0.000462044	0.819786	1
cg01408486	5	0.0040042	0.00110208	0.000467497	0.824341	1	CXXC5
cg00810133	16	0.00274844	0.000757028	0.00047187	0.826947	1	SETD6;SETD6
cg11018488	1	0.027751	0.00764919	0.000476028	0.829149	1	KHDRBS1
cg26829913	20	0.0206386	0.0056977	0.000485234	0.834732	1	ZBTB46
cg09135056	16	0.00145504	0.000401868	0.000487834	0.834732	1	FUK
cg19133023	11	0.028388	0.00784073	0.000488	0.834732	1	CHID1;CHID1;CHID1;CHID1;CHID1
cg00263592	12	0.00207926	0.000574767	0.000495577	0.835841	1
cg18471929	10	-0.0138156	0.00382113	0.000496305	0.835841	1	EBF3
cg02156680	8	0.00128418	0.000355317	0.000498624	0.835841	1	ENPP2;ENPP2;ENPP2
cg04678219	20	0.00204167	0.000565099	0.000500707	0.835841	1	KIF16B
cg24051487	20	0.0189076	0.00523723	0.000505289	0.835841	1
cg14013604	18	-0.00294731	0.000816604	0.000507005	0.835841	1	PTPN2;PTPN2;PTPN2
ch.10.2196322F	10	-0.00205748	0.000570492	0.000511646	0.835841	1	ACTR1A
cg24881689	7	-0.00416522	0.00115521	0.000513208	0.835841	1	OR2A14
cg14100888	9	0.00209736	0.00058176	0.000516586	0.835841	1	LMX1B
cg03990139	13	-0.0168878	0.0046873	0.000517909	0.835841	1
cg12868305	19	-0.00155136	0.000430695	0.000524942	0.842432	1	ZNF433;ZNF433
cg11949175	2	0.0110285	0.00306674	0.00053245	0.842833	1	ZRANB3
cg26276233	17	-0.0417982	0.011597	0.000532811	0.842833	1	BRCA1;NBR2;BRCA1;BRCA1;BRCA1;BRCA1
cg22736090	17	-0.00247598	0.000688971	0.000534044	0.842833	1	TEX2
cg23912828	12	-0.00231197	0.000644144	0.000542192	0.846232	1	CCDC77;CCDC77;CCDC77;CCDC77
cg09234616	11	0.019204	0.00535135	0.000543253	0.846232	1	WT1;WT1;WT1;WT1
cg20583930	3	0.0111957	0.00312065	0.000545085	0.846232	1	PLCH1;PLCH1;PLCH1
cg14313310	1	0.00286129	0.000799384	0.000560326	0.859672	1	GLT25D2;GLT25D2
cg00780845	15	-0.00489	0.00136658	0.000565229	0.859672	1	KIAA1024
cg00287541	16	0.00689939	0.00193141	0.000573912	0.859672	1	LOC283922
cg08702007	13	0.00125497	0.000351033	0.000574232	0.859672	1	PAN3;LOC100288730;PAN3
cg23489630	19	-0.0831717	0.0232858	0.000574723	0.859672	1	ZNF234;ZNF234
cg00263760	10	0.00363164	0.00101755	0.000580034	0.859672	1	VAX1;VAX1
cg04234170	1	-0.00187833	0.000526128	0.00058085	0.859672	1	S100PBP;YARS;S100PBP
cg22672431	19	0.0137687	0.00386004	0.000583989	0.859672	1	KLF16
cg14915165	1	0.00145732	0.000409123	0.000593663	0.859672	1	WDR3;GDAP2;GDAP2
cg23098693	1	0.0272521	0.0076588	0.000601176	0.859672	1	FAM46C
cg23274561	1	0.00164362	0.000462042	0.000603142	0.859672	1	LMNA;LMNA;LMNA
cg22434409	4	0.0103694	0.00291584	0.000605308	0.859672	1	KCNIP4
cg21119032	2	-0.00082695	0.000232307	0.000607436	0.859672	1	LANCL1;LANCL1;CPS1;LANCL1
cg02700714	15	0.00299506	0.000842947	0.000611657	0.859672	1	GOLGA8B
cg02552137	2	0.0148979	0.00419124	0.000614813	0.859672	1	ITGA4
cg07589612	8	-0.002509	0.000706218	0.000615382	0.859672	1	GDF6
cg11301670	6	0.024085	0.00678839	0.000622129	0.859672	1	RNASET2
cg07853992	17	0.00285027	0.00080339	0.000622484	0.859672	1	SPAG9;SPAG9
cg12523424	7	0.041286	0.0116392	0.000623798	0.859672	1	MAD1L1;MAD1L1;MAD1L1
cg10345522	14	0.0114503	0.00323004	0.000631514	0.859672	1	INF2;INF2;INF2
cg08948050	5	0.0168223	0.0047501	0.000635738	0.859672	1	APBB3;APBB3;APBB3;APBB3;SLC35A4
cg11219407	1	-0.0010652	0.000300938	0.000639623	0.859672	1	UBE2Q1
cg02305377	12	-0.00393856	0.00111231	0.000643261	0.859672	1
cg22762492	5	-0.00477792	0.00135047	0.000646295	0.859672	1
cg01485645	17	0.00258711	0.000731881	0.00064975	0.859672	1	MLLT6
cg11254053	1	-0.023418	0.00662717	0.000652438	0.859672	1	AK2;AK2
cg02077561	1	0.0254178	0.00719334	0.000652691	0.859672	1	RNF207
cg02264862	5	-0.00195359	0.000552742	0.000654042	0.859672	1
cg05515488	21	0.0131082	0.00371248	0.000658504	0.859672	1	RIPK4
cg09712066	5	0.00367282	0.00103851	0.00066624	0.859672	1	PART1;PART1;PDE4D;PART1
cg14984246	7	0.00173006	0.000490631	0.000668694	0.859672	1	POU6F2;POU6F2
cg12819393	9	-0.0162743	0.00461382	0.000669528	0.859672	1
cg23582967	5	0.0634303	0.0179979	0.000672892	0.859672	1	NEURL1B
cg00289546	2	0.00475208	0.0013473	0.000673192	0.859672	1	ACADL
cg08486583	10	0.00204987	0.000581976	0.000677489	0.859672	1	IDE
cg11296759	12	0.00817373	0.00231869	0.000677578	0.859672	1	CD163L1
cg00296005	6	0.0139688	0.00396885	0.000683446	0.859672	1
cg16392561	12	-0.0195692	0.00555388	0.000691774	0.859672	1
cg08137035	7	0.0214806	0.00610803	0.000693178	0.859672	1	MAD1L1;MAD1L1;MAD1L1
cg23538718	3	-0.0143733	0.00408538	0.000693214	0.859672	1	SLC9A9
cg18159684	8	-0.027562	0.00784545	0.000698257	0.859672	1	AZIN1;AZIN1
cg16924776	8	-0.0112537	0.00320238	0.000699141	0.859672	1
cg24004327	4	0.0158002	0.00449855	0.000700162	0.859672	1
cg18069705	4	-0.0267756	0.00763039	0.000707648	0.859672	1	HSPA4L
cg11369206	3	0.0272182	0.00774808	0.000709007	0.859672	1	C3orf64
cg17882028	5	0.00376906	0.0010743	0.000709207	0.859672	1	HARS;HARS2;HARS
cg03977295	16	-0.0270102	0.00770159	0.000712258	0.859672	1	RRN3P1
cg21987515	4	0.0243205	0.00693668	0.000714671	0.859672	1	FBXW7;FBXW7;FBXW7
cg10929758	2	-0.0249669	0.00711652	0.000716247	0.859672	1	SPTBN1;SPTBN1
cg07718463	19	0.00130937	0.000373541	0.000716496	0.859672	1	CCNE1;CCNE1
cg22896793	20	-0.0173581	0.00495426	0.00072035	0.859672	1	HSPA12B
cg02444118	13	0.0326346	0.0093182	0.000723737	0.859672	1
cg04126427	10	-0.0026818	0.000765939	0.000725966	0.859672	1	EIF3A
cg00502026	16	-0.0360609	0.0103021	0.000728295	0.859672	1
cg02128959	8	0.0201267	0.00575247	0.000732034	0.859672	1	ZC3H3
cg12518410	2	-0.00113464	0.00032456	0.00074244	0.859672	1	LOC100287216;SH3RF3
cg02775243	10	-0.00193845	0.000554807	0.000743849	0.859672	1
cg20059537	6	-0.00308414	0.000883367	0.000750168	0.859672	1
cg06546806	2	-0.00572586	0.00164026	0.00075148	0.859672	1
cg16094954	19	0.002214	0.0006347	0.000757825	0.859672	1	BCL3
cg06486409	7	-0.00393832	0.00112891	0.000760484	0.859672	1	MKLN1
cg08419850	11	0.00838546	0.0024034	0.000763138	0.859672	1	KCNQ1;KCNQ1
cg20131968	17	0.0297923	0.00854456	0.000765267	0.859672	1	CCDC47
cg14849782	6	0.00123802	0.000355362	0.000768952	0.859672	1	SLC16A10
cg24303731	7	-0.0057009	0.00163603	0.000777972	0.859672	1
cg02220617	14	-0.0184348	0.00529769	0.00077924	0.859672	1	PPP2R5C;PPP2R5C;PPP2R5C;PPP2R5C;PPP2R5C
cg06905862	11	-0.00125889	0.000362178	0.000789223	0.859672	1	TPP1
cg00282510	9	0.00280393	0.000806232	0.000791593	0.859672	1
cg26342078	15	0.00317689	0.00091497	0.000799053	0.859672	1
cg16522491	14	0.00327149	0.000942721	0.000803934	0.859672	1
cg10857884	12	-0.0208299	0.00600278	0.000804524	0.859672	1	TAS2R50;PRR4;PRH1
cg26525127	2	-0.00287683	0.000829299	0.000807307	0.859672	1	ECEL1
cg03684156	5	-0.00230666	0.000664972	0.000807772	0.859672	1	BRD8;BRD8;KIF20A;BRD8;KIF20A
cg16284178	7	-0.0145461	0.00419377	0.000808578	0.859672	1	SEPT7;SEPT7
cg11438560	5	0.0089115	0.00256988	0.000810795	0.859672	1	ABLIM3
cg12825804	14	0.00520516	0.00150058	0.000811545	0.859672	1	VASH1
cg08315050	11	0.000828685	0.000239107	0.000815889	0.859672	1	DPP3;DPP3
cg02609470	3	0.00128286	0.000370078	0.000817734	0.859672	1
cg15812115	5	-0.0311624	0.00899136	0.000819436	0.859672	1
cg04515667	3	0.0120279	0.00347262	0.000821528	0.859672	1	EPHA3;EPHA3
cg08693172	19	0.00407919	0.00117823	0.000825609	0.859672	1	PGLYRP1
cg20615720	19	0.00057772	0.000166878	0.000826177	0.859672	1	COX6B1;COX6B1
cg14216734	1	0.00935127	0.00270153	0.000827398	0.859672	1	MNDA
cg12368702	16	0.00625727	0.00180781	0.000828007	0.859672	1	CHD9
cg02779944	1	0.00297733	0.000860647	0.000832989	0.859672	1	NR5A2;NR5A2
cg04456547	11	0.00813134	0.00235127	0.000839878	0.859672	1
cg01318461	1	0.0126257	0.00365243	0.000840125	0.859672	1	SNORA59A;VPS13D;SNORA59B;VPS13D
cg24637318	11	-0.00197779	0.000572281	0.000842399	0.859672	1	TCP11L1;TCP11L1
cg14438208	17	0.0197867	0.00572737	0.00084576	0.859672	1	CD300E;CD300E
cg19362728	11	-0.0166152	0.00480195	0.000846774	0.859672	1
cg18161100	4	-0.0036174	0.00104804	0.000854573	0.859672	1
cg06740311	18	-0.0186954	0.00542028	0.000861387	0.859672	1	CEP76
cg18522690	22	0.00143252	0.000415354	0.000862065	0.859672	1	TXN2
cg04581377	11	-0.0018271	0.000529757	0.000865827	0.859672	1	SLC35F2
cg24418712	10	0.00120808	0.000350379	0.000868732	0.859672	1	PCGF6;PCGF6
cg07053114	10	0.0131538	0.00381744	0.000871141	0.859672	1	PTPRE
cg14567593	19	-0.00178281	0.000517204	0.000871276	0.859672	1	IER2
cg10940462	11	-0.00628196	0.00182387	0.000875117	0.859672	1	NRXN2;NRXN2
cg23157360	2	0.0265174	0.00769874	0.000878781	0.859672	1
cg08120226	3	0.00704327	0.002045	0.000883485	0.859672	1	MUC4;MUC4;MUC4
cg20704215	1	0.00223184	0.00064851	0.000887085	0.859672	1	SFPQ
cg23241914	1	-0.0162964	0.00473781	0.000888484	0.859672	1	APOA2;APOA2
cg06682330	17	0.0572695	0.0166505	0.00088889	0.859672	1
cg26365534	3	0.00547715	0.00159266	0.000890352	0.859672	1	LRRC3B
cg12226006	10	-0.0106221	0.00308642	0.000890895	0.859672	1	FGFR2;FGFR2;FGFR2;FGFR2;FGFR2;FGFR2;FGFR2;FGFR2;FGFR2
cg10722444	13	0.0465435	0.0135271	0.000893266	0.859672	1
cg10836401	19	0.00106209	0.000308997	0.000895535	0.859672	1	FKBP8
cg07494420	14	-0.000969434	0.000282065	0.000896434	0.859672	1	AK7
cg17152693	4	-0.0563872	0.0164102	0.000898811	0.859672	1	SORBS2;SORBS2;SORBS2;SORBS2;SORBS2;SORBS2;SORBS2;SORBS2
cg16970843	2	0.0142085	0.00413603	0.000901149	0.859672	1
cg03896432	7	0.0212697	0.00619316	0.000903863	0.859672	1	LOC389493
cg10752508	3	0.0182477	0.00531033	0.000906394	0.859672	1	CPOX
cg12966283	20	-0.00160778	0.000468328	0.000907871	0.859672	1	ZNF133;ZNF133;ZNF133;ZNF133
ch.9.837340R	9	-0.00171878	0.000500857	0.000915868	0.859672	1	PTAR1
cg10825332	12	0.00224607	0.000654835	0.000916866	0.859672	1	LOC338758
cg26531174	5	-0.00369541	0.0010766	0.00091756	0.859672	1	CDX1
cg07971790	15	-0.0135423	0.00394869	0.000918131	0.859672	1	RORA
cg14094521	1	0.0252369	0.00735948	0.000919315	0.859672	1
cg05650458	1	-0.00183263	0.000534511	0.000920995	0.859672	1	ARF1;ARF1;ARF1;ARF1
cg08198470	17	-0.0111679	0.00325418	0.000923627	0.859672	1	RPA1
cg10469774	11	0.0200946	0.00585794	0.000924006	0.859672	1
cg25086948	3	-0.0101001	0.00294623	0.000926395	0.859672	1	C3orf21
cg00510604	10	0.00223496	0.000652404	0.000929638	0.859672	1	PFKFB3;PFKFB3
cg02543470	2	0.0149977	0.00437723	0.000931965	0.859672	1
cg02626929	16	0.00294143	0.000859091	0.000935209	0.859672	1
cg03711682	16	0.00114647	0.000334775	0.000937113	0.859672	1	ZNF19
cg01660993	7	-0.00314169	0.00091796	0.000939536	0.859672	1	RHEB
cg02716123	5	0.00255865	0.00074771	0.00094514	0.859672	1	CSNK1A1;CSNK1A1;CSNK1A1;CSNK1A1
cg17929273	22	-0.0175992	0.00514536	0.000945844	0.859672	1	LGALS2
cg00067414	6	0.00142187	0.000415583	0.000946947	0.859672	1	MTHFD1L
cg06797330	2	0.00878634	0.00256831	0.000947982	0.859672	1	GLI2
cg07164287	5	0.0111556	0.00326178	0.000955093	0.86338	1	FBXW11;FBXW11;FBXW11
cg02833657	5	-0.000862231	0.000252483	0.000962549	0.865546	1	FAM174A
cg14276730	20	-0.0215582	0.00631438	0.000965265	0.865546	1	CHD6
cg14528310	1	-0.0082956	0.00243038	0.000967929	0.865546	1	LCE1E
cg07483064	1	-0.000998638	0.000292672	0.000971549	0.865546	1	ENO1;ENO1
cg21464565	7	0.0151966	0.00445263	0.000973192	0.865546	1	HOXA2
cg21943841	19	0.00115191	0.000337722	0.000975669	0.865546	1	GNG7
cg02659232	11	-0.00183132	0.000536842	0.000982747	0.868346	1	DDX25;PUS3
cg11871064	17	0.018514	0.00543263	0.000984906	0.868346	1	ANKFN1
ch.2.10906491R	2	-0.00257628	0.000756401	0.000991157	0.869828	1
cg18299634	4	-0.00278005	0.000816537	0.00099529	0.869828	1
cg02619408	1	-0.00254784	0.000748423	0.000996605	0.869828	1	NTRK1;INSRR
cg01561368	14	0.00100476	0.000295203	0.000998766	0.869828	1	SMEK1
cg03974689	16	-0.00227313	0.00066786	0.00100307	0.870334	1	NECAB2
cg27263395	19	-0.0114318	0.00336344	0.00101432	0.870334	1	DOT1L
cg14775296	2	-0.00262464	0.000771643	0.00101926	0.870334	1	MEIS1
cg10121788	16	-0.0213429	0.00628233	0.0010194	0.870334	1	ADAMTS18
cg06294803	3	0.0123263	0.00362742	0.00102106	0.870334	1	EIF4G1;EIF4G1;EIF4G1;EIF4G1;EIF4G1
cg08436684	16	-0.0551711	0.0162582	0.00103218	0.870334	1	BANP;BANP
cg24174307	17	-0.00313443	0.000923714	0.00103262	0.870334	1	ATP5H;KCTD2;ATP5H
cg08549396	1	0.00609886	0.00179753	0.0010339	0.870334	1	PAX7;PAX7;PAX7
cg18823637	14	-0.0282707	0.00833313	0.00103505	0.870334	1
cg03882382	19	0.00606178	0.00178322	0.00103534	0.870334	1	LRG1
cg10313005	7	0.000783526	0.000231008	0.00103771	0.870334	1	CALU;CALU
cg13051058	15	-0.000712573	0.000210179	0.00104258	0.870334	1	SLC12A6;SLC12A6;SLC12A6;SLC12A6;SLC12A6;SLC12A6;SLC12A6
cg02722511	6	0.000883818	0.000260589	0.00104262	0.870334	1	RSPH4A;RSPH4A
cg22756089	17	0.0171181	0.00505179	0.00104867	0.870334	1	DNAH17
cg17491185	1	-0.00239637	0.000707032	0.00105029	0.870334	1	ASAP3;ASAP3
cg06629767	10	0.00223477	0.000659689	0.00105176	0.870334	1	KIAA1274
cg14627760	17	0.00113265	0.000334451	0.00105521	0.870334	1	NPB
cg23664396	1	-0.038786	0.0114544	0.00105681	0.870334	1
cg27504292	12	-0.00607748	0.00179423	0.00105741	0.870334	1	FAM101A
cg09030212	1	0.0374766	0.0110716	0.0010609	0.870334	1	NTNG1;NTNG1;NTNG1
ch.1.850602F	1	-0.00411023	0.00121359	0.00106333	0.870334	1	TMEM50A
cg18889167	1	-0.00198504	0.000586887	0.0010698	0.870606	1	SEC22B;SEC22B
cg20404643	11	-0.0109115	0.00322413	0.00107194	0.870606	1	HCCA2
cg10171388	19	0.0150276	0.00444479	0.00107453	0.870606	1	SCGBL
cg15288326	1	0.0287757	0.00851393	0.00107841	0.870606	1	KIF21B
cg17057892	2	-0.011945	0.00353298	0.0010789	0.870606	1	FBLN7;FBLN7
cg13767306	22	0.0020569	0.000608973	0.00108602	0.873879	1	CYTH4
cg20810478	1	-0.00250856	0.000741267	0.00109208	0.874597	1	TRIM58
ch.2.1056241F	2	-0.00967961	0.00286638	0.00109303	0.874597	1	LRPPRC
cg27243507	3	0.00562257	0.00166683	0.00110621	0.877463	1
cg05177060	7	-0.0235251	0.00697534	0.00110837	0.877463	1
cg05665136	5	-0.00107263	0.000318249	0.00111617	0.877463	1	TRIM23;C5orf44;TRIM23;TRIM23;C5orf44;C5orf44;C5orf44
cg16269755	1	0.0157719	0.00467462	0.00111807	0.877463	1	SNX27
cg04995493	1	-0.00474383	0.00140861	0.00112123	0.877463	1
cg14844353	2	0.0121044	0.00359465	0.00112264	0.877463	1
cg12989934	5	-0.00254462	0.000755706	0.00112311	0.877463	1	KCNIP1;KCNIP1;KCNIP1
cg25842896	1	0.000964233	0.000286379	0.00112393	0.877463	1	CCNL2;CCNL2;CCNL2;CCNL2;LOC148413
ch.2.3422646F	2	-0.00194763	0.000578464	0.00112426	0.877463	1	LASS6
cg13817287	9	-0.0315695	0.00938056	0.00112959	0.878192	1	CEP110
cg14933807	10	-0.00689362	0.00204798	0.00114154	0.878192	1	PTPRE;PTPRE
cg13372513	7	0.0168767	0.00501981	0.00114201	0.878192	1	PTPRN2;PTPRN2;PTPRN2
cg00050692	2	0.0117648	0.00350134	0.00114911	0.878192	1	DNMT3A;DNMT3A;DNMT3A
cg01868869	14	0.0129102	0.00384302	0.00115172	0.878192	1
cg01560399	20	0.00150158	0.000447032	0.0011531	0.878192	1	JAG1
cg11341086	19	0.0125293	0.00373346	0.00116918	0.878192	1	DKFZp566F0947
cg13493546	9	0.00947216	0.00282503	0.00117571	0.878192	1
cg15752436	17	0.00160479	0.000478823	0.00118102	0.878192	1	USP22
cg06365016	12	-0.0550025	0.0164224	0.00118976	0.878192	1	PIWIL1
cg19410967	6	-0.00227618	0.000679752	0.00119242	0.878192	1	CASP8AP2;CASP8AP2;CASP8AP2
cg05324894	14	-0.0274845	0.00819851	0.0011926	0.878192	1	PACS2;PACS2
cg12974637	18	0.00255606	0.000763769	0.0012095	0.878192	1	CCDC68;CCDC68;CCDC68
cg25456368	4	-0.0353492	0.0105669	0.0012098	0.878192	1	HOPX;HOPX;HOPX
cg17082856	2	0.0156084	0.00466603	0.00121539	0.878192	1	CEP68
cg04097543	21	-0.00925253	0.00275923	0.00121623	0.878192	1	POFUT2;POFUT2;POFUT2
cg05290756	19	-0.0467836	0.0140042	0.0012228	0.878192	1	PRAM1
cg12048674	1	-0.00122143	0.000365741	0.00122695	0.878192	1	SLC45A3
cg13698542	3	-0.0144433	0.00432326	0.00122705	0.878192	1	VEPH1;VEPH1;VEPH1;VEPH1;VEPH1;VEPH1
cg06836181	2	-0.00156122	0.000467512	0.00122775	0.878192	1
cg12133118	17	-0.00668616	0.00200201	0.00123143	0.878192	1	SLC47A1
cg08008088	8	0.0381691	0.0114123	0.00123888	0.878192	1	BAI1
cg17436778	5	0.0227565	0.00682032	0.00123891	0.878192	1
cg10759972	8	-0.00770565	0.00230924	0.00124266	0.878192	1
cg19390059	6	-0.0182977	0.00548273	0.00124592	0.878192	1
cg07148024	1	0.0114918	0.00344637	0.00124725	0.878192	1	EFHD2
cg24964796	11	0.00601936	0.0018058	0.00125178	0.878192	1
ch.2.109048761R	2	-0.00346857	0.00104098	0.00125711	0.878192	1
cg06763671	14	-0.00503511	0.00151204	0.00126514	0.878192	1	JAG2;JAG2
cg03619075	16	-0.020601	0.00618726	0.00126686	0.878192	1	PRR25
cg25789882	15	-0.00214775	0.000645419	0.00127456	0.878192	1	MORF4L1;MORF4L1
cg02723291	12	-0.0111215	0.00334229	0.00127534	0.878192	1	ETNK1;ETNK1
cg02489438	19	0.00383623	0.00115318	0.0012788	0.878192	1
cg07492910	10	-0.0384167	0.0115491	0.00127989	0.878192	1
cg00784308	1	-0.00178709	0.000536897	0.00128128	0.878192	1	BPNT1
cg04380873	3	-0.0154643	0.00465029	0.00128367	0.878192	1
cg26923810	16	-0.0119915	0.00360808	0.00129675	0.878192	1	LYRM1;LYRM1;LYRM1
ch.11.104603277F	11	-0.0102544	0.00308691	0.00130344	0.878192	1
cg17537935	22	0.0187872	0.0056599	0.00130884	0.878192	1	SYNGR1
cg11429658	21	-0.0120374	0.00362332	0.00131274	0.878192	1	ABCC13;ABCC13
cg14945433	6	-0.0133573	0.00402449	0.00131543	0.878192	1
cg17887588	10	-0.00124796	0.000376182	0.00131686	0.878192	1	C10orf128
cg26441230	8	-0.0186356	0.0056165	0.00131961	0.878192	1	UBE2V2
cg25805368	7	0.00931856	0.00280913	0.00132287	0.878192	1
cg01400480	11	-0.0144791	0.00436746	0.00132618	0.878192	1	MICAL2
cg18722504	5	-0.0151691	0.00457661	0.00132925	0.878192	1	HBEGF
cg13680337	10	-0.0249817	0.00754068	0.00133588	0.878192	1	COL13A1;COL13A1;COL13A1;COL13A1;COL13A1;COL13A1;COL13A1;COL13A1;COL13A1;COL13A1;COL13A1;COL13A1;COL13A1;COL13A1;COL13A1;COL13A1;COL13A1;COL13A1;COL13A1;COL13A1
cg10205852	7	-0.00313345	0.000945848	0.00133621	0.878192	1	CLDN12
cg11032313	7	-0.002518	0.000760271	0.00133993	0.878192	1	HIPK2;HIPK2
ch.17.1212751R	17	-0.00202037	0.000610121	0.00134753	0.878192	1	KIAA1267
cg20634382	12	-0.0251053	0.00758688	0.0013525	0.878192	1
cg01415058	2	0.0229103	0.00692466	0.00135476	0.878192	1
cg27651243	7	-0.00416881	0.00126011	0.00135571	0.878192	1	MNX1;MNX1
cg22328901	2	-0.000541035	0.000163609	0.0013618	0.878192	1	PTCD3;POLR1A;POLR1A
cg03707169	11	0.0123271	0.00372845	0.00136465	0.878192	1	FLI1;FLI1
cg02140963	5	0.0040891	0.00123694	0.00136637	0.878192	1	PCDHGA4;PCDHGA2;PCDHGA5;PCDHGB2;PCDHGA1;PCDHGB1;PCDHGA3;PCDHGA5
cg14863355	6	0.00658947	0.00199104	0.0013664	0.878192	1	KCNQ5;KCNQ5;KCNQ5;KCNQ5;KCNQ5
cg05452899	11	0.00320701	0.000970276	0.00136883	0.878192	1	INS-IGF2;IGF2AS;IGF2;IGF2;IGF2AS;IGF2
cg10514770	5	-0.0326143	0.0098703	0.00137308	0.878192	1
cg02634998	16	0.0191633	0.0057984	0.00137557	0.878192	1	USP31
cg04304770	17	0.00226332	0.000685095	0.00137578	0.878192	1	TBX2;TBX2
cg18319381	1	0.0193908	0.0058724	0.00138293	0.878192	1	TNFRSF18;TNFRSF18;TNFRSF18
cg04163696	17	0.00818737	0.00247955	0.00138325	0.878192	1	RPTOR;RPTOR
ch.20.6400133F	20	-0.00103074	0.000312065	0.00138411	0.878192	1
cg14744155	10	-0.0269897	0.00817903	0.00139244	0.878192	1
cg26232655	1	0.00799705	0.00242361	0.00139341	0.878192	1
cg23861930	19	-0.00239037	0.000724458	0.00139394	0.878192	1	GSK3A
ch.2.4457098R	2	-0.00305364	0.000924512	0.00139517	0.878192	1	FARSB
cg23245997	19	0.0126191	0.00382154	0.00139905	0.878192	1	C19orf35
cg00793497	1	-0.00246124	0.000746085	0.00140218	0.878192	1	RBM34;RBM34;RBM34
cg26371771	6	0.00118588	0.000359645	0.00140349	0.878192	1	C6orf141;C6orf141
cg26433034	7	0.00392166	0.00118949	0.00140552	0.878192	1	CCDC136
cg23844090	3	0.00289902	0.000878854	0.00140878	0.878192	1	TMEM42
ch.12.131811093R	12	-0.00386031	0.00117213	0.00143227	0.878192	1
cg26002628	10	-0.00223505	0.000678918	0.00143269	0.878192	1	ARID5B
ch.6.1094404R	6	-0.00165577	0.000503004	0.00143408	0.878192	1	TMEM63B
cg07959978	1	-0.0200106	0.00608276	0.0014379	0.878192	1	LEPR;LEPR;LEPR
cg07093825	14	0.00225849	0.000686597	0.00143943	0.878192	1	GALNTL1;GALNTL1
cg11341440	1	0.00625368	0.0019015	0.00144202	0.878192	1	DDAH1;DDAH1
cg16528084	5	-0.0144323	0.00438892	0.00144422	0.878192	1
cg14131376	14	-0.00857379	0.00260782	0.00144705	0.878192	1
cg07931608	2	-0.0160678	0.00488838	0.00145065	0.878192	1
cg18241967	11	0.0295493	0.00899213	0.00145434	0.878192	1
cg04622620	7	0.000975311	0.000296579	0.00145444	0.878192	1	ZNF800;ZNF800
cg09898848	16	0.0318534	0.00969611	0.00145878	0.878192	1	KCNG4
cg01237263	17	-0.000995008	0.000302705	0.00146127	0.878192	1
cg26302994	2	-0.0042395	0.00129091	0.00146366	0.878192	1	PPM1B;PPM1B;PPM1B;PPM1B;PPM1B
cg23928963	11	-0.0209878	0.00639618	0.00147667	0.878192	1	LRRC55
cg06569117	2	-0.012881	0.00392588	0.00147796	0.878192	1
cg03986101	9	0.00163343	0.000497691	0.00147898	0.878192	1	RALGPS1
cg00536792	6	-0.022226	0.0067752	0.00148045	0.878192	1	KLHL31;KLHL31
cg14008134	17	-0.00190696	0.000581383	0.00148262	0.878192	1	TMEM102
cg00306909	2	0.00768127	0.00234125	0.00148442	0.878192	1
cg15122985	20	-0.0111178	0.00338793	0.00149247	0.878192	1	TCEA2
cg22405774	2	-0.0269245	0.00821466	0.00149398	0.878192	1
cg06961163	17	-0.000982521	0.000299772	0.00149426	0.878192	1
cg12882907	12	-0.00327894	0.00100006	0.0014943	0.878192	1	LTA4H
cg07048143	7	-0.0109955	0.00335378	0.00149528	0.878192	1	DNAJB6
cg07220293	11	-0.001485	0.000453021	0.00149779	0.878192	1
cg07916022	2	-0.0382175	0.0116633	0.0014982	0.878192	1	GPR39;LYPD1;LYPD1
cg15757022	11	-0.00195051	0.000594932	0.001501	0.878192	1	NADSYN1
cg09022325	2	-0.0153542	0.00468393	0.00150332	0.878192	1	MYT1L
cg13145462	20	0.00859391	0.00262376	0.00150438	0.878192	1
cg25556343	14	-0.00142459	0.000434943	0.00150477	0.878192	1	TOX4;RAB2B;RAB2B;TOX4;RAB2B
cg19091641	16	0.0175247	0.00535253	0.00151066	0.878192	1	ZP2
cg13235098	4	0.0111078	0.00339144	0.00151088	0.878192	1	KIAA1109
cg06431877	16	0.00493069	0.00150602	0.00151126	0.878192	1	IRX6
cg21293902	19	0.0154599	0.00472327	0.0015153	0.878192	1	SNORD34;RPL13AP5;SNORD35A;RPL13A
cg17990871	1	0.00150993	0.000461367	0.00151716	0.878192	1	SLC35E2
cg02130453	4	-0.00138625	0.000423642	0.00151961	0.878192	1
cg15873303	12	-0.00238565	0.000729126	0.00152101	0.878192	1	H2AFJ;H2AFJ
cg21123434	5	0.00292515	0.00089308	0.00152209	0.878192	1	CBY3;CBY3
cg00419298	7	-0.00148862	0.000454833	0.00152212	0.878192	1	AHCYL2;AHCYL2;AHCYL2;AHCYL2
cg00210186	9	0.012122	0.00370329	0.00152593	0.878192	1	MCART1;MCART1;MCART1
cg07328495	9	-0.00245832	0.000751473	0.00152957	0.878192	1	SMC2;SMC2;SMC2;SMC2
cg00417131	6	-0.018772	0.00574095	0.00153109	0.878192	1	SFRS13B
cg12748499	1	0.0054533	0.00166729	0.00153238	0.878192	1
cg09058381	3	-0.00108495	0.000331795	0.00153633	0.878192	1	EAF1;METTL6
cg22951408	14	-0.00103704	0.000317299	0.00153834	0.878192	1	CNIH
cg27611781	22	-0.00193639	0.000592748	0.00154582	0.878192	1	PDXP
cg03785303	19	0.00295589	0.000904934	0.00154773	0.878192	1
cg05844583	2	-0.00231825	0.000710053	0.00155515	0.878192	1	SLC19A3
cg01941027	2	0.00904005	0.00276909	0.00155643	0.878192	1
cg19953847	13	0.0155745	0.00477115	0.00155804	0.878192	1
cg17756398	4	0.0211277	0.00647272	0.00155893	0.878192	1
cg15973314	2	0.00366872	0.0011241	0.00157271	0.878192	1
cg04421611	4	0.0213661	0.0065552	0.00158224	0.878192	1	HSPA4L
cg18786123	12	-0.00688253	0.00211173	0.00158912	0.878192	1
cg27005179	17	0.00276407	0.000848421	0.00158976	0.878192	1	ERBB2;ERBB2
cg07063082	2	0.0008153	0.000250306	0.00159317	0.878192	1	PDCL3
cg00146655	3	0.0111539	0.0034247	0.00159482	0.878192	1	GRM7;GRM7
cg18842831	10	-0.00246504	0.000756063	0.0015954	0.878192	1	CWF19L1
cg01987702	2	-0.00562289	0.00172624	0.00159856	0.878192	1
cg09383389	3	-0.0315636	0.00969387	0.0015991	0.878192	1	GPR160
cg04687616	4	-0.0182897	0.00562082	0.00160975	0.878192	1	SEPT11
cg00576279	12	-0.00283328	0.000870591	0.00161309	0.878192	1	HOXC4;HOXC5;HOXC5
cg23537887	3	0.00501146	0.00154046	0.00161324	0.878192	1	CACNA2D3
cg27141534	12	-0.0167446	0.00514535	0.0016137	0.878192	1	NCOR2;NCOR2
cg03712062	4	0.0244507	0.00751636	0.0016144	0.878192	1
cg02800747	17	0.0145543	0.00447538	0.00161906	0.878192	1
cg06376161	17	0.00375422	0.00115476	0.00163012	0.878192	1
cg25556008	19	-0.0255375	0.00783755	0.00163176	0.878192	1	GNG7
cg13265574	10	-0.0224819	0.0069163	0.00163278	0.878192	1
cg22242614	6	0.0145641	0.00448372	0.00163889	0.878192	1	SYNJ2
cg26335459	4	-0.0013179	0.000405784	0.00164108	0.878192	1	ADD1;ADD1;ADD1;ADD1
cg12477880	21	0.0400751	0.0123407	0.00164316	0.878192	1	RUNX1;RUNX1;RUNX1
cg24412960	2	0.0359616	0.0110711	0.00164469	0.878192	1	OBSL1
cg24903497	2	-0.020861	0.00642485	0.00164547	0.878192	1
cg09965363	15	0.0271868	0.00837794	0.00165521	0.878192	1	GOLGA8C
cg04280493	1	0.000957636	0.000295119	0.00165593	0.878192	1	TXNIP
cg23632849	17	0.0117954	0.00363089	0.00166153	0.878192	1	TTYH2;MGC16275
cg23214764	11	-0.00404777	0.0012479	0.00166239	0.878192	1	PRSS23
cg03086003	11	0.0185679	0.0057252	0.0016649	0.878192	1
cg11203211	8	-0.0127098	0.00391765	0.00166543	0.878192	1
cg04838225	13	-0.0234867	0.00724219	0.00166569	0.878192	1
cg00224480	2	0.012394	0.00382201	0.00166696	0.878192	1
ch.10.2372731R	10	-0.00494517	0.00152453	0.00166811	0.878192	1
cg16050237	15	0.0132964	0.00410092	0.00166957	0.878192	1	SNORD115-10;SNORD115-42
cg21639613	21	0.0125165	0.00386047	0.00167606	0.878192	1	AGPAT3;AGPAT3
cg20062978	6	-0.0264521	0.00816193	0.00167682	0.878192	1	NUP153
cg02340801	2	-0.00109015	0.000336186	0.00167964	0.878192	1	KIAA1310;KIAA1310
cg26459114	12	0.00937967	0.00289394	0.00168171	0.878192	1	NCOR2;NCOR2
cg04474190	3	0.0179545	0.00554513	0.00169283	0.878192	1
cg23375719	11	0.00311708	0.000962762	0.0016941	0.878192	1	SLC29A2
cg25653816	7	0.0215671	0.00666391	0.00170067	0.878192	1	ZNF815
cg19002337	11	0.00324939	0.00100366	0.00170069	0.878192	1	INS-IGF2;IGF2AS;IGF2;IGF2;IGF2AS;IGF2
cg18836267	12	0.00100913	0.000311806	0.00170074	0.878192	1	PPFIBP1;PPFIBP1
cg15730680	1	-0.00190925	0.000589952	0.00170129	0.878192	1	ADIPOR1;ADIPOR1;ADIPOR1
cg19465798	11	-0.00383075	0.00118286	0.00170164	0.878192	1
cg10089801	2	-0.0207612	0.00641626	0.00170433	0.878192	1
cg15829619	15	-0.000916842	0.000283384	0.00170637	0.878192	1
cg18773937	2	-0.00868571	0.00268421	0.00170972	0.878192	1	IL1B
cg15480305	4	-0.00916783	0.00283427	0.00171012	0.878192	1	MXD4
cg18167160	1	0.0123266	0.00381101	0.00171096	0.878192	1	TCEA3
cg16079898	4	-0.0198635	0.0061413	0.00171127	0.878192	1	ARHGAP10
cg01561869	5	0.0115044	0.00355575	0.00171202	0.878192	1	PCDHGA2;PCDHGA3;PCDHGA3;PCDHGA1
cg17895157	15	0.00168358	0.000520376	0.00171256	0.878192	1
cg24810473	5	0.00382714	0.00118346	0.0017142	0.878192	1
cg02680086	11	0.018684	0.00577833	0.00171644	0.878192	1	SLC43A1
cg18582260	13	0.0136747	0.0042295	0.00171803	0.878192	1	PARP4
cg24691656	6	-0.0014538	0.000449537	0.00171974	0.878192	1	C6orf57
cg26316023	7	0.00188587	0.00058343	0.00172216	0.878192	1	CADPS2;CADPS2;CADPS2
cg00652657	10	0.000873349	0.000269893	0.00172218	0.878192	1	EBF3
cg26787589	12	-0.0123647	0.00382638	0.00172736	0.878192	1	LOC100128554
cg13597574	9	-0.0191932	0.00593845	0.00173033	0.878192	1
cg11165619	22	-0.0181965	0.00563386	0.00173595	0.878192	1	KIAA1644
cg06226465	16	-0.00726238	0.00224833	0.00174062	0.878192	1	COX4NB;COX4NB
cg26399164	11	0.0031915	0.000988409	0.00174092	0.878192	1	CCND1
cg00812833	1	0.0119955	0.00371404	0.00174251	0.878192	1	PLD5
cg01421994	8	-0.0193596	0.00599686	0.00174442	0.878192	1	OSGIN2;OSGIN2
cg00024812	2	0.000785657	0.000243442	0.00174984	0.878192	1	ITGB1BP1;ITGB1BP1;CPSF3
cg09445803	17	0.0280459	0.00869052	0.00175042	0.878192	1	LOC283999
cg16498504	11	0.0179589	0.00555957	0.00175268	0.878192	1
cg09093931	8	-0.00339211	0.00105134	0.00175433	0.878192	1	MATN2;MATN2
cg05697873	10	-0.0190991	0.00591759	0.00175485	0.878192	1
cg08252971	4	-0.00169424	0.000525118	0.00176098	0.878192	1
cg18568653	11	-0.00294326	0.000912344	0.00176296	0.878192	1	SERGEF
cg06854842	2	0.0160455	0.00497554	0.00176309	0.878192	1	KCNK3
cg02758628	4	0.00262769	0.000814628	0.00176522	0.878192	1	NKX3-2
cg22143698	5	-0.00425856	0.00131727	0.00176625	0.878192	1	ANKRD33B
cg00228735	7	0.00888403	0.00275343	0.00176666	0.878192	1
cg16063617	5	0.00107563	0.000333684	0.00177072	0.878192	1	ISOC1
cg04399872	14	-0.0211712	0.00656888	0.00177374	0.878192	1	POLE2
cg20461188	10	0.0139989	0.00433627	0.00177696	0.878192	1
cg22110158	11	-0.0143231	0.00444612	0.0017819	0.878192	1	ST14
cg25929046	22	-0.0175783	0.00545899	0.00178978	0.878192	1	RTDR1
cg02912127	19	-0.00523879	0.00162527	0.00179091	0.878192	1	ZNF257;ZNF257
cg15806518	9	-0.000803912	0.000249431	0.00179291	0.878192	1	PSMB7
cg21718412	22	0.00112771	0.000350321	0.00179527	0.878192	1	UBE2L3;UBE2L3;UBE2L3
cg04897439	14	-0.0166646	0.00517777	0.00179862	0.878192	1	CCDC85C
cg18342714	8	0.00100224	0.000311412	0.0017992	0.878192	1	DSCC1
cg24300216	22	0.0100574	0.00312627	0.00180668	0.878192	1	ADSL;ADSL
cg19836460	3	-0.00290798	0.000903984	0.00180783	0.878192	1	SIDT1;SIDT1
cg07059403	6	0.00126354	0.000392806	0.00180858	0.878192	1	C6orf70;TCTE3
cg26273886	20	-0.00311266	0.000967501	0.00181215	0.878192	1	SNX5;C20orf72
cg10838260	16	0.0269308	0.0083458	0.00181458	0.878192	1	BANP;BANP
cg00377924	3	-0.0281762	0.00875615	0.00181491	0.878192	1
cg13474083	9	-0.0147941	0.00460076	0.00181501	0.878192	1
cg17789012	17	-0.00211869	0.000659018	0.00181872	0.878192	1	COX10;COX10
cg23184226	7	-0.0278853	0.00867645	0.00182449	0.878192	1	TECPR1
cg00862116	7	-0.00223697	0.000695571	0.00182547	0.878192	1	ABCB1
cg26472301	20	0.00123695	0.000385012	0.00183111	0.878192	1	ID1;ID1
cg11823034	2	-0.0166405	0.00518325	0.00184433	0.878192	1
cg08775835	16	0.00595187	0.0018521	0.0018461	0.878192	1	PRSS8;PRSS8
cg18473652	6	-0.0020071	0.00062525	0.00184637	0.878192	1	COL12A1;COL12A1
cg27144368	14	-0.0335633	0.0104557	0.00184658	0.878192	1	EML1;EML1
cg05294455	17	-0.0215133	0.00670306	0.0018498	0.878192	1	MYL4;MYL4
cg03983647	5	-0.00229313	0.000714271	0.00185074	0.878192	1	CDH6
cg15792158	12	0.00624918	0.00194746	0.00185325	0.878192	1	RASAL1
cg21971807	20	0.0199412	0.00621439	0.0018598	0.878192	1	GNAS;GNAS;GNAS;GNAS;GNAS;GNAS;GNAS;GNAS
cg07361154	15	0.0132742	0.00413942	0.00186551	0.878192	1	IGDCC4
cg10436115	19	-0.00123864	0.000386289	0.00187345	0.878192	1	ZNF417
cg07977330	19	-0.0134504	0.00419677	0.00187619	0.878192	1	ZNF836
cg26451188	17	-0.0128269	0.00400288	0.00187921	0.878192	1	RNF222
cg15367892	10	0.00862631	0.00269132	0.00188097	0.878192	1	EMX2OS
cg14161821	9	-0.0256715	0.00801326	0.00188384	0.878192	1	KDM4C;KDM4C;KDM4C;KDM4C
cg16239826	14	0.00687774	0.00214761	0.00189034	0.878192	1
cg04635154	16	-0.00966958	0.0030186	0.00189208	0.878192	1	PDPK1;PDPK1
cg16793370	14	-0.0435372	0.0135961	0.00189225	0.878192	1
cg02253586	18	0.0591399	0.0184705	0.00189424	0.878192	1	ZBTB7C
cg16585619	17	0.0252138	0.00787629	0.00189791	0.878192	1	KRT19
cg18914215	12	0.000677561	0.000211595	0.001899	0.878192	1	TPCN1;TPCN1;IQCD
cg10509692	18	0.0150852	0.00471259	0.00189904	0.878192	1	LRRC30
cg23443041	13	-0.000987247	0.000308429	0.00189991	0.878192	1	DNAJC3
cg20155717	18	0.0109977	0.00343527	0.00190352	0.878192	1
cg05297739	21	0.0145633	0.00455125	0.00190606	0.878192	1	CBR1
cg15162101	3	-0.00346245	0.00108173	0.00190675	0.878192	1	CCDC14
cg15433297	8	0.00229344	0.000716814	0.00190823	0.878192	1	PKHD1L1;PKHD1L1
cg12563240	12	-0.000740738	0.000231593	0.00191438	0.878192	1	AMN1;AMN1
cg13186679	1	-0.00163347	0.000510725	0.00191509	0.878192	1	UBE2Q1
cg05504131	2	-0.0038851	0.00121474	0.00192196	0.878192	1
cg09682128	13	-0.00576361	0.00180282	0.00192297	0.878192	1
cg13960358	17	-0.00312367	0.000977333	0.00192831	0.878192	1	RHOT1;RHOT1;RHOT1
cg05101135	3	0.0121722	0.00380715	0.00193534	0.878192	1
cg14915749	11	0.000935599	0.000292844	0.00193579	0.878192	1	MUS81;CFL1
cg13584383	17	0.052346	0.0163832	0.001941	0.878192	1	CBX4
cg00791764	4	-0.0512972	0.0160571	0.00194361	0.878192	1	RASL11B
cg02583282	3	-0.0191354	0.00599232	0.00194515	0.878192	1	C3orf21
cg24316255	21	-0.0193222	0.00604081	0.00195577	0.878192	1	C21orf2
cg11253514	1	0.00278011	0.000871141	0.00195708	0.878192	1	TRIM17;TRIM17;TRIM17;TRIM17;TRIM17;TRIM17;TRIM17;TRIM17
cg13533528	12	-0.0133528	0.0041854	0.0019633	0.878192	1	SLC25A3;SLC25A3;SLC25A3;SNORA53
cg20366549	12	-0.00673062	0.00210748	0.00196348	0.878192	1	SCNN1A;SCNN1A
cg01236081	20	-0.023349	0.00731923	0.00196471	0.878192	1	PLTP;PLTP
cg22587600	2	-0.0359171	0.0112609	0.00196797	0.878192	1
cg17919020	7	-0.00173418	0.000543846	0.001973	0.878192	1	CDK5;CDK5;SLC4A2
cg10201574	7	-0.00212421	0.000666043	0.00197624	0.878192	1	SMO
cg25124739	2	0.00575931	0.00180595	0.00197761	0.878192	1	EPAS1
cg10864501	22	-0.0036468	0.00114417	0.00198179	0.878192	1	POLDIP3;POLDIP3
cg17298925	5	-0.0105244	0.00329979	0.00198243	0.878192	1
cg09000800	17	0.00320341	0.00100499	0.00198731	0.878192	1	ALOX15
cg27519330	10	-0.00483882	0.0015187	0.00198875	0.878192	1	SYT15;SYT15
cg00024790	16	-0.00135233	0.00042438	0.00199291	0.878192	1	CDR2
cg00605831	5	-0.0218312	0.00685476	0.00199699	0.878192	1	STK10
cg11284147	8	-0.0152343	0.0047818	0.00199722	0.878192	1
cg18943599	17	0.00170576	0.000535723	0.00200189	0.878192	1	SSTR2
cg05971072	2	-0.0224143	0.00704	0.00200311	0.878192	1
cg04625338	7	0.0170049	0.00534118	0.00200373	0.878192	1	EGFR;EGFR;EGFR;EGFR
cg02676262	10	-0.0190285	0.0059746	0.00201031	0.878192	1	INPP5A
cg25117345	3	-0.0194451	0.00610967	0.00201034	0.878192	1	UBE2E1;UBE2E1
cg13634736	11	-0.00462547	0.00145359	0.00201401	0.878192	1	OSBPL5;OSBPL5;OSBPL5
cg06116397	18	0.00236664	0.000743626	0.00201783	0.878192	1	ZNF397;ZNF397
cg04548096	6	-0.0171952	0.00540308	0.00201838	0.878192	1	EYA4;EYA4;EYA4
cg08106339	11	0.0170693	0.00536967	0.00203443	0.878192	1	OR51A2
cg19723678	1	-0.0239352	0.00753002	0.00203568	0.878192	1	RASAL2
cg15790255	17	0.0100421	0.00315621	0.00203765	0.878192	1	ABR;ABR;ABR
cg13981356	18	0.00295732	0.000930543	0.00203927	0.878192	1	IMPACT
cg14433497	15	-0.00366238	0.00115244	0.00204001	0.878192	1	ISL2
cg01549940	6	-0.0109046	0.00342811	0.00204236	0.878192	1	AIG1
cg01866022	22	-0.0186194	0.00586013	0.00204412	0.878192	1
cg12700283	17	0.0134771	0.00424191	0.00204518	0.878192	1	TNRC6C;TNRC6C
cg20068074	3	0.00214359	0.00067471	0.00204561	0.878192	1	SLC26A6;SLC26A6;SLC26A6;SLC26A6
cg22677498	1	0.00859088	0.00270058	0.00204858	0.878192	1
cg09639430	10	-0.026776	0.00842921	0.00206271	0.878192	1	EBF3
cg08761490	7	-0.0149238	0.00470155	0.00206357	0.878192	1	MEST;MIR335;MEST;MEST
cg24323031	6	0.00185709	0.000585114	0.00206577	0.878192	1	PAQR8
cg11236452	5	0.0181905	0.00572787	0.00206773	0.878192	1	PCDHGA2;PCDHGA3;PCDHGA3;PCDHGA1
cg07756483	19	-0.000962428	0.000303395	0.00207664	0.878192	1	KCNN4
cg11239168	5	-0.0496566	0.0156567	0.0020805	0.878192	1	PCDHB18
cg25121292	2	-0.00991532	0.0031263	0.00208052	0.878192	1
cg13921652	1	0.0015194	0.000479118	0.00208265	0.878192	1	PDE4DIP;PDE4DIP;PDE4DIP;PDE4DIP
cg09912515	11	-0.00370246	0.00116754	0.00208323	0.878192	1	CLNS1A
cg08292286	14	-0.00228824	0.000720873	0.00208474	0.878192	1	TDP1;C14orf143;TDP1
cg04598744	6	-0.00124747	0.000393516	0.00209034	0.878192	1	LMBRD1
cg04059461	6	0.00155404	0.00049007	0.00209086	0.878192	1	ULBP1
cg03724350	12	0.00089245	0.000281542	0.00209157	0.878192	1	ANAPC7;ANAPC7
cg05280478	17	-0.0371919	0.011733	0.00209169	0.878192	1	RECQL5;SAP30BP;RECQL5;RECQL5
cg11046593	2	-0.0171633	0.00541457	0.00209183	0.878192	1	MSGN1
cg12750675	7	-0.0228896	0.007223	0.00209726	0.878192	1	BRAF
cg04084348	10	0.00802274	0.00252817	0.00209827	0.878192	1	PLAU;C10orf55;PLAU
cg16490659	10	-0.0257322	0.00812064	0.0020989	0.878192	1	ARHGAP12
cg00373967	19	0.042641	0.0134645	0.00211067	0.878192	1	MAP3K10
cg25289198	11	0.0033969	0.00107263	0.00211085	0.878192	1	SYT13
cg21789392	20	-0.00196203	0.000619563	0.00211155	0.878192	1	CSNK2A1;CSNK2A1;CSNK2A1
cg27349460	18	-0.025681	0.00810958	0.00211183	0.878192	1
cg02523679	12	-0.0260068	0.00821509	0.00211847	0.878192	1	SLC6A13
cg19149693	3	-0.00722865	0.00228349	0.00211924	0.878192	1	ZBTB20;ZBTB20
cg18801691	18	-0.00183729	0.000580231	0.00212065	0.878192	1	DCC
ch.1.180325684F	1	-0.00624971	0.0019739	0.00212265	0.878192	1
cg21096966	14	0.0280696	0.00886509	0.00212906	0.878192	1	KLHL28;FAM179B
ch.9.1352789F	9	-0.00100393	0.000317313	0.00213083	0.878192	1	FAM120A
cg10184431	6	-0.00735469	0.00232471	0.00213173	0.878192	1	HIST1H2AJ;HIST1H2BM;HIST1H2BM
cg02791753	11	0.00698141	0.00220461	0.00213365	0.878192	1	MIR670
cg20698501	17	0.00859369	0.00271774	0.00214254	0.878192	1	C17orf97
cg23087358	2	0.020778	0.00656044	0.00214621	0.878192	1	GLI2
cg16654216	2	-0.00868012	0.00274609	0.00215029	0.878192	1
cg07739959	3	-0.00270749	0.000856551	0.00215726	0.878192	1	IP6K2;IP6K2;IP6K2;IP6K2;IP6K2;IP6K2;IP6K2;IP6K2
cg12768250	20	0.00175157	0.000554172	0.0021588	0.878192	1	CDS2;PCNA
cg13781084	18	-0.000986716	0.000312313	0.00216038	0.878192	1	CTDP1;CTDP1
cg15952963	13	-0.00235303	0.00074432	0.00216197	0.878192	1	LATS2
cg27016366	8	0.0135722	0.00429637	0.00216286	0.878192	1	ANK1;ANK1;ANK1;ANK1;ANK1
cg05474055	11	0.00176536	0.000558872	0.00216433	0.878192	1	CDC42BPG
cg14054283	2	0.0160398	0.00507794	0.00216476	0.878192	1	TACR1;TACR1
cg21104546	7	0.0208056	0.00658469	0.00216549	0.878192	1
cg03317045	1	-0.00248677	0.000787674	0.00217557	0.878192	1	KIAA0040;KIAA0040;KIAA0040;KIAA0040
cg08626806	2	-0.00118357	0.000374771	0.00217605	0.878192	1	NUP35
cg16096311	1	-0.00244553	0.000774759	0.00217955	0.878192	1	C1orf230
cg15723346	7	-0.0161509	0.00511552	0.00218187	0.878192	1
cg22608170	18	0.00322363	0.00102139	0.00218217	0.878192	1	MAPK4
cg06942701	2	-0.00971142	0.00307798	0.00218885	0.878192	1	TBR1
cg12096528	19	-0.011648	0.00368813	0.00219007	0.878192	1	SLC25A41
cg20951711	5	-0.00232699	0.000737154	0.00219269	0.878192	1
cg24182508	19	0.000782908	0.000248185	0.00219287	0.878192	1	TMC4;TMC4
cg25661961	4	-0.0169235	0.00536546	0.00219544	0.878192	1	PDGFC
cg21869586	5	0.00176595	0.00056004	0.00220153	0.878192	1
cg06836497	1	-0.000925061	0.000293435	0.00220649	0.878192	1	YTHDF2;YTHDF2
cg06775073	17	0.00959383	0.00304253	0.00220888	0.878192	1	RAI1
cg06000345	17	-0.0111735	0.00354478	0.0022093	0.878192	1	RAI1
cg16434190	11	0.0141856	0.00449262	0.0022105	0.878192	1	EHD1
cg10148694	22	0.0229024	0.00726417	0.00221193	0.878192	1	CBY1;CBY1
cg01548562	9	-0.032004	0.0101442	0.0022126	0.878192	1	TJP2;TJP2;TJP2;TJP2;TJP2;TJP2
cg09229931	11	0.0140316	0.00445318	0.00221731	0.878192	1	ZNF195;ZNF195;LOC650368;ZNF195
cg24474279	1	0.0097789	0.00310252	0.00221784	0.878192	1	ANKRD45
cg26389053	11	0.0208127	0.0066033	0.00221825	0.878192	1	TCIRG1;TCIRG1
cg06121808	2	0.0112737	0.00357829	0.00221975	0.878192	1	SLC20A1
cg06362985	12	0.00884162	0.00280656	0.00222862	0.878192	1	RAB3IP;RAB3IP;RAB3IP;RAB3IP
cg06483559	11	0.0156413	0.00496857	0.00223712	0.878192	1	OR6X1
cg06560379	6	0.00212839	0.000676192	0.0022401	0.878192	1	NFKBIE
cg10579840	8	-0.00116329	0.000369596	0.00224112	0.878192	1	NIPAL2
cg17046756	11	0.0153987	0.0048927	0.00224235	0.878192	1	SYT8
cg15595571	3	0.00634598	0.002015	0.00224275	0.878192	1	ZBTB38
cg02054667	14	-0.00308345	0.000979915	0.00224669	0.878192	1
cg10092374	17	0.000890026	0.000282901	0.00225069	0.878192	1	RAC3;LRRC45
cg04791080	15	-0.0223619	0.00710868	0.0022531	0.878192	1
cg02458237	17	-0.00174264	0.000554032	0.0022555	0.878192	1	MYO15A
cg12029281	6	0.00196673	0.000625291	0.00225595	0.878192	1	TEAD3
cg24041246	3	-0.0197529	0.00627828	0.0022569	0.878192	1	SDHAP1
cg21766898	6	-0.00432169	0.00137417	0.00225855	0.878192	1	TFAP2B
cg20017108	1	0.0186601	0.0059342	0.00226152	0.878192	1	PRAMEF20
cg09076720	2	0.00122356	0.000389116	0.00226179	0.878192	1	GPR1;GPR1;GPR1;GPR1
cg17212980	12	0.0498911	0.0158682	0.00226436	0.878192	1	NCKAP5L
cg20258753	7	-0.0244716	0.00778499	0.00226902	0.878192	1	GTPBP10;GTPBP10
cg06485521	6	-0.020089	0.00639147	0.00227138	0.878192	1	KLHL31
cg05473175	19	0.00201653	0.00064159	0.00227191	0.878192	1	CADM4
cg23256466	10	0.00139858	0.000445134	0.00227951	0.879101	1	NFKB2;NFKB2;NFKB2
cg19789165	1	0.00179029	0.000569915	0.00228368	0.879101	1
cg26131026	17	-0.00221632	0.000705576	0.00228494	0.879101	1
cg08946801	12	-0.00303767	0.000967109	0.0022936	0.879101	1	ACTR6
cg07762474	16	0.0746499	0.0237764	0.0022954	0.879101	1
cg27268513	11	-0.00116515	0.000370874	0.00229654	0.879101	1	WEE1;WEE1
cg04847526	17	0.0109981	0.00350387	0.00230115	0.879101	1	SRCIN1
cg18740359	19	0.0252196	0.00803471	0.00230131	0.879101	1	NLRP4
cg18072282	22	-0.00563268	0.00179405	0.002303	0.879101	1	LGALS2
cg06769989	5	-0.01938	0.00617607	0.00230774	0.879101	1
cg07830103	4	0.00131388	0.000418578	0.00230811	0.879101	1	NFKB1;NFKB1
cg14583583	5	-0.0155297	0.00494702	0.00231371	0.879176	1
cg03573945	8	0.00286133	0.000912158	0.00231511	0.879176	1	EBF2
cg21804814	7	0.0253731	0.00809013	0.00231918	0.879176	1
cg04125062	7	-0.00410553	0.00130942	0.00232576	0.879176	1
cg09510263	8	0.00129785	0.000413976	0.00232787	0.879176	1	EIF4EBP1
cg00612202	7	0.0146249	0.00466564	0.00233891	0.879176	1	C7orf20
cg02760293	5	0.0324524	0.0103569	0.00233979	0.879176	1	PPP2R2B;PPP2R2B;PPP2R2B;PPP2R2B;PPP2R2B;PPP2R2B;PPP2R2B
cg27132050	15	0.000830568	0.000265022	0.00234344	0.879176	1
cg10004563	19	0.00275916	0.00088078	0.00234544	0.879176	1	ARHGEF18;ARHGEF18
cg09246203	3	-0.0136368	0.00435341	0.00234687	0.879176	1	TIGIT
cg25785241	3	0.010071	0.00321519	0.00234763	0.879176	1	CD96;CD96
cg24158045	2	-0.016857	0.00537985	0.00234779	0.879176	1	CDK15
cg24349832	1	0.00467979	0.0014933	0.00235187	0.879176	1	TMEM51;TMEM51;C1orf126;TMEM51;TMEM51
cg14148981	14	-0.0202756	0.00647724	0.00236242	0.879176	1
cg15952060	3	0.0204238	0.0065184	0.00236425	0.879176	1	MUC4;MUC4;MUC4
cg05592184	3	-0.00161678	0.000516444	0.00236766	0.879176	1	RPL14;RPL14
cg14903799	2	-0.0221723	0.00708483	0.00236771	0.879176	1	AGAP1;AGAP1
cg10276834	7	-0.00722129	0.00230673	0.00236812	0.879176	1	CHRM2;CHRM2;CHRM2;CHRM2;CHRM2;CHRM2;CHRM2;CHRM2
cg07163845	14	-0.0260294	0.00831253	0.00237001	0.879176	1
cg04514255	17	0.0213652	0.00681637	0.00237244	0.879176	1	MIR10A
cg12122146	12	0.00394729	0.00126195	0.0023871	0.879176	1	TMEM132D
cg23832438	7	0.00127825	0.000408886	0.00239233	0.879176	1	ZNF212
cg13152856	4	0.010553	0.00337418	0.00239759	0.879176	1	KLF3
cg21732245	22	0.0122921	0.0039317	0.00239816	0.879176	1	LARGE;LARGE
cg01029032	6	-0.00367723	0.00117586	0.00239975	0.879176	1
cg00508334	7	-0.00186291	0.000595913	0.00240013	0.879176	1	IGF2BP3
cg01516282	1	-0.00107139	0.000342872	0.00240271	0.879176	1	NDUFS5
cg03766174	16	0.00378446	0.00121041	0.00240478	0.879176	1	CMIP;CMIP
cg21757276	3	-0.00216658	0.000693287	0.002408	0.879176	1
cg00806505	1	-0.00831852	0.00266338	0.00241346	0.879176	1	MYOC
cg17311469	12	-0.00975607	0.00312448	0.0024196	0.879176	1	B4GALNT1
cg08148261	12	-0.00240052	0.000768796	0.00241971	0.879176	1	LDHB
cg19150282	13	0.0552058	0.0176813	0.00242099	0.879176	1
cg19095988	19	0.0244653	0.00783575	0.00242107	0.879176	1	UNC13A
cg06999856	10	-0.0336442	0.0107756	0.00242116	0.879176	1
cg08734053	1	-0.00148418	0.000475371	0.00242198	0.879176	1
cg13894822	9	0.00221567	0.000709633	0.00242869	0.879176	1	ZNF79
cg08640619	1	-0.0053126	0.00170226	0.00243108	0.879176	1	KIRREL
cg03512098	11	0.00455708	0.00145969	0.00243109	0.879176	1	KCNQ1;KCNQ1
cg22940546	1	0.013588	0.00435392	0.00243142	0.879176	1
cg23752152	17	0.0141438	0.00453228	0.00244853	0.882171	1	DNAH17
cg10129201	21	0.00150882	0.0004834	0.00245218	0.882171	1	APP;APP;APP;APP;APP
cg02017074	12	0.0110355	0.00353876	0.00245707	0.882171	1	FBXW8;FBXW8
cg26202697	8	-0.00725579	0.00232376	0.00246033	0.882171	1	ADCK5
cg20675040	8	0.000995265	0.000319167	0.00246615	0.882171	1	C8orf55
cg09889680	22	-0.00125061	0.000401363	0.00246863	0.882171	1	UBE2L3;UBE2L3;UBE2L3
cg15633375	19	-0.00201296	0.000646153	0.00247316	0.882171	1	CDC34
cg13721560	2	0.00194667	0.000624919	0.00247486	0.882171	1	LRPPRC
cg03394150	16	-0.00138495	0.000444598	0.00247488	0.882171	1	GSG1L
cg24137770	7	-0.00277009	0.0008893	0.00247609	0.882171	1	PRKAG2
cg16524701	7	0.00226246	0.00072614	0.00248569	0.882171	1	GLI3
cg19560979	8	0.000851099	0.00027335	0.00248611	0.882171	1	NEIL2;NEIL2;NEIL2;NEIL2;NEIL2
cg18101314	11	0.00333393	0.00107043	0.00248645	0.882171	1	STARD10
cg24720604	5	0.0141118	0.00453239	0.00248646	0.882171	1
cg08751876	5	-0.0319191	0.0102546	0.00249317	0.882171	1
cg06183267	2	-0.00254018	0.000816149	0.00250301	0.882171	1	AFF3
cg15448616	14	-0.00684153	0.00219966	0.00251146	0.882171	1	RGS6;RGS6
cg17775079	10	0.0275715	0.00886627	0.00251567	0.882171	1	JMJD1C;LOC84989
cg15723641	1	0.000929696	0.000298995	0.00252592	0.882171	1	FAM73A;FAM73A
cg17844448	7	-0.00964046	0.00310268	0.00253545	0.882171	1	TAX1BP1;TAX1BP1
cg19089394	11	-0.00113555	0.000365476	0.00253625	0.882171	1	RCE1;C11orf80;RCE1
cg19854900	7	-0.0105231	0.00338107	0.00253666	0.882171	1	SDK1;SDK1
cg19401111	3	-0.0331192	0.0106619	0.00254183	0.882171	1	OSTalpha
cg04342999	5	-0.00179416	0.000577337	0.0025477	0.882171	1	MATR3;MATR3
cg21764358	19	-0.0176692	0.00569393	0.0025664	0.882171	1	GRLF1
cg21253335	5	-0.0276425	0.00890833	0.00256769	0.882171	1
cg14475035	2	-0.0221212	0.00713047	0.00257274	0.882171	1	BCL2L11;BCL2L11;BCL2L11
cg12727795	5	0.00124386	0.000400975	0.0025748	0.882171	1	PDGFRB
cg03002688	4	-0.0245797	0.00792408	0.00257627	0.882171	1
cg06391660	2	0.00483868	0.0015589	0.00257679	0.882171	1	DCTN1;DCTN1
cg12990337	2	-0.00422556	0.00136233	0.00257766	0.882171	1
cg05983883	8	-0.00815286	0.00262782	0.00257948	0.882171	1	POLR2K
cg24498305	1	0.00966589	0.00311676	0.00258124	0.882171	1	CHRNB2
cg17714828	5	0.00130391	0.000420456	0.00258184	0.882171	1	LPCAT1
cg00220113	8	0.0260679	0.00840976	0.00259345	0.882171	1	FLJ43860
cg11468462	12	0.0019315	0.00062316	0.002595	0.882171	1	NXPH4;NXPH4
cg00095976	6	0.00323352	0.00104324	0.00259512	0.882171	1	SLC35F1
cg05861697	17	0.0461594	0.0148893	0.00259797	0.882171	1	RTN4RL1
ch.1.81827435R	1	-0.00204833	0.000660495	0.00259802	0.882171	1
cg07873128	11	-0.0108751	0.0035092	0.00259894	0.882171	1	OSBPL5;OSBPL5;OSBPL5
cg19846193	1	0.000669559	0.000215948	0.00260311	0.882171	1	TGFBR3
cg11205797	10	-0.023191	0.00748485	0.00260395	0.882171	1
cg03008693	4	-0.00139028	0.000448721	0.00260457	0.882171	1	PCDH7;PCDH7;PCDH7
cg01439119	12	0.0140428	0.00453102	0.00260507	0.882171	1	TCP11L2
cg02540220	7	0.00809688	0.00261263	0.00260617	0.882171	1	TRRAP
ch.4.657973F	4	-0.00196577	0.000634648	0.00261168	0.882171	1
cg02314675	16	0.0334749	0.0107966	0.00261197	0.882171	1	CLCN7;CLCN7
cg20383624	21	0.00841121	0.00271569	0.00261284	0.882171	1
cg00478851	11	0.00247452	0.000799103	0.00261796	0.882171	1	PPFIBP2
cg13395698	11	-0.0220131	0.00711124	0.00262665	0.882171	1
cg04239843	8	0.00246233	0.000795461	0.00262715	0.882171	1	CEBPD;CEBPD
cg01350680	10	0.00491015	0.00158626	0.00262757	0.882171	1
cg04893145	1	-0.00620464	0.0020045	0.00262802	0.882171	1	AIM1L
cg04632069	5	-0.00327059	0.00105605	0.00263133	0.882171	1	SPRY4;SPRY4
cg07826946	1	0.0483077	0.0156119	0.00263662	0.882171	1
cg09833400	5	0.0141355	0.00456827	0.00263663	0.882171	1	SPINK5;SPINK5
cg15271026	22	-0.0197696	0.00638716	0.00263742	0.882171	1	TMPRSS6
cg09941884	16	0.0315907	0.0102107	0.00263987	0.882171	1
cg23528513	20	0.00181244	0.000585894	0.00264325	0.882171	1	MCM8;TRMT6;MCM8;TRMT6
cg19836595	3	-0.0127211	0.00411099	0.00264368	0.882171	1	GAP43;GAP43
cg16081457	12	-0.0403279	0.0130385	0.00264706	0.882171	1
cg08922068	7	-0.00351315	0.00113613	0.00265341	0.882171	1	KCP;KCP
cg26834831	16	0.0108572	0.00351006	0.00267065	0.882171	1
cg06007645	1	0.00911986	0.00295047	0.00267142	0.882171	1	C1orf175;C1orf175
cg20047235	7	0.00233865	0.000756604	0.00267143	0.882171	1	CDK5;CDK5;SLC4A2
cg17140034	15	-0.0274996	0.00889965	0.00267152	0.882171	1	TCF12;TCF12;TCF12;TCF12
cg14669500	11	-0.00084043	0.000271995	0.00267219	0.882171	1	CKAP5;CKAP5
cg14316629	6	-0.0425034	0.0137548	0.00267878	0.882171	1	KIF25;KIF25
cg03892735	3	0.00711609	0.00230191	0.00268515	0.882171	1	MYLK;MYLK;MYLK;MYLK
cg00367396	6	-0.00204943	0.000663625	0.00268553	0.882171	1
cg24933173	15	0.0010412	0.000336717	0.00268737	0.882171	1	SHF
cg24846680	1	0.00960933	0.0031098	0.00268769	0.882171	1	C1orf69
cg00517218	7	-0.00154279	0.000499612	0.00268772	0.882171	1	DOCK4;ZNF277
cg06580220	3	-0.0136392	0.00441575	0.00268937	0.882171	1	CLDN18;CLDN18
cg16700296	6	0.000896555	0.00029036	0.0026896	0.882171	1	SYTL3
cg26874450	6	0.00620609	0.00201017	0.00269281	0.882171	1	CAPN11
cg14358282	2	0.00534923	0.00173215	0.00269411	0.882171	1	MIR375
cg21255641	7	-0.00144886	0.000469476	0.00270278	0.882171	1	TSC22D4
cg11664251	2	-0.00314699	0.00101943	0.0027038	0.882171	1	KIF5C
cg06207290	4	0.001276	0.00041348	0.0027121	0.882171	1	DDX60L
cg22853542	8	0.0172761	0.00559829	0.00271241	0.882171	1	PVT1
cg13674914	7	-0.0205666	0.00666778	0.00271637	0.882171	1	DGKB;DGKB
cg14472716	9	0.00506182	0.00164085	0.0027214	0.882171	1	RXRA
cg12615770	10	0.0162876	0.00527989	0.00272175	0.882171	1	PTPLA
cg05649724	14	0.00352696	0.00114335	0.0027223	0.882171	1
cg05731122	12	-0.00315414	0.00102286	0.00272319	0.882171	1	RPAP3;RPAP3;RPAP3
cg08166600	1	-0.00169565	0.000549716	0.00272375	0.882171	1
cg10724086	14	0.00170621	0.00055332	0.00273198	0.882171	1	FOXA1
cg18905668	11	-0.00416816	0.00135239	0.0027363	0.882171	1	GTF2H1;GTF2H1
cg10570941	6	-0.00338169	0.00109722	0.0027365	0.882171	1	HIST1H3G;HIST1H2BI
cg14365570	14	0.00159583	0.000517834	0.00273906	0.882171	1	HEATR4;C14orf169
cg24593630	1	0.000884034	0.000286881	0.00274067	0.882171	1	ZNF593
cg25585129	17	0.0166277	0.0053911	0.00274345	0.882171	1	SMTNL2;SMTNL2
cg17274827	1	0.0123995	0.0040247	0.00274639	0.882171	1	BCAR3
cg08924374	9	0.00155569	0.000504956	0.0027464	0.882171	1	PRDM12
cg05080371	16	-0.0250127	0.00811906	0.00274736	0.882171	1
cg02003183	14	-0.00984151	0.00319507	0.00275167	0.882171	1	CDC42BPB
cg06889481	2	0.00317364	0.00103021	0.00275701	0.882171	1
cg23943268	13	-0.00314874	0.00102252	0.00275854	0.882171	1	KL
ch.1.3532527F	1	-0.00159867	0.000519048	0.00276173	0.882171	1
cg22736323	4	0.00435053	0.00141297	0.0027619	0.882171	1	PDGFRA;PDGFRA
cg01128460	16	-0.0013906	0.000451345	0.00276193	0.882171	1	CACNA1H;CACNA1H
cg05102422	14	0.0147944	0.00480609	0.00276808	0.882171	1	VTI1B;ARG2
cg08038291	1	0.012728	0.00413299	0.0027736	0.882171	1
cg04553903	1	-0.00791868	0.00257308	0.00277434	0.882171	1
cg16091741	10	0.0182935	0.00594437	0.00277475	0.882171	1	MSRB2
cg02504465	6	-0.000841956	0.000273613	0.00277711	0.882171	1	SNX3;SNX3
cg15094117	5	0.011902	0.00386816	0.00277941	0.882171	1
cg21525176	5	0.00537016	0.00174539	0.00278061	0.882171	1	LHFPL2
cg10908447	5	0.00594065	0.00193075	0.00278822	0.882171	1	GALNT10
cg00614182	8	-0.00334169	0.00108655	0.0027911	0.882171	1	NRG1
cg02616786	10	-0.052693	0.0171332	0.00279129	0.882171	1	LOC619207
cg07832203	1	0.0077393	0.00251493	0.00279277	0.882171	1	PVRL4
cg17837712	10	0.0216897	0.00705072	0.00279346	0.882171	1	FAM24B;LOC399815
cg27378424	22	0.00108272	0.000352097	0.00279485	0.882171	1	DRG1
cg13254809	14	-0.0134846	0.00438783	0.00281091	0.885683	1	FBXO33
cg00461015	17	-0.00120317	0.000391659	0.00282107	0.885683	1	UBTF;UBTF;UBTF;UBTF
cg10686758	17	0.0110471	0.00359699	0.00282777	0.885683	1	KRTAP4-12;KRTAP4-12
cg22595274	2	-0.00151669	0.000493293	0.00283378	0.885683	1	PNPT1
cg08024038	17	0.0167017	0.0054378	0.00283448	0.885683	1	RAI1
cg21785245	1	-0.00726757	0.00236783	0.00284417	0.885683	1	AK5;AK5
ch.2.22557879F	2	-0.000690435	0.000224648	0.00284418	0.885683	1
cg00155314	1	-0.00258889	0.000843331	0.00284803	0.885683	1
cg22398879	8	-0.0561093	0.0182846	0.0028495	0.885683	1
cg25010870	1	-0.00196942	0.000641876	0.00285335	0.885683	1
cg01634275	6	-0.0026894	0.000875383	0.00285412	0.885683	1	SF3B5
cg22787977	6	-0.00142623	0.000464964	0.00286044	0.885683	1	EZR;EZR
cg02245418	1	-0.0383222	0.0124945	0.0028628	0.885683	1	POLR3C;RNF115
cg24086565	1	0.0130144	0.00424323	0.00286311	0.885683	1
cg00022633	13	-0.00194976	0.000635825	0.00286823	0.885683	1	CDK8
cg26626072	19	-0.00274715	0.000895027	0.00286998	0.885683	1	DHX34;DHX34
cg11891504	14	0.00149056	0.00048618	0.00287374	0.885683	1	HAUS4;HAUS4;HAUS4
cg26005329	13	-0.0226592	0.00739087	0.002874	0.885683	1
cg06466547	11	-0.0157724	0.00514551	0.00287891	0.885683	1	OR5A2
cg08436365	19	-0.000848243	0.000276684	0.00288338	0.885683	1	AKT1S1;TBC1D17;AKT1S1;AKT1S1;AKT1S1;AKT1S1;TBC1D17
cg21358336	17	0.0205251	0.00662419	0.00288842	0.885683	1
cg14823544	13	0.00499295	0.00162923	0.00289327	0.885683	1
cg11926604	19	-0.0405246	0.0132239	0.0028943	0.885683	1	LRP3
cg06896857	19	-0.00138535	0.000452295	0.00289927	0.885683	1	PPP1R15A;PPP1R15A
cg10059959	9	0.00344917	0.00112616	0.0029006	0.885683	1	PAX5
cg03994465	1	0.00252945	0.0008259	0.00290177	0.885683	1
cg17429382	19	0.00104891	0.000342504	0.00290339	0.885683	1	MATK;MATK;MATK;MATK;MATK
cg21619524	11	-0.0220642	0.0072051	0.0029048	0.885683	1
cg05375999	19	0.0124386	0.00406111	0.00290875	0.885683	1	GSK3A
cg02128325	5	0.00312916	0.00102152	0.00291427	0.885683	1	NRG2;NRG2;NRG2;NRG2;NRG2;NRG2;NRG2;NRG2
cg20449648	1	0.00493667	0.0016128	0.00291685	0.885683	1	LIN9;LIN9
cg12266551	19	0.00114395	0.00037377	0.00291997	0.885683	1	TOMM40;TOMM40;TOMM40;TOMM40
cg01302656	14	0.00374309	0.00122314	0.00292312	0.885683	1	C14orf23
cg09317632	19	0.00141939	0.000463902	0.00292796	0.885683	1	ZSCAN22
cg27125107	3	-0.0217668	0.00711477	0.00293056	0.885683	1
cg23708569	14	0.0353621	0.0115593	0.00293234	0.885683	1
cg26259926	8	-0.0113141	0.00369727	0.00293278	0.885683	1	KIAA1688
cg17543218	4	0.0131592	0.00429911	0.00293466	0.885683	1	SHROOM3
cg15695626	1	0.00167582	0.000547874	0.00293602	0.885683	1	B4GALT2;B4GALT2
cg16005883	4	-0.00296388	0.000969106	0.00293961	0.885683	1	LARP7;C4orf21;LARP7
cg05147077	5	-0.000803888	0.000262815	0.00294479	0.885683	1	SLC1A3;SLC1A3;SLC1A3;SLC1A3
cg18569864	6	0.0151833	0.00496629	0.00294925	0.885683	1	JARID2
cg13986618	12	0.0168057	0.00549547	0.00295067	0.885683	1	CD163L1
cg11924499	11	-0.00833797	0.00272762	0.00295288	0.885683	1	NELL1;NELL1
cg16525208	7	-0.00594017	0.00194139	0.00295408	0.885683	1	WDR60
cg22643193	6	0.0196301	0.00642095	0.00295866	0.885683	1
cg21197365	1	-0.00200572	0.000656289	0.00295921	0.885683	1	PRPF38A;ORC1L
cg09172079	1	0.00138814	0.000454215	0.00295953	0.885683	1	C1orf84;C1orf84;MED8;MED8
cg09573435	5	-0.00118031	0.000386111	0.0029613	0.885683	1	SEMA6A;SEMA6A
cg08988951	16	-0.00399341	0.00130679	0.00296155	0.885683	1	DNASE1L2
cg04086197	14	0.0432324	0.0141346	0.0029641	0.885683	1	PPP1R13B
cg01724607	6	-0.00297058	0.000972467	0.00297234	0.886517	1
cg08840152	7	-0.0155433	0.00508763	0.00297731	0.886517	1
cg10235056	4	-0.0016654	0.000544611	0.00297938	0.886517	1	SDAD1
cg22981158	19	-0.0185925	0.00608868	0.00298191	0.886517	1	DACT3
cg02189784	2	0.0118044	0.0038646	0.00298293	0.886517	1	C2orf48
cg08401938	7	-0.0105039	0.00344064	0.00298838	0.886517	1	PTPRN2;PTPRN2;PTPRN2
cg13690691	12	0.00167233	0.000547612	0.00298862	0.886517	1	CASC1;CASC1;LYRM5;CASC1
cg06383048	11	0.000976524	0.000319937	0.0029943	0.886639	1	TMEM25;TMEM25;TMEM25;TMEM25;TMEM25;TMEM25;TMEM25;TMEM25;TMEM25;TMEM25;TMEM25;TMEM25
cg07956751	7	-0.00151577	0.000496687	0.00299862	0.886639	1	GIMAP7
cg20778958	1	-0.00551987	0.00180881	0.00299962	0.886639	1	OR6P1
cg21377512	6	0.00171608	0.00056238	0.00300144	0.886639	1
cg02778245	7	-0.00284736	0.000933506	0.00302187	0.889775	1	KLF14
cg16794579	16	-0.0315995	0.0103633	0.00302201	0.889775	1	XYLT1
cg03474219	11	0.00623002	0.00204319	0.00302215	0.889775	1	ESRRA
cg15535471	7	-0.0426645	0.0139977	0.00303316	0.889775	1	HIPK2;HIPK2
cg12651761	17	0.0134704	0.00442039	0.00304785	0.889775	1	LLGL1
cg23438309	7	0.00864531	0.00283739	0.00305154	0.889775	1	MACC1
cg20798574	1	-0.00415664	0.00136472	0.00305317	0.889775	1	C1orf96
cg17226947	13	0.000955701	0.000313885	0.00306265	0.889775	1	CDADC1
cg11607358	17	0.0136841	0.00449024	0.00306464	0.889775	1	RNF213;LOC100294362
cg14134732	16	-0.00329081	0.00108098	0.00306694	0.889775	1	CCDC64B
cg24657604	20	0.000611264	0.000200865	0.00307734	0.889775	1	NRSN2
cg05415408	7	-0.0271238	0.00891333	0.00307815	0.889775	1	DKFZP586I1420
ch.4.129498779F	4	-0.000822332	0.000270068	0.00307923	0.889775	1
cg09950716	8	0.00119065	0.000391297	0.00308039	0.889775	1	ATAD2
cg08542047	8	-0.00419148	0.00137754	0.00308121	0.889775	1
cg02774086	20	0.00949411	0.0031184	0.00308261	0.889775	1
cg21787889	12	-0.0255599	0.00840163	0.0030856	0.889775	1	FAM90A1;FAM90A1
cg10818423	5	0.0237217	0.00779886	0.00309088	0.889775	1
cg02221471	1	0.00209846	0.00068991	0.00309135	0.889775	1
cg25005345	1	0.00160979	0.000529294	0.00309367	0.889775	1	PHC2;PHC2
cg01367424	16	0.0197438	0.00649254	0.00309733	0.889775	1
cg04246357	6	0.00375662	0.00123529	0.00310557	0.889775	1	SERAC1;SERAC1;GTF2H5
cg13937985	9	-0.00180938	0.000595198	0.003107	0.889775	1	PSMB7
cg00241663	3	0.0036585	0.00120348	0.00310726	0.889775	1	GATA2
cg19418284	22	0.00139836	0.000460147	0.00311659	0.889775	1	CENPM;CENPM;CENPM;CENPM
cg00817765	1	-0.00423243	0.00139289	0.00311981	0.889775	1
cg20384735	1	0.00138881	0.000457138	0.00312481	0.889775	1	GNPAT;C1orf131;C1orf131
cg20079766	13	-0.0152757	0.00502698	0.00312745	0.889775	1	MCF2L;MCF2L
cg04232128	5	0.00356842	0.00117471	0.00312813	0.889775	1	TMEM173
cg10623600	1	-0.0135463	0.00445966	0.00312994	0.889775	1
cg07161827	2	0.00662409	0.00218022	0.00313198	0.889775	1	DYSF;DYSF;DYSF;DYSF;DYSF;DYSF;DYSF
cg00519153	2	-0.0136371	0.00449057	0.00313639	0.889775	1	EPC2
cg03412618	22	0.0231556	0.00762661	0.0031426	0.889775	1	LOC400931
cg06391483	13	0.00682263	0.00224662	0.00314528	0.889775	1	CARS2
cg08619528	6	0.00484325	0.00159509	0.00315003	0.889775	1
ch.10.2414746R	10	-0.00252319	0.000830999	0.00315009	0.889775	1	TCF7L2;TCF7L2;TCF7L2;TCF7L2;TCF7L2;TCF7L2
cg22817718	3	-0.00283189	0.000932974	0.00315042	0.889775	1	ISY1
cg07617265	15	-0.0158843	0.00523381	0.00315414	0.889775	1	GRINL1A;GCOM1;GRINL1A;GCOM1;GRINL1A
cg20218280	7	0.00789856	0.00260279	0.00315688	0.889775	1
cg02959759	12	0.00415722	0.0013697	0.00316157	0.889775	1	CACNA1C;CACNA1C;CACNA1C;CACNA1C;CACNA1C;CACNA1C;CACNA1C;CACNA1C;CACNA1C;CACNA1C;CACNA1C;CACNA1C;CACNA1C;CACNA1C;CACNA1C;CACNA1C;CACNA1C;CACNA1C;CACNA1C;CACNA1C;CACNA1C;CACNA1C;CACNA1C
cg13952556	11	0.00250007	0.000823292	0.00316577	0.889775	1	C11orf87
cg05921889	7	-0.0113024	0.00372454	0.00316676	0.889775	1	BMPER
cg17432509	19	0.000700685	0.00023104	0.00317503	0.889775	1
cg04854226	15	-0.00356097	0.00117382	0.00317553	0.889775	1
cg27513097	6	-0.00958238	0.00315712	0.0031801	0.889775	1	SMOC2;SMOC2
cg24132325	5	0.0210575	0.00694473	0.00318069	0.889775	1	SGCD;SGCD;SGCD
cg09659443	5	-0.00292764	0.000965622	0.00318342	0.889775	1	SKP1;SKP1
cg26705425	19	-0.000816127	0.00026883	0.00318345	0.889775	1	ZNF331
cg14769962	2	-0.0689916	0.0227563	0.00318446	0.889775	1	ASAP2;ASAP2
cg09998189	14	0.00586184	0.0019336	0.00318626	0.889775	1	SMOC1;SMOC1
cg20604927	2	-0.00088059	0.000290487	0.00318765	0.889775	1	ARL6IP6;ARL6IP6;ARL6IP6;PRPF40A
cg10767909	19	-0.00152774	0.000503974	0.00318805	0.889775	1	ZNF566;ZNF566;ZNF566;ZNF566
cg06314129	16	0.00149817	0.000494134	0.00319223	0.889775	1	RNPS1;RNPS1
cg11438065	19	0.00504276	0.00166289	0.00319571	0.889775	1	ZNF780B
cg21024264	10	-0.0375035	0.0123751	0.00319595	0.889775	1	CYP2E1
cg13631444	8	-0.0262177	0.0086516	0.0031975	0.889775	1	TRHR
cg03656483	22	-0.00240867	0.000794352	0.00319837	0.889775	1	EP300
cg06683094	5	-0.0217279	0.00717073	0.00320049	0.889775	1	PCDHA2;PCDHA1;PCDHA1;PCDHA2;PCDHA2
cg20555682	11	-0.00303561	0.00100093	0.00320266	0.889775	1
cg10513161	3	-0.0223002	0.00736098	0.00320591	0.889775	1	ABCC5;ABCC5
cg24027202	19	-0.00301774	0.000995247	0.00320886	0.889775	1	ZNF284
cg17108388	1	0.0530411	0.0175119	0.00321229	0.889775	1	PLEKHA6
cg11120865	14	-0.00230215	0.000760187	0.00321668	0.889775	1	SUPT16H
cg15124109	1	-0.00309594	0.00102239	0.00321918	0.889775	1	MRPL24;MRPL24
cg12718641	2	-0.0214201	0.0070745	0.00322248	0.889775	1	ACTR1B
cg24573310	10	-0.00201777	0.000666417	0.00322253	0.889775	1	CISD1
cg07044749	10	0.0126365	0.00417419	0.00322734	0.889775	1	SORBS1;SORBS1
cg09667134	7	-0.0476183	0.0157328	0.00323325	0.889775	1	TRRAP
cg06009031	7	0.0174873	0.00577796	0.00323441	0.889775	1	C7orf50;C7orf50;C7orf50
cg16487794	1	-0.00375042	0.00123883	0.00323564	0.889775	1	CACHD1
cg05200040	15	-0.001308	0.000432076	0.00323711	0.889775	1	LINS1;ASB7;LINS1;ASB7;LINS1;ASB7;LINS1;ASB7
cg00635590	19	0.0043999	0.00145412	0.00324175	0.889775	1
cg15916554	15	0.00483638	0.00159863	0.00324642	0.889775	1
cg00630724	10	0.00483198	0.00159737	0.00324994	0.889775	1	PITX3
cg25927259	18	0.0155682	0.00514667	0.00325048	0.889775	1	KIAA1468
cg22662182	2	0.0124038	0.00410115	0.00325467	0.889775	1
cg21527584	5	0.0132097	0.00436633	0.00325538	0.889775	1	SNCAIP
cg13632058	9	0.00264185	0.000873591	0.00325813	0.889775	1	DFNB31;DFNB31
cg04942251	11	-0.0162903	0.00538711	0.00325999	0.889775	1
cg01168339	12	0.0218817	0.00723692	0.00326306	0.889775	1	DYNLL1;DYNLL1;DYNLL1
cg05071974	5	-0.00134166	0.000443823	0.00326952	0.889775	1	EIF4EBP3;ANKHD1-EIF4EBP3
cg05366221	17	-0.00200017	0.000661792	0.00327538	0.889775	1	UBTF
cg18550241	19	0.00241125	0.000797537	0.00328436	0.889775	1	TRMT1;TRMT1;NACC1;TRMT1
cg21624739	2	-0.00283317	0.000937706	0.00328493	0.889775	1	TCF7L1
cg10489672	1	0.0185633	0.00614474	0.00328869	0.889775	1	CD2
cg10272968	19	0.00141005	0.000466843	0.00329467	0.889775	1	GNG7
cg26825532	3	-0.00176753	0.000585306	0.00330019	0.889775	1
cg07152925	21	-0.0199895	0.00662003	0.00330297	0.889775	1	S100B
cg27500716	3	-0.0237487	0.0078662	0.0033076	0.889775	1	PIK3CB
cg09169117	2	0.0141176	0.0046763	0.00330867	0.889775	1	FMNL2
cg13089154	14	-0.00451155	0.00149201	0.00331012	0.889775	1	DCAF4;DCAF4;DCAF4;DCAF4;DCAF4
cg01598046	3	0.00154112	0.000510603	0.00331607	0.889775	1	TRAIP
cg25731959	1	-0.0247022	0.00818561	0.00332077	0.889775	1
cg15504467	11	-0.00214016	0.000709001	0.00332222	0.889775	1	ATM;NPAT
cg16611852	1	0.00196015	0.000649381	0.00332287	0.889775	1	RNF187
cg00387621	1	0.010261	0.00340058	0.00332406	0.889775	1
cg06772863	8	-0.00825144	0.00273444	0.00333176	0.889775	1
cg23009042	3	-0.0227397	0.00753843	0.00333322	0.889775	1	CSPG5
cg14964494	19	-0.00246873	0.000818416	0.00333347	0.889775	1	ZNF548
cg18303608	2	0.0132495	0.00439241	0.00333373	0.889775	1
cg22932215	2	-0.00353129	0.00117085	0.00333826	0.889775	1	COPS7B
cg15267545	11	-0.00108444	0.000359563	0.00333828	0.889775	1	VPS37C
cg05667158	12	0.00178799	0.000592554	0.00334317	0.889775	1	CCND2
cg04401121	7	-0.00107321	0.000355947	0.00334738	0.889775	1	LOC286016;TNPO3
cg24518441	1	0.0473526	0.0157096	0.00335586	0.889775	1	EPHA2
cg23021796	5	-0.00280069	0.000927958	0.00335625	0.889775	1
cg20271396	1	-0.00112401	0.000372921	0.00335744	0.889775	1	TSEN15;TSEN15;TSEN15
cg12374511	3	-0.00289276	0.000959801	0.00335903	0.889775	1	POLQ
cg01572884	1	0.00282022	0.000935457	0.00335961	0.889775	1	ALX3
cg21730805	12	0.00724117	0.00240227	0.00336473	0.889775	1	RBM19
ch.7.1039544R	7	-0.000949047	0.000314689	0.00336904	0.889775	1	DDX56
cg24931138	5	0.00668653	0.00221872	0.00337087	0.889775	1	TERT;TERT
cg04918358	2	-0.00223806	0.000742914	0.0033729	0.889775	1	LMAN2L;LMAN2L;LMAN2L;LMAN2L;LMAN2L;LMAN2L
cg01438892	2	-0.00316191	0.00104981	0.00337952	0.889775	1	REL
cg04271445	10	-0.0222331	0.00738263	0.00339252	0.889775	1	MGMT
cg13870199	9	-0.0185377	0.00615792	0.00339473	0.889775	1	C9orf27
cg24873772	19	0.00158562	0.000526805	0.00340939	0.889775	1	PPP1R12C
cg08730131	17	-0.0125155	0.00415814	0.00341908	0.889775	1	RICH2
cg20598389	6	-0.00200434	0.000666458	0.00342457	0.889775	1	C6orf89
cg19930314	7	0.00843252	0.00280323	0.003427	0.889775	1	TRRAP
cg16636767	11	-0.017802	0.00592002	0.00342821	0.889775	1	FAR1
cg16435561	2	0.00826146	0.00274752	0.00343038	0.889775	1	RFX8
cg08182160	11	0.00262452	0.000872702	0.00344495	0.889775	1	PDE2A;PDE2A
cg07326648	18	-0.00247098	0.000822493	0.00345725	0.889775	1	MAPRE2;MAPRE2
cg22456785	19	-0.0017496	0.00058239	0.00345811	0.889775	1
cg05069228	3	0.0125872	0.00419019	0.00346022	0.889775	1	PTPRG
cg21988972	2	-0.0211039	0.00702702	0.00346769	0.889775	1	AFF3
cg27042091	7	-0.00674467	0.0022442	0.00347547	0.889775	1	SBDS;TYW1
cg19088635	13	0.00267174	0.000890017	0.00348164	0.889775	1
cg00065226	8	-0.0154623	0.00515115	0.00348353	0.889775	1	FAM66B
cg24726402	1	-0.00230243	0.000767099	0.00348601	0.889775	1	OMA1
cg15319824	10	0.032148	0.0106943	0.00348901	0.889775	1	PFKP
cg25449441	7	-0.00262031	0.000872708	0.00349504	0.889775	1	PTPRN2;PTPRN2;PTPRN2
cg12897058	3	-0.000966024	0.000321981	0.0034988	0.889775	1	GTF2E1;RABL3
cg07083172	15	0.00739502	0.0024641	0.00349961	0.889775	1	SNORD115-19;SNORD115-17;SNORD115-18;SNORD115-19;SNORD115-17;SNORD115-18
cg22166446	1	0.00970855	0.00323624	0.00350196	0.889775	1	LOC642587
cg25141757	5	0.0202441	0.00674615	0.00350234	0.889775	1
cg25089231	6	-0.00136628	0.00045544	0.00350246	0.889775	1	UST
cg18248273	17	-0.0102621	0.00342138	0.00350771	0.889775	1
cg15284327	20	-0.00114916	0.000383147	0.003509	0.889775	1	BCAS4;BCAS4;BCAS4
cg07235253	7	0.000767619	0.000255791	0.00351104	0.889775	1	ZNF655;ZNF655;ZNF655;ZNF655;ZNF655;ZNF655;ZNF655;ZNF655
cg05919907	5	0.0224456	0.00748513	0.00351504	0.889775	1	HRH2
cg05378941	13	-0.0089587	0.00298826	0.00352272	0.889775	1	FOXO1
cg20547429	6	0.01099	0.00366504	0.00352571	0.889775	1	SMOC2;SMOC2
cg06345462	16	0.0163315	0.00544677	0.00352806	0.889775	1	SHISA9
cg11649001	6	0.00145859	0.000486639	0.0035299	0.889775	1	FTSJD2
cg23635580	17	-0.0019125	0.000637889	0.00353035	0.889775	1	ARL4D
cg09957933	15	0.00455424	0.00151917	0.00353358	0.889775	1
cg02919585	16	0.000868007	0.000289494	0.00353836	0.889775	1
cg20012848	12	0.0093363	0.00311532	0.00354371	0.889775	1
cg01948148	5	0.00227251	0.000758291	0.00354383	0.889775	1	SAR1B;SAR1B
cg27569752	17	-0.014182	0.00473187	0.00355125	0.889775	1	MYH2;MYH2;MYH2
cg03805618	2	-0.00270762	0.000904119	0.0035564	0.889775	1	SP9
cg07387570	22	-0.000927241	0.000309625	0.00355685	0.889775	1	TTC38
cg21901227	12	-0.013321	0.00444878	0.00356121	0.889775	1	DHX37
cg19215266	10	0.0168102	0.00561565	0.00357029	0.889775	1	CREM;CREM;CREM;CREM;CREM;CREM
cg13484549	19	-0.00431401	0.00144071	0.00357047	0.889775	1	PPFIA3
cg13845561	9	0.012362	0.00412999	0.00357278	0.889775	1
cg19932523	11	-0.00121814	0.000406968	0.00357282	0.889775	1	CLPB
cg12801391	10	0.0135679	0.00453326	0.00357536	0.889775	1	TLL2
cg27228168	16	0.00192699	0.000643474	0.0035774	0.889775	1	IRX3
cg12632249	4	0.0216221	0.00722564	0.0035813	0.889775	1	SORCS2
cg21829328	22	-0.0173512	0.00579875	0.00358322	0.889775	1
cg13238479	13	0.00303776	0.00101549	0.00359186	0.889775	1	MAB21L1;MIR548F5;NBEA
cg13725636	8	0.0144279	0.0048238	0.00359663	0.889775	1	DLGAP2
cg08892464	1	-0.00224768	0.000751492	0.00359682	0.889775	1	SPEN
cg21807594	14	0.0172771	0.00577665	0.00359808	0.889775	1
cg18643421	1	-0.0188845	0.00631412	0.00359816	0.889775	1	KPRP
cg00264208	22	-0.00105482	0.000352619	0.00360207	0.889775	1	NAGA;NAGA
cg13021277	6	0.00103272	0.000345343	0.00360254	0.889775	1	HIVEP1
cg16632433	5	0.00110466	0.000369295	0.00360357	0.889775	1	TRIM41;TRIM41
cg10764101	2	0.0100888	0.00337387	0.00360413	0.889775	1	GPC1
cg14430982	8	-0.00152744	0.00051094	0.00361275	0.889775	1	CYHR1;CYHR1;KIFC2;CYHR1
cg22792910	2	-0.00754181	0.00252194	0.00362209	0.889775	1	ANXA4
cg07632934	15	0.0135353	0.00452956	0.0036262	0.889775	1	SNORD115-9;SNORD115-5;SNORD115-12;SNORD115-10
cg11709905	11	0.0191388	0.00640579	0.00363142	0.889775	1
cg06050065	17	0.00993658	0.00332412	0.00363541	0.889775	1	AARSD1;AARSD1
cg25937114	17	0.00622351	0.0020833	0.00363574	0.889775	1	ELAC2;ELAC2;ELAC2
cg02507663	5	-0.00416399	0.00139015	0.00363603	0.889775	1	NCRNA00219;SNORA13
cg27343801	19	0.0622957	0.0208539	0.00363683	0.889775	1	NOVA2
cg24682316	20	0.00286173	0.000958012	0.00363775	0.889775	1	C20orf132;RPN2;RPN2;C20orf132;C20orf132
cg18116450	1	0.0203242	0.00680445	0.00364047	0.889775	1	THRAP3
cg22430463	17	-0.0146506	0.00490511	0.00364141	0.889775	1	NUP85
cg15184687	13	-0.00263475	0.000881888	0.00364268	0.889775	1
cg27220148	3	-0.0102316	0.00342638	0.00364883	0.889775	1	TFG;TFG
cg05741395	15	-0.010719	0.00358627	0.00364938	0.889775	1	SPTBN5
cg17897699	8	-0.0181815	0.00608912	0.00365137	0.889775	1
cg21565550	12	-0.00132191	0.000442738	0.00365272	0.889775	1	GAS2L3;GAS2L3
cg23193177	11	-0.00831542	0.00278421	0.00365334	0.889775	1
cg02962597	12	-0.0227627	0.00762454	0.00365614	0.889775	1	NOS1
cg07902785	2	-0.0141286	0.0047327	0.0036576	0.889775	1	FAM59B
cg13531977	9	-0.00572021	0.001915	0.00365894	0.889775	1	EPB41L4B;EPB41L4B
cg07920434	1	-0.00169711	0.000568373	0.00366118	0.889775	1	NVL;NVL
cg16340103	12	-0.00965906	0.00323196	0.00366337	0.889775	1
cg06655796	16	-0.00521669	0.00174804	0.00366864	0.889775	1
cg00417742	7	-0.00413289	0.0013844	0.00367767	0.889775	1	C7orf60
cg07817024	1	-0.00369093	0.0012372	0.00367953	0.889775	1
cg14245228	9	-0.0132125	0.00442767	0.00368108	0.889775	1	C9orf98
cg02622316	6	0.00138601	0.000464269	0.00368781	0.889775	1	ZSCAN12;ZSCAN12
cg07534467	8	-0.0015269	0.000511949	0.00368801	0.889775	1	ZNF16;ZNF16
cg12952042	4	-0.0313799	0.0105213	0.00368832	0.889775	1	QRFPR
cg26430382	1	0.0010419	0.000349339	0.00368838	0.889775	1	ARF1;ARF1;ARF1;ARF1
cg22040823	1	-0.0150551	0.00504796	0.00368938	0.889775	1	RER1
cg03961401	7	-0.00891097	0.00298223	0.00369193	0.889775	1	GNA12
cg04478605	17	-0.0167911	0.00563111	0.00369552	0.889775	1
cg25280938	7	-0.0109109	0.00365937	0.00369792	0.889775	1	GRID2IP
cg07935119	17	0.00279033	0.000935858	0.00369845	0.889775	1	GRN
cg27613216	2	0.0122338	0.0041045	0.0037093	0.889775	1
cg12118857	3	0.00512191	0.00171696	0.00371229	0.889775	1	NUP210
cg07583091	11	-0.0015966	0.000535753	0.00371467	0.889775	1	GTF2H1;HPS5;HPS5;GTF2H1;HPS5;HPS5;HPS5
cg24428196	2	0.0120123	0.00403111	0.00371702	0.889775	1	KCNG3;KCNG3
cg08242070	17	0.032202	0.0108068	0.00371811	0.889775	1	ADAP2
cg13167052	2	0.00158578	0.000531873	0.00371973	0.889775	1	RPRM;RPRM
cg04481444	11	-0.014762	0.00495473	0.00372267	0.889775	1
cg05862007	2	0.0248211	0.00833165	0.00372536	0.889775	1	GTF2A1L;LHCGR
cg06532767	2	0.0190911	0.00641011	0.00373471	0.889775	1
cg00009421	2	0.01377	0.00462376	0.00373674	0.889775	1	ABCG5;ABCG8
cg21193660	5	-0.0160511	0.0053903	0.00374034	0.889775	1
cg11982525	7	-0.00229188	0.000769564	0.00374628	0.889775	1	PIK3CG
cg00490648	16	0.00404513	0.00135745	0.00374733	0.889775	1
cg11281845	20	0.000746003	0.000250527	0.00375095	0.889775	1	UQCC;UQCC;UQCC;UQCC
cg07428323	11	0.00563701	0.00189123	0.003751	0.889775	1	C11orf87
cg05722552	3	-0.0019955	0.000670359	0.00375154	0.889775	1	NLGN1
cg02073492	6	0.00571747	0.00192088	0.00375468	0.889775	1
cg23155006	11	0.000966904	0.000324911	0.00376114	0.889775	1	FBXO3;FBXO3
cg24263062	20	-0.0314017	0.0105522	0.00376178	0.889775	1	EBF4
cg22036160	7	0.00412414	0.00138585	0.0037714	0.889775	1	PON2;PON2
cg01836096	8	-0.00679916	0.0022855	0.00377216	0.889775	1	C8ORFK29
cg07745674	8	0.0130242	0.00437803	0.00377234	0.889775	1
cg23074401	11	-0.000702356	0.000236112	0.00377491	0.889775	1	DDX10;DDX10
cg23155010	2	-0.00130531	0.00043868	0.00377544	0.889775	1	HIBCH;HIBCH
cg22899538	10	0.0169869	0.00571108	0.0037781	0.889775	1	PRKG1
cg12664806	6	0.0026678	0.000896756	0.00378197	0.889775	1	FOXO3;FOXO3
cg21343406	17	0.0146357	0.00491715	0.00378617	0.889775	1	RPTOR;RPTOR
cg21631086	5	-0.0172761	0.00580847	0.00378937	0.889775	1	SLC23A1;SLC23A1
cg19339811	12	-0.00350238	0.001178	0.00379167	0.889775	1	RACGAP1;RACGAP1;RACGAP1
cg24692595	3	0.00839027	0.0028196	0.00379473	0.889775	1
cg03639021	5	-0.00156773	0.000527396	0.00379821	0.889775	1	GNB2L1;SNORD95
cg19925675	4	-0.0449147	0.0151114	0.00380218	0.889775	1
cg10322504	20	0.00225477	0.000757984	0.00380597	0.889775	1
cg12977696	17	-0.00172934	0.000581901	0.0038062	0.889775	1	YWHAE;YWHAE;YWHAE
cg11104474	2	-0.0040801	0.00137299	0.00380826	0.889775	1
cg22509138	20	-0.0178911	0.00602108	0.00381146	0.889775	1	CDH22
cg02254056	6	-0.00576813	0.00194038	0.00381782	0.889775	1	TXNDC5;TXNDC5
cg22687766	1	0.0224526	0.00755812	0.00382003	0.889775	1
cg00129273	8	0.00908362	0.0030559	0.00382015	0.889775	1
cg23097006	20	0.00258284	0.000869214	0.00382111	0.889775	1	VSX1;VSX1
cg18999535	5	0.0115941	0.00390327	0.00382344	0.889775	1
cg12507030	19	0.0263089	0.00885484	0.00382492	0.889775	1	DKFZp566F0947
cg18040813	6	-0.00218387	0.000735157	0.00383069	0.889775	1	AIG1
cg05625955	6	0.00433282	0.00145815	0.00383176	0.889775	1
cg06728166	19	0.00168913	0.000569068	0.00384737	0.889775	1
cg00381745	7	0.032142	0.0108287	0.00384771	0.889775	1	ZNF394
cg27552483	16	0.0142543	0.0047981	0.00384974	0.889775	1	CLEC16A
cg17153568	2	0.00157941	0.000532144	0.00385001	0.889775	1	SP9
cg02834765	1	0.00736014	0.00247912	0.0038508	0.889775	1	GBA;GBA;GBA;GBA
cg19250002	22	-0.00605048	0.0020387	0.00385226	0.889775	1	RIMBP3
cg11236755	17	0.0303421	0.0102238	0.00385249	0.889775	1	AATK;MIR1250
cg21875532	6	0.00486567	0.00163949	0.00385251	0.889775	1	C6orf132
cg08822215	16	-0.0552658	0.0186242	0.00385671	0.889775	1	ANKRD11
cg21781157	20	0.018978	0.00639549	0.00385696	0.889775	1	ZNFX1
cg10441628	5	-0.00475807	0.00160355	0.00385914	0.889775	1	ADRA1B
cg12074025	19	-0.00147749	0.000497973	0.00386145	0.889775	1	ZNF671
cg07459652	6	0.00135318	0.000455979	0.0038647	0.889775	1	TMEM181
cg16147063	14	0.00151815	0.000511421	0.00386535	0.889775	1	GTF2A1;GTF2A1
cg04604752	16	0.0057158	0.00192658	0.00387397	0.889775	1	IFT140
cg05270938	2	0.00243798	0.000822369	0.00388927	0.889775	1
cg10021786	16	0.00743305	0.00250763	0.00389394	0.889775	1	GPT2;GPT2
cg01076416	13	0.00137348	0.000463406	0.00389722	0.889775	1	RCBTB1
cg01038597	16	-0.0154249	0.00520442	0.00389806	0.889775	1	BCKDK;BCKDK
cg02060639	19	-0.00421288	0.00142151	0.00389986	0.889775	1	HPN;HPN
cg01371799	7	0.0127828	0.00431365	0.00390368	0.889775	1
cg14233507	17	0.00138393	0.000467053	0.00390608	0.889775	1	SKAP1;SKAP1
cg12412030	18	-0.0193863	0.00654327	0.00390987	0.889775	1	PTPRM;PTPRM
cg15110243	11	0.0165131	0.00557363	0.00391075	0.889775	1	ODZ4
cg22042144	1	0.00112421	0.000379367	0.00391344	0.889775	1	RCOR3;RCOR3;RCOR3;RCOR3;RCOR3;RCOR3;RCOR3
cg05702747	16	-0.00205386	0.000693093	0.00391412	0.889775	1	CBFA2T3;CBFA2T3
cg17527574	3	-0.0010285	0.000347187	0.00391465	0.889775	1	TERC
cg16518614	7	0.0041523	0.00140168	0.00391478	0.889775	1
cg20107201	22	0.0172708	0.00583076	0.00391888	0.889775	1	TEF;TEF
cg20944928	22	0.00669729	0.00225977	0.00392036	0.889775	1	HIC2
cg26008208	5	-0.00293962	0.000992587	0.00392391	0.889775	1	BRD8;BRD8;BRD8;KIF20A
cg06342317	2	0.00136954	0.000462505	0.00392906	0.889775	1	INHBB
cg16918161	4	0.00921212	0.00311034	0.00393201	0.889775	1	PDCL2
cg05339037	19	0.0144381	0.00487673	0.00393514	0.889775	1
cg04467093	5	0.0068987	0.00232956	0.00393665	0.889775	1	TCF7
cg10332700	19	-0.00164621	0.000555873	0.00394617	0.889775	1	ZNF415;ZNF415;ZNF415;ZNF415;ZNF415;ZNF415
cg24199112	11	0.0013058	0.000441067	0.00394618	0.889775	1	FGF4
cg19586165	17	0.0107703	0.00363904	0.00394626	0.889775	1	STARD3;STARD3;STARD3
cg14331609	9	-0.0218681	0.00738915	0.00394818	0.889775	1
cg06513979	10	-0.0266393	0.00900344	0.00395622	0.889775	1	DIP2C
cg03167763	1	0.00251171	0.000849138	0.00396603	0.889775	1	UBXN10
cg24244437	6	-0.00105111	0.000355403	0.00397116	0.889775	1	EDN1;EDN1
cg22844232	3	-0.00592266	0.00200223	0.00397559	0.889775	1
cg07031839	2	-0.00138015	0.000466762	0.00397888	0.889775	1	MBOAT2;MBOAT2
cg24251193	1	0.00553572	0.00187238	0.00398302	0.889775	1	CRABP2
cg15125686	17	-0.00142349	0.000481487	0.0039836	0.889775	1	TMUB2;TMUB2;TMUB2;TMUB2;C17orf65;TMUB2
cg08312987	11	-0.00616374	0.00208126	0.00399087	0.889775	1	PRDM11
cg15287024	15	-0.00196556	0.000664997	0.00399202	0.889775	1	PGBD4;C15orf24
cg19183542	15	-0.00904371	0.00305988	0.00399391	0.889775	1	GALK2;COPS2;COPS2
cg00977403	16	0.0302423	0.0102339	0.00399948	0.889775	1	IFT140;TMEM204
cg10513437	5	0.00230775	0.000780952	0.00400013	0.889775	1	NPM1;NPM1;NPM1
cg01973833	16	-0.00938064	0.0031746	0.00400183	0.889775	1
cg02142896	14	-0.0266214	0.00900977	0.004004	0.889775	1
cg13909405	2	0.0250109	0.00846614	0.00400985	0.889775	1
cg17861161	1	0.0477555	0.0161653	0.00401031	0.889775	1	PRDM16;PRDM16
cg24458609	11	-0.0031126	0.00105368	0.00401231	0.889775	1	LRRC55
cg03023900	17	-0.00544157	0.00184194	0.00401998	0.889775	1	ICAM2;ICAM2;ICAM2;ICAM2;ICAM2
cg14488592	5	0.0013567	0.000459318	0.00402649	0.889775	1
cg00240809	16	-0.000967307	0.000327507	0.00402849	0.889775	1	C16orf68;C16orf68
cg15319076	8	0.00100376	0.000339978	0.00403121	0.889775	1	DCTN6
cg21429408	18	-0.00398251	0.00134896	0.00403303	0.889775	1
cg14286256	9	0.0160221	0.00542779	0.00403779	0.889775	1
cg24832710	20	0.00137887	0.000467158	0.00404091	0.889775	1	LOC388796;SNORA71D;LOC388796
cg21833728	7	-0.027907	0.00945747	0.00405068	0.889775	1
cg27420361	15	0.014163	0.00480052	0.00405653	0.889775	1	CSPG4
cg10276650	2	-0.0126977	0.0043039	0.00405693	0.889775	1	TSSC1
cg26776924	19	0.0568255	0.0192631	0.00406043	0.889775	1	CSNK1G2
cg08749122	1	-0.00103395	0.000350509	0.00406196	0.889775	1	TARS2
cg17145806	1	0.00095683	0.000324382	0.0040637	0.889775	1	ICMT
cg10984490	1	-0.00225135	0.000763269	0.00406471	0.889775	1	HYI
cg11093356	16	-0.00108304	0.000366737	0.00406643	0.889775	1	DDX19A
cg22000727	6	-0.0231842	0.00786045	0.00406647	0.889775	1
cg23586659	1	-0.00599947	0.0020336	0.00406883	0.889775	1
cg13016115	14	-0.00149837	0.000508068	0.00407025	0.889775	1	RBM23;RBM23;RBM23
cg01902036	7	-0.0160621	0.00544649	0.00407115	0.889775	1
cg22473961	12	-0.0243859	0.00826927	0.00407229	0.889775	1	CD63;CD63
cg14765649	19	0.000788422	0.00026736	0.00407309	0.889775	1	LIN7B
cg15112910	1	-0.0260112	0.00882162	0.00407724	0.889775	1
cg25734977	19	0.00153042	0.000518885	0.00407756	0.889775	1	ELOF1;ELOF1
cg01786216	12	-0.0143999	0.00488403	0.00407985	0.889775	1	LOC360030
cg04466995	11	-0.016179	0.00548775	0.00408178	0.889775	1	RELA;RELA
cg15922057	17	0.00666637	0.00226141	0.00408555	0.889775	1
cg19039313	2	-0.00368714	0.00125045	0.00408703	0.889775	1	MCM6
cg01656996	12	-0.0181297	0.00615092	0.00409036	0.889775	1
cg00700436	16	0.00958625	0.00325259	0.0040929	0.889775	1	CLCN7;CLCN7
cg06650067	15	0.00329003	0.00111636	0.00409484	0.889775	1	DENND4A;DENND4A
cg13468961	2	-0.0451074	0.0153063	0.0040963	0.889775	1	MAP1D
cg24051040	1	-0.0115051	0.00390457	0.00410112	0.889775	1
cg22111527	11	0.0159664	0.00541882	0.00410239	0.889775	1
cg01111397	2	-0.000889922	0.000302033	0.00410289	0.889775	1	DLX2
cg13482925	10	0.00138726	0.000470865	0.00410578	0.889775	1	RTKN2
cg13848377	11	-0.00174455	0.000592154	0.00410686	0.889775	1	PCNXL3
cg06846512	14	-0.00199893	0.000678522	0.00410813	0.889775	1	BTBD7;BTBD7;KIAA1409
cg08783584	6	-0.0135877	0.0046125	0.00411002	0.889775	1	ARID1B;ARID1B;ARID1B
cg15881444	1	0.00110594	0.000375375	0.00411605	0.889775	1	NECAP2;NECAP2;NECAP2
cg06163735	3	0.00127553	0.00043294	0.00411651	0.889775	1	TRANK1
cg02669193	6	-0.0267304	0.0090757	0.00411699	0.889775	1	RPS6KA2
cg26681123	9	0.0113788	0.00386351	0.00411799	0.889775	1	SLC34A3
cg25099490	14	0.00723509	0.00245597	0.00411984	0.889775	1
cg22951556	19	-0.0146071	0.0049602	0.00412199	0.889775	1	LINGO3
cg01642152	2	-0.0196718	0.0066802	0.00412278	0.889775	1
ch.16.5927259F	16	-0.00170377	0.000578509	0.00412978	0.889775	1
cg16274376	13	0.0265113	0.00900301	0.0041345	0.889775	1	LATS2
cg11577355	2	-0.0175018	0.00594574	0.00413751	0.889775	1	AFF3;AFF3
cg06860823	19	-0.0221826	0.00753668	0.00414117	0.889775	1
cg21622381	5	0.00996693	0.00338531	0.00414118	0.889775	1
cg23357250	17	0.00287118	0.000975541	0.00414256	0.889775	1	DNAH9
cg08963616	8	0.0122163	0.00415076	0.0041428	0.889775	1	MTMR7
ch.3.97157383F	3	-0.00482725	0.00163982	0.00415714	0.889775	1
cg02330507	12	0.0127774	0.00434314	0.00415726	0.889775	1	DGKA;DGKA;DGKA;DGKA
cg18243003	7	0.0203785	0.00692485	0.00415769	0.889775	1	CCL26
cg15387132	6	-0.00229117	0.000778929	0.00416364	0.889775	1	HIST1H2BB;HIST1H3C
cg04737137	12	-0.0389526	0.0132427	0.0041637	0.889775	1
cg17842670	17	-0.00393589	0.0013381	0.00416418	0.889775	1	SP6
cg26789597	1	0.0131845	0.00448278	0.00416743	0.889775	1	EIF4G3
cg16480938	18	0.00178872	0.000608337	0.00417707	0.889775	1
cg13861527	2	0.0124018	0.00421813	0.00417975	0.889775	1	BRE;BRE;BRE;BRE;BRE
cg19855402	1	0.00260092	0.000884413	0.00418173	0.889775	1	ZSCAN20
cg08403195	13	-0.00215931	0.000734486	0.00418253	0.889775	1
cg26229990	14	-0.00763965	0.00259817	0.00418727	0.889775	1	ADCY4
cg10495270	14	0.00150834	0.00051321	0.0041932	0.889775	1	BATF
cg16509978	11	0.00594556	0.0020224	0.0041939	0.889775	1	LOC100130987;POLD4
cg12762527	10	0.0155708	0.00529716	0.00419872	0.889775	1	SLK
cg27175093	14	0.00321352	0.00109367	0.00420232	0.889775	1
cg03548730	1	-0.00332361	0.00113115	0.00420269	0.889775	1	HYI
cg14527645	9	0.0181968	0.00619367	0.00420637	0.889775	1	COL27A1
cg07062476	5	-0.00319829	0.00108834	0.0042084	0.889775	1	MTX3;MTX3
cg26296752	15	-0.0190704	0.00649174	0.00421039	0.889775	1
cg17050100	2	-0.00120287	0.00040953	0.00421576	0.889775	1	GPN1;CCDC121;GPN1;CCDC121;GPN1;GPN1;CCDC121;GPN1
cg08621846	8	0.00281645	0.000958959	0.00421849	0.889775	1	TMEM65
cg06066452	3	0.00326831	0.00111292	0.0042221	0.889775	1	PLXNB1;PLXNB1
cg22478210	6	-0.00272021	0.000926253	0.00423187	0.889775	1	HIST1H2BB
cg27354537	10	0.00838816	0.00285636	0.00423337	0.889775	1
cg18190832	1	0.00534327	0.00181965	0.00423635	0.889775	1	CSF3R;CSF3R;CSF3R;CSF3R
cg00964063	14	0.0018271	0.000622075	0.004239	0.889775	1	SAV1
cg00949554	2	0.00264191	0.000900167	0.0042443	0.889775	1	UBE2E3;UBE2E3;UBE2E3
cg24525480	7	0.0111356	0.00379443	0.0042467	0.889775	1	ZMIZ2;ZMIZ2
cg19074292	2	0.0105947	0.00361016	0.00424695	0.889775	1
cg09441873	16	0.00843529	0.00287364	0.00424902	0.889775	1
cg24741703	2	-0.00354803	0.00120907	0.00424932	0.889775	1
cg15586054	6	0.0167536	0.00570632	0.0042532	0.889775	1	PDE10A;PDE10A
ch.7.44221780F	7	-0.000695676	0.000236951	0.00425338	0.889775	1
cg23300509	18	-0.0335119	0.0114082	0.00425702	0.889775	1
cg13011604	3	-0.00732205	0.00249592	0.00426046	0.889775	1
cg02442526	22	-0.00238766	0.000813926	0.00426168	0.889775	1
cg05502081	16	0.00219287	0.000747534	0.00426228	0.889775	1	SETD6;SETD6
cg04111436	1	-0.0156502	0.00533514	0.00426286	0.889775	1	PPP1R8;PPP1R8;SCARNA1;PPP1R8
cg15428620	10	0.00645831	0.00220102	0.00426362	0.889775	1	SFXN3
cg03046445	12	-0.00184889	0.000630141	0.00426547	0.889775	1	BHLHE41;BHLHE41
cg18499396	3	-0.0226057	0.00770825	0.00427226	0.889775	1
cg11869269	14	0.00842076	0.00286966	0.0042726	0.889775	1	MIR377
cg26565626	7	0.0121544	0.00414358	0.00427529	0.889775	1
cg09572195	20	-0.00223562	0.000762386	0.00427564	0.889775	1
cg21053147	12	0.00824595	0.00281207	0.00427637	0.889775	1
cg02961200	2	0.00177358	0.00060466	0.00427669	0.889775	1	LOC100130691;AGPS
cg25736348	1	-0.0190909	0.00651134	0.0042814	0.890107	1
cg11108893	3	-0.0392296	0.0133836	0.00429118	0.891401	1	CHST2
cg18386131	11	-0.00199332	0.000679896	0.00429422	0.891401	1	NDUFS8
ch.17.828578F	17	-0.00197657	0.000674588	0.00430526	0.891401	1	LRRC37B
cg14517863	17	0.0234448	0.00799931	0.00430607	0.891401	1
cg09327714	1	0.00286209	0.000976908	0.00430908	0.891401	1
cg26650655	5	-0.00178626	0.000609817	0.00431617	0.891401	1	MEF2C;MEF2C
cg14774550	19	-0.00614387	0.0020975	0.00431665	0.891401	1	ZNF260;ZNF260;ZNF260;ZNF260
cg10437931	2	-0.0246774	0.0084256	0.00432027	0.891401	1
cg08278731	16	0.0232956	0.0079447	0.0043235	0.891401	1
ch.1.55941967F	1	-0.000992836	0.000338929	0.00432525	0.891401	1
cg14156581	8	0.00123369	0.000421295	0.00432687	0.891401	1	ZFPM2
cg26150514	15	-0.00351309	0.00119972	0.00432771	0.891401	1
cg04199779	1	-0.00583084	0.00199125	0.00432819	0.891401	1	H6PD
cg05541267	3	-0.0245297	0.00837935	0.00433873	0.892236	1	CISH;CISH
cg14458509	22	0.012458	0.00425465	0.00434104	0.892236	1	CBY1;CBY1
cg20892245	6	-0.0424295	0.014495	0.00434162	0.892236	1
cg23004099	2	-0.00411835	0.00140714	0.00434692	0.892495	1
cg20891558	2	-0.0168394	0.00574777	0.00435519	0.892495	1
cg21579556	7	-0.0137784	0.00470884	0.00435582	0.892495	1	LRRC4;SND1
cg00878953	9	0.0118288	0.00404189	0.00436071	0.892495	1
cg25365404	10	0.00140241	0.000479233	0.00436301	0.892495	1	LIPA;LIPA
cg06761303	2	-0.0015095	0.000515709	0.00436589	0.892495	1	GPR113;SELI
cg14876708	14	0.00226583	0.000774381	0.00436787	0.892495	1	PLEKHH1
cg08913410	7	0.0205347	0.0070206	0.00437033	0.892495	1
cg13252206	8	0.0188989	0.00646161	0.00437195	0.892495	1	EFHA2
cg11846529	19	-0.00286895	0.000981075	0.00437844	0.892495	1	VRK3;ZNF473;ZNF473;VRK3
cg06134546	15	0.00500939	0.00171305	0.00437898	0.892495	1
cg00108282	7	0.0422486	0.0144482	0.00438037	0.892495	1
cg07282816	17	0.00260576	0.000891241	0.00439655	0.895011	1	SARM1
cg27416247	20	-0.0127843	0.00437342	0.00440373	0.895011	1	MYT1
cg18757405	8	0.0227143	0.00777301	0.00440528	0.895011	1
cg09136346	20	0.00376173	0.00128733	0.00440646	0.895011	1
cg21116673	5	0.00998377	0.00341593	0.00440994	0.895011	1	IL12B
ch.1.3036304F	1	-0.00253973	0.000868826	0.00441542	0.895011	1	GON4L
cg13717233	6	0.0504879	0.0172842	0.00442011	0.895011	1	SLC22A2
cg07636142	7	-0.00288209	0.000986718	0.00442225	0.895011	1	AUTS2;AUTS2;AUTS2
cg05851395	12	-0.0141861	0.00485741	0.00442722	0.895011	1	DNAH10
cg15890173	5	0.00137437	0.000470457	0.00442756	0.895011	1	ANKRD31
cg06831842	17	0.00262458	0.000898749	0.00443037	0.895011	1	SIRT7
cg12071968	4	-0.0192778	0.00660213	0.00443444	0.895011	1
cg25801292	19	0.00349265	0.00119617	0.00443563	0.895011	1	KEAP1;KEAP1
cg02340853	17	-0.0217691	0.00745572	0.00443658	0.895011	1	KRT33A
cg18005867	4	-0.0153192	0.00523558	0.00444067	0.895204	1	ZNF876P
cg06038342	13	-0.0259952	0.00889763	0.00445974	0.895733	1	RASA3
cg06740629	6	0.0020296	0.000695379	0.0044619	0.895733	1	EPHA7
cg20948486	1	-0.00290297	0.000994915	0.00447361	0.895733	1	PEAR1
cg08510178	6	0.00529183	0.00181364	0.00447375	0.895733	1
cg11666087	1	-0.00106932	0.000366422	0.0044789	0.895733	1	BEND5;AGBL4;BEND5
cg23689916	9	-0.00355922	0.0012205	0.0044831	0.895733	1	SUGT1P1;BAG1;CHMP5
cg13472341	11	0.00164382	0.00056377	0.00448895	0.895733	1	SYTL2;SYTL2
cg04712457	11	-0.000996742	0.00034188	0.00449275	0.895733	1	OTUB1;OTUB1
cg12848131	13	0.00100138	0.000343497	0.00449561	0.895733	1	KLF5;KLF5
cg17317023	7	-0.00328622	0.00112705	0.00450013	0.895733	1	KLF14
cg15809823	12	0.000984278	0.000337599	0.00450345	0.895733	1	PRIM1
cg24035035	7	0.00906299	0.00310901	0.00450932	0.895733	1	PRKAG2;PRKAG2
cg14061378	9	0.00153608	0.000525762	0.00451061	0.895733	1
cg18756179	19	-0.00361204	0.00123893	0.00451588	0.895733	1	FLJ26850
cg08521270	2	0.00198324	0.000680674	0.00451688	0.895733	1	TRAK2;STRADB;STRADB
cg04230910	6	-0.00106945	0.000366944	0.0045173	0.895733	1	SLC2A12
cg15970259	11	0.0207081	0.00710871	0.00452461	0.895733	1	TUB;TUB
cg11132921	8	-0.0153162	0.00525848	0.0045297	0.895733	1	MTFR1;MTFR1
cg04244152	10	0.00642293	0.00220523	0.0045307	0.895733	1
cg08522784	6	0.0111609	0.00383211	0.00453222	0.895733	1	ZFAND3
cg21712830	22	0.00419709	0.00144113	0.00453377	0.895733	1	C22orf36;GGT1
cg17470531	2	0.00139706	0.000479577	0.00453546	0.895733	1	CCDC88A;CCDC88A;CCDC88A;CCDC88A
cg23922914	13	0.00111244	0.00038199	0.00453567	0.895733	1	TGDS;TGDS
cg10627206	19	0.00181352	0.00062273	0.00453577	0.895733	1	EPOR
cg09055507	16	0.00684341	0.00234805	0.00454029	0.895733	1	PYCARD;PYCARD
cg01143838	3	0.0123837	0.00425207	0.00454476	0.895733	1	ATP13A4
cg17206850	11	-0.00141698	0.000486736	0.00454934	0.895733	1
cg15940128	11	-0.0104122	0.00357347	0.00455036	0.895733	1	INCENP;INCENP
cg13521677	17	0.00581432	0.00199617	0.00455193	0.895733	1
cg05306107	8	-0.0159542	0.00547976	0.00455681	0.895733	1
cg12167830	1	-0.00152513	0.000523529	0.00455794	0.895733	1	PRKAA2
cg19273182	2	0.00130055	0.000446989	0.0045708	0.895733	1	PAPOLG;PAPOLG
cg08935243	5	0.000979004	0.000336071	0.00457141	0.895733	1	CETN3
cg00762711	16	-0.0015774	0.000542207	0.00457543	0.895733	1	FUS;FUS;FUS;FUS
cg23383372	14	0.000651515	0.000223975	0.00458018	0.895733	1	ZFYVE26;ZFYVE26
cg16120204	16	0.031128	0.0107012	0.00458052	0.895733	1
cg04431133	14	0.0228658	0.00785894	0.00458296	0.895733	1	RPL36AL;MGAT2
cg09426103	7	-0.00273721	0.000941109	0.00458526	0.895733	1	DLX5
cg13551330	9	0.010037	0.00345112	0.00458732	0.895733	1	ACO1
cg27284833	13	-0.0213545	0.00734286	0.00458918	0.895733	1	DCUN1D2
cg08109136	6	-0.0012362	0.000425087	0.00459037	0.895733	1	PDE7B
cg09822192	14	-0.0223696	0.00768791	0.0045921	0.895733	1	ADCY4
cg11518938	1	-0.0185826	0.00638857	0.00459361	0.895733	1
cg05763609	3	0.00847337	0.00291395	0.00459373	0.895733	1	ABI3BP
cg24539668	2	0.00257333	0.000884538	0.00459846	0.895733	1
cg07047068	11	-0.00630026	0.00216697	0.0045999	0.895733	1	TSPAN4;TSPAN4;TSPAN4;TSPAN4;TSPAN4;TSPAN4;TSPAN4
cg09797390	1	-0.0169989	0.00584687	0.00460056	0.895733	1
cg13826447	17	0.00107207	0.000368534	0.00460144	0.895733	1	PNPO;PNPO
cg21827626	1	0.00693633	0.00238528	0.00460362	0.895733	1	RNPEP
cg00797490	17	0.0069525	0.00238942	0.00460433	0.895733	1	TBCD
cg12600556	1	0.0119567	0.00411378	0.00461185	0.895733	1	ABCA4
cg03053407	7	-0.00202498	0.000696512	0.00461241	0.895733	1
cg17078326	4	-0.0179692	0.00618305	0.00461583	0.895733	1	STX18
cg03022050	7	-0.0587626	0.0202199	0.0046164	0.895733	1	CUX1;CUX1;CUX1
cg19407656	18	-0.0175572	0.00604284	0.00462599	0.895733	1
cg15786541	3	0.00191849	0.000660305	0.004626	0.895733	1	PVRL3
cg14329066	8	0.0128216	0.00441337	0.00462971	0.895733	1
cg11414560	20	-0.00880141	0.0030289	0.00463278	0.895733	1	PHACTR3;PHACTR3
cg05588111	10	-0.00156009	0.000537053	0.00463342	0.895733	1	NCRNA00081;NCRNA00081;NCRNA00081;NCRNA00081;SHOC2;NCRNA00081
cg26015115	14	-0.0102963	0.00354498	0.00463927	0.895733	1	MIR758;MIR1197;MIR329-1;MIR323
cg22042908	20	0.0126204	0.00434548	0.0046422	0.895733	1	RASSF2
cg23908630	10	0.0207218	0.00713338	0.00464504	0.895733	1
cg08377888	19	0.0127857	0.00440173	0.00464774	0.895733	1	MAST1
cg09921610	4	0.00219316	0.000755385	0.00465421	0.895733	1	UCHL1
cg03091851	10	0.0159153	0.00547713	0.00465708	0.895733	1	ITIH5;ITIH5;ITIH5
cg25974922	19	0.020902	0.00720032	0.00466019	0.895733	1	SAFB
cg16793757	10	-0.0208137	0.00717081	0.00466523	0.895733	1	ANK3
cg02147592	19	0.0170769	0.00588224	0.00466915	0.895733	1	MAP2K2
cg00353411	19	-0.00167105	0.000575778	0.00466962	0.895733	1	REEP6;PCSK4
cg19427600	12	0.00716018	0.00246649	0.0046711	0.895733	1	PLXNC1
cg23762633	2	0.0018461	0.000636135	0.00467212	0.895733	1	ODC1
cg04175872	5	-0.00157368	0.000542311	0.00467542	0.895733	1	RGS14
cg02816235	19	0.0161635	0.00556877	0.00467739	0.895733	1
cg08251398	19	0.00146822	0.000506152	0.00468976	0.895733	1	AKAP8
cg15957055	3	0.0036694	0.00126501	0.00469079	0.895733	1	CADPS;CADPS;CADPS;CADPS;CADPS;CADPS
cg11517936	4	-0.000763533	0.000263088	0.00469361	0.895733	1	KIAA1712;FBXO8;KIAA1712;FBXO8
cg19767477	5	0.00315265	0.00108705	0.00469765	0.895733	1	SLC12A2
cg09991092	10	0.0129054	0.00445038	0.00470231	0.895733	1
cg23235384	5	0.0116249	0.00400936	0.00470781	0.895733	1	MYOT;MYOT
cg14088357	19	0.00391983	0.00135164	0.00471109	0.895733	1	HIF3A;HIF3A
cg09743654	2	0.0167288	0.00576868	0.00471261	0.895733	1
cg18699804	14	0.00528941	0.00182418	0.00471711	0.895733	1
cg13222022	17	0.0091821	0.0031668	0.00471873	0.895733	1	BCAS3;BCAS3
cg25324164	11	0.0100709	0.00347418	0.00472824	0.895733	1	FADS2
cg22582392	4	0.00191034	0.000659256	0.00473144	0.895733	1
cg13820573	7	0.0120989	0.00417412	0.00473179	0.895733	1	SLC25A13;SLC25A13;SLC25A13
cg10506353	22	0.0111756	0.00385699	0.00473437	0.895733	1	INPP5J
cg08263357	6	-0.00815552	0.00281494	0.00473816	0.895733	1	HYMAI;PLAGL1;PLAGL1;PLAGL1;PLAGL1;PLAGL1;PLAGL1;PLAGL1;PLAGL1
cg22091037	13	-0.00353389	0.00121914	0.00474204	0.895733	1	STARD13
cg09015973	2	-0.0227443	0.00785197	0.00474634	0.895733	1	ARHGEF4;ARHGEF4
cg06658821	9	0.0248746	0.00858773	0.0047478	0.895733	1	GLIPR2
cg19287917	6	-0.0189158	0.00653149	0.00475379	0.895733	1	PNPLA1;PNPLA1;PNPLA1
cg01047043	16	0.00148438	0.000512257	0.00475498	0.895733	1	PRRT2
cg06080729	16	-0.0174945	0.00603915	0.00475521	0.895733	1	CLDN6
cg01454859	19	-0.000970003	0.000334995	0.00476102	0.895733	1	ZNF235;ZNF235
cg13597417	17	0.00102227	0.000353082	0.00476497	0.895733	1	LGALS9C
cg02126950	14	-0.00190006	0.000656315	0.00476847	0.895733	1	MDGA2
cg24336590	1	-0.00730836	0.00252192	0.00477699	0.895733	1
cg08275638	3	0.00825656	0.00285274	0.00477929	0.895733	1
cg13840445	6	-0.0118704	0.00410143	0.00477992	0.895733	1	KLHL31
cg24139443	17	0.0275995	0.00953646	0.00478139	0.895733	1
cg23273758	7	-0.0118162	0.00408297	0.00478246	0.895733	1	WBSCR28
cg19453742	10	0.0120364	0.00415785	0.00478272	0.895733	1	SLIT1
cg26269966	1	0.0178341	0.0061629	0.00478584	0.895733	1
cg06920390	16	-0.00202321	0.000699226	0.00478979	0.895733	1	AARS
cg02439266	7	0.00937147	0.00323176	0.00479069	0.895733	1	HOXA3;HOXA3;HOXA3
cg19815989	21	0.0694381	0.0239993	0.00479203	0.895733	1	PDXK
cg24821307	3	0.0149045	0.00515153	0.00479366	0.895733	1
cg02279537	10	0.0164258	0.00567597	0.00479578	0.895733	1
cg08579902	19	0.0210317	0.00726115	0.00479732	0.895733	1	PTPRS;PTPRS;PTPRS;PTPRS
cg03477609	2	-0.00797918	0.002755	0.00480018	0.895733	1	C2orf85
cg11844856	14	0.0255003	0.00881635	0.0048053	0.895733	1	KIAA0586
cg06878726	12	-0.00109634	0.000379051	0.00480605	0.895733	1	RBM19;RBM19;RBM19;RBM19;RBM19;RBM19
cg18323749	7	-0.00424723	0.00146852	0.00480824	0.895733	1	KCP;KCP
cg11234065	5	-0.00726135	0.00250959	0.00481458	0.895733	1	LYSMD3
cg12613129	18	-0.00670232	0.00231777	0.00481486	0.895733	1
cg11697317	5	0.0123018	0.00425333	0.00481867	0.895733	1
cg01235000	5	0.00350649	0.00121272	0.00481895	0.895733	1	CPLX2;CPLX2
cg01679108	16	0.0214274	0.00741243	0.00482831	0.895733	1	SALL1;SALL1
cg17818061	17	-0.0233045	0.00806185	0.00482876	0.895733	1
cg02035043	4	0.00482887	0.00167	0.00482911	0.895733	1	RASSF6;RASSF6
cg21010646	1	0.0134923	0.00466754	0.00482954	0.895733	1	TTC24
cg10896827	4	-0.0189293	0.0065506	0.00484295	0.895733	1	CYP4V2
cg20671130	12	0.00654713	0.00226505	0.00484353	0.895733	1
cg22707381	11	-0.0459713	0.0159093	0.00484451	0.895733	1	SPTBN2
cg20734154	7	0.00202532	0.000701113	0.00485681	0.895733	1	AHCYL2;AHCYL2
cg12611449	1	-0.0097788	0.00338491	0.00486556	0.895733	1	PKP1;PKP1
cg13592947	5	0.0116832	0.00404607	0.00487327	0.895733	1	SLC12A7
cg27606567	3	-0.00216	0.000747875	0.00487618	0.895733	1
cg11221151	5	-0.00948981	0.00328582	0.00487726	0.895733	1
cg09677763	11	-0.00411927	0.00142634	0.00487874	0.895733	1	NUP98;PGAP2;NUP98;PGAP2;PGAP2;NUP98;PGAP2;NUP98;PGAP2
cg25601446	17	-0.0143582	0.00497349	0.0048819	0.895733	1	SCN4A
cg22189150	15	-0.00193692	0.000670776	0.00488485	0.895733	1	FAM96A;FAM96A
cg08849938	19	-0.00126497	0.000438243	0.00488887	0.895733	1	ZNF460
cg12205591	21	0.0254445	0.00881693	0.00489718	0.895733	1	CRYAA
cg10671066	1	-0.00202708	0.000702218	0.00489751	0.895733	1	SLAMF6
cg03998495	2	0.0107847	0.00373604	0.00489765	0.895733	1
cg07644807	16	0.000820562	0.000284382	0.00490352	0.895733	1	RNF166
cg07818422	13	0.00882848	0.00306011	0.00490918	0.895733	1	WDFY2
cg08498647	11	-0.0122605	0.0042499	0.00491119	0.895733	1	TREH
cg17678343	2	-0.0454175	0.0157461	0.0049185	0.895733	1	LOC729121;RGPD4
cg11780546	7	-0.01319	0.0045717	0.00491936	0.895733	1	SDK1;SDK1
cg25403298	7	0.000993097	0.000344373	0.00492681	0.895733	1	NRF1
cg02912316	1	0.0128863	0.0044659	0.00492684	0.895733	1
cg19766441	4	0.0043492	0.00150554	0.00493144	0.895733	1	SLC34A2
cg14482116	17	0.0157016	0.00544549	0.00493221	0.895733	1
cg03372365	6	-0.001692	0.000586638	0.00493229	0.895733	1	RNGTT
cg07688213	14	0.0179578	0.00621455	0.00493317	0.895733	1	BATF
ch.5.67026991F	5	-0.00133639	0.000463519	0.00493608	0.895733	1
cg25519804	6	0.000933399	0.0003238	0.0049432	0.895733	1
cg17952114	19	0.0171769	0.0059591	0.00494582	0.895733	1
cg00116234	9	0.00204031	0.000707667	0.00494796	0.895733	1	ADAMTSL1;ADAMTSL1
cg15329510	11	0.015159	0.00525976	0.00495141	0.895733	1	FAT3
cg24999727	4	0.012193	0.00423132	0.00495821	0.895733	1	HSD17B13;HSD17B13
cg19631064	3	-0.0018844	0.000653667	0.00496512	0.895733	1	LOC348840
cg19130630	7	-0.00846148	0.00293691	0.00496551	0.895733	1
cg04485516	3	-0.00980816	0.00340454	0.00496814	0.895733	1	RBM6;RBM6
cg07252539	12	0.0178785	0.0062061	0.00496975	0.895733	1
cg00996246	3	-0.00284573	0.000987576	0.00497116	0.895733	1	CMTM6
ch.7.1415213R	7	-0.00283985	0.000985667	0.00497675	0.895733	1	RABGEF1
cg13477253	3	-0.000811248	0.000281508	0.0049797	0.895733	1	MIR548G;C3orf26
cg10496150	17	0.00692125	0.00239647	0.00498378	0.895733	1	TBC1D16
cg10273615	7	0.0148792	0.00516688	0.00498515	0.895733	1	DGKI
cg17329292	1	0.0024144	0.000838453	0.00498705	0.895733	1
cg10165518	16	0.00841096	0.00292015	0.00498859	0.895733	1	IL27
cg18045685	7	-0.0102844	0.00357174	0.00498994	0.895733	1
cg03460032	13	-0.0179332	0.00622814	0.00499007	0.895733	1	RB1
cg12666819	8	0.00189764	0.000659047	0.0049903	0.895733	1	TATDN1;TATDN1;TATDN1;NDUFB9
cg19740361	19	0.00434902	0.00151007	0.00499309	0.895733	1
cg06924081	15	-0.010841	0.00376442	0.00499532	0.895733	1

## Sheet: Table S3
Table S3 EWAS results of total testosterone in adolescence in females (Pvalue<0.005).
CpG	Chromosome	Effect	SE	Pvalue	FDR adjusted Pvalue	Bonferroni adjusted Pvalue	Gene
cg00003202	1	0.0010779	0.000239408	9.18919e-06	0.999966	1	RFX5;RFX5
cg03712062	4	-0.0153157	0.00348869	1.50597e-05	0.999966	1
cg21587319	7	-0.00626429	0.00150733	4.09112e-05	0.999966	1	PTPRN2;PTPRN2;PTPRN2
cg24650279	15	0.00925646	0.00223092	4.19636e-05	0.999966	1
cg06284285	10	0.0135408	0.00326537	4.23813e-05	0.999966	1	FAM188A
cg22954449	5	0.0024258	0.000586179	4.41229e-05	0.999966	1	ADAMTS16
cg06454771	9	-0.0122377	0.00298272	5.08629e-05	0.999966	1
cg17391087	5	-0.000929745	0.000228136	5.69147e-05	0.999966	1
cg12002119	2	0.00764829	0.00187739	5.72647e-05	0.999966	1	CHST10
cg04287094	16	-0.00890189	0.00218658	5.79133e-05	0.999966	1
cg13107144	15	-0.00965079	0.00237601	6.02201e-05	0.999966	1	TPM1;TPM1;TPM1;TPM1;TPM1;TPM1;TPM1
cg13149276	1	0.00113792	0.000280156	6.03028e-05	0.999966	1	DCAF8;DCAF8;DCAF8;DCAF8;DCAF8
cg21024234	15	0.0120949	0.00300285	6.91159e-05	0.999966	1
cg01774050	17	0.00119745	0.000297911	7.14888e-05	0.999966	1	PEX12
cg14511586	1	-0.00525071	0.00131047	7.55823e-05	0.999966	1	LYPLA2
cg08146621	2	0.0106671	0.00266682	7.73791e-05	0.999966	1	ACVR1C;ACVR1C;ACVR1C;ACVR1C;ACVR1C
cg05219684	19	-0.000940699	0.000235768	8.0568e-05	0.999966	1	UBL5;UBL5
cg00199428	3	-0.00606596	0.0015273	8.67529e-05	0.999966	1	IQSEC1;IQSEC1
cg13669465	10	0.000975357	0.000248668	0.000105826	0.999966	1	ZDHHC16;EXOSC1;ZDHHC16;ZDHHC16;ZDHHC16;ZDHHC16
cg05817709	11	0.01042	0.00268709	0.000125958	0.999966	1	RARRES3
cg07116947	17	0.0190082	0.00490845	0.000128581	0.999966	1	DPH1
cg08169409	1	0.00107125	0.000276845	0.000130129	0.999966	1	HIST2H2BE;HIST2H2BE
cg21250164	2	0.000279223	7.22184e-05	0.000132008	0.999966	1	SLC39A10;SLC39A10
cg00242976	20	0.00480128	0.00124564	0.000138106	0.999966	1	UBE2C;UBE2C;UBE2C;UBE2C;UBE2C;UBE2C
cg01892874	3	0.00470592	0.00122154	0.000139489	0.999966	1	MLF1;MLF1;MLF1
cg13796687	2	0.0182075	0.0047336	0.000142456	0.999966	1
cg00952789	21	0.0237069	0.00616811	0.00014412	0.999966	1	ADAMTS1
cg05477514	8	0.00335883	0.000880957	0.00016248	0.999966	1	NKX2-6
cg16259330	11	-0.00191333	0.000501883	0.000162807	0.999966	1	ARNTL;ARNTL;ARNTL
cg18164599	4	0.000703621	0.000184871	0.000166916	0.999966	1	HPGD;HPGD;HPGD
cg24770856	10	-0.000497149	0.000131154	0.000177513	0.999966	1	BCCIP;UROS;BCCIP;BCCIP
cg09495769	7	0.00166234	0.000439169	0.000181075	0.999966	1	HOXA11AS;HOXA11
cg11263497	2	-0.00199087	0.000526176	0.000181819	0.999966	1	WDR35;WDR35
cg17731065	17	-0.0168008	0.00444075	0.000182051	0.999966	1	VPS53;VPS53
cg12095127	17	0.000492612	0.000130514	0.000188944	0.999966	1	LOC100306951;INPP5K;INPP5K;INPP5K
cg05123257	16	-0.0140891	0.00373957	0.000194994	0.999966	1
cg05502939	18	0.00142381	0.000379876	0.000208565	0.999966	1	KIAA0427;KIAA0427
cg07933552	18	0.00127843	0.000341215	0.00020976	0.999966	1
cg02498579	7	0.00522958	0.00140131	0.000221871	0.999966	1
cg23927983	2	-0.00178828	0.000479442	0.000223566	0.999966	1	PRKRA;PRKRA;PRKRA;PRKRA;MIR548N;DFNB59
cg01534145	7	0.00116054	0.000311357	0.00022567	0.999966	1	CREB5
cg06500476	4	0.00864468	0.00232497	0.000233789	0.999966	1	C4orf19;C4orf19
cg02217063	16	-0.00786017	0.0021173	0.000239031	0.999966	1	A2BP1;A2BP1
cg25364381	12	-0.0347194	0.00935497	0.000239853	0.999966	1	TMEM132C
cg12432303	11	0.00758299	0.00204413	0.000241397	0.999966	1	OR6M1
cg03557950	13	0.00660982	0.00178713	0.000252186	0.999966	1	ATP11A;ATP11A
cg22933875	1	0.00519461	0.00140562	0.000254599	0.999966	1
cg23245835	5	-0.00743334	0.00201164	0.000255025	0.999966	1	GPRIN1
cg02652475	3	0.0022155	0.000600396	0.000259998	0.999966	1	C3orf57
cg21996813	2	0.00887269	0.00240668	0.000263343	0.999966	1	HDAC4
cg01003599	1	0.0113341	0.00307635	0.000265871	0.999966	1	VASH2;VASH2;VASH2
cg00574819	4	-0.0111557	0.00302823	0.000266355	0.999966	1	LARP1B;LARP1B;LARP1B
cg15932136	11	0.0172348	0.00468694	0.000273407	0.999966	1	KCNQ1
cg19131205	6	-0.00154676	0.000421965	0.000285224	0.999966	1	FOXP4;FOXP4;FOXP4
cg01100068	1	0.0011113	0.000303197	0.000286198	0.999966	1	DAB1
cg03122282	1	0.0068687	0.00187479	0.000287388	0.999966	1	C1orf68
cg08013890	12	0.0102305	0.00279606	0.000292527	0.999966	1	GRIP1
cg01897323	3	0.00345177	0.000943767	0.00029426	0.999966	1	TXNDC6
cg10147974	12	0.00597682	0.00163565	0.000298577	0.999966	1
cg11987576	13	-0.00138389	0.000378816	0.000298733	0.999966	1	DHRS12;DHRS12
cg06143979	17	-0.0020484	0.000561154	0.000302326	0.999966	1
cg00323359	17	-0.00058621	0.000160933	0.000310883	0.999966	1	KIF18B
cg11861709	10	0.00147355	0.000404548	0.000310993	0.999966	1	RNLS;RNLS
cg04021697	1	0.00150425	0.000413086	0.000313257	0.999966	1	WDR8
cg04526987	8	0.000480083	0.000131891	0.000314241	0.999966	1	ASAP1
cg22314787	2	0.000730105	0.000200644	0.000315275	0.999966	1	LOC400940
cg18356760	14	0.000703922	0.000193579	0.00031819	0.999966	1	SGPP1
cg18031661	5	0.0105564	0.00290503	0.000321445	0.999966	1
cg05758489	6	0.000686182	0.000188895	0.000322783	0.999966	1	C6orf129
cg23097534	5	0.0008269	0.000227741	0.000324884	0.999966	1	GDNF;GDNF
cg09301462	6	-0.0059982	0.00165614	0.000336084	0.999966	1	TMEM200A
cg06942649	8	-0.00236382	0.000653841	0.000344198	0.999966	1
cg08729012	3	-0.00156846	0.000434685	0.0003537	0.999966	1	CMTM6
cg20716989	3	-0.00144803	0.000401997	0.000361487	0.999966	1	BCL6
cg27015047	10	0.00703667	0.00196264	0.000384653	0.999966	1	DMBT1;DMBT1;DMBT1
cg07093501	10	-0.0108523	0.003029	0.000388666	0.999966	1
cg26075184	10	-0.033857	0.00946375	0.000395826	0.999966	1
cg25715256	10	0.00552035	0.00154656	0.000408278	0.999966	1
cg18448581	18	0.000896718	0.000251079	0.000408316	0.999966	1	NETO1;NETO1
cg27159979	2	-0.0081978	0.00230022	0.00041619	0.999966	1	BCL11A;BCL11A;BCL11A
cg16116239	7	0.0106601	0.00299303	0.000419704	0.999966	1
cg23276524	14	0.00908079	0.00255498	0.000431397	0.999966	1	NPAS3;NPAS3;NPAS3;NPAS3
cg13357229	4	-0.00211533	0.000595701	0.00043707	0.999966	1	SFRP2
cg01092770	3	0.000552677	0.000155927	0.000446988	0.999966	1	ZMAT3;ZMAT3
cg17095377	2	0.00363247	0.00102495	0.000448817	0.999966	1	ASB1
cg23740610	17	0.0129105	0.00364847	0.000456683	0.999966	1	TTYH2;TTYH2
cg22255355	19	-0.000636265	0.00017994	0.000461058	0.999966	1	ZSCAN22
ch.17.49953103R	17	-0.000875723	0.000247799	0.000464411	0.999966	1
cg06221712	16	-0.0138619	0.00392266	0.000464771	0.999966	1
cg13125364	21	0.000754407	0.000213719	0.000471419	0.999966	1	APP;APP;APP;APP;APP
cg05683504	6	0.000630104	0.000178659	0.000476871	0.999966	1
cg21407839	21	0.000510545	0.000144828	0.000479944	0.999966	1	DYRK1A
cg26181865	8	-0.00145323	0.000412326	0.00048103	0.999966	1	TCEA1;TCEA1
cg19311218	19	0.00130165	0.000370018	0.000492666	0.999966	1	ZNF229
cg23668424	7	0.000689626	0.000196042	0.000492761	0.999966	1	LOC100134713;NDUFB2
cg16792706	15	-0.0105975	0.00303043	0.000531225	0.999966	1	LINGO1
cg16798252	2	0.00425443	0.00121695	0.000533294	0.999966	1	FLJ32063
cg24789723	10	0.00189847	0.000544151	0.000547354	0.999966	1
cg13574390	1	-0.00168314	0.000482386	0.000547459	0.999966	1	NTRK1;INSRR
cg13855589	1	-0.00799063	0.00229183	0.000551722	0.999966	1	ASH1L
cg11687406	20	0.000653999	0.000187841	0.000561583	0.999966	1	SNAP25;SNAP25
cg01923999	8	0.00337275	0.000969349	0.000567155	0.999966	1	FAM84B
cg11243173	12	0.00712811	0.00204914	0.000568222	0.999966	1	SOX5;SOX5
cg07489029	15	-0.0133448	0.00383447	0.000569609	0.999966	1	ATP10A
cg16234966	2	-0.00223027	0.000643077	0.00058965	0.999966	1	FAM84A
cg18164357	11	-0.00748786	0.00216383	0.000606282	0.999966	1	C11orf67
cg13182541	2	-0.000839093	0.000242638	0.000611025	0.999966	1	FAHD2B
cg07721400	4	-0.0102766	0.00297673	0.000624083	0.999966	1	ADH6;ADH6
cg11070191	1	-0.00293154	0.000849144	0.000624203	0.999966	1	MACF1
cg04921989	2	-0.00156536	0.000453564	0.000626667	0.999966	1
cg00505045	4	0.00155936	0.000451963	0.000628844	0.999966	1	POU4F2
cg13148608	1	0.000534349	0.000154874	0.000629186	0.999966	1	KPNA6
cg23803225	10	0.00971513	0.00282047	0.000641761	0.999966	1	LOC619207
cg08379738	19	0.00124997	0.000362855	0.000641892	0.999966	1	DENND1C
cg17798659	1	0.011689	0.00339452	0.000644314	0.999966	1	OVGP1
cg15842116	8	-0.000803398	0.000233408	0.000647456	0.999966	1	NCALD;NCALD;NCALD;NCALD;NCALD;NCALD;NCALD
cg23800435	1	-0.00878459	0.00255405	0.000653421	0.999966	1	C1orf210;C1orf210
cg08318371	2	0.0102592	0.00298389	0.000656367	0.999966	1	DPP4
cg19722082	5	-0.0137848	0.00402361	0.000685613	0.999966	1	EDIL3
cg17353896	2	-0.00470772	0.00137427	0.000687433	0.999966	1	IDH1
cg17878273	12	-0.00847384	0.0024749	0.000690695	0.999966	1	NELL2;NELL2;NELL2;NELL2;NELL2
cg18612167	2	0.00680383	0.00198797	0.000695287	0.999966	1	MYT1L
cg08294373	15	0.00334564	0.000978076	0.000698794	0.999966	1
cg12036365	15	-0.00348842	0.00101999	0.000700719	0.999966	1	MESP1
cg12380429	11	0.00714468	0.00209085	0.000707825	0.999966	1	PC;PC;PC
cg03867429	7	0.0068159	0.00199474	0.000708703	0.999966	1
cg01607295	16	0.000923416	0.000270343	0.000711551	0.999966	1	NETO2
cg03687345	4	-0.00291669	0.000854223	0.000714349	0.999966	1	SPON2;SPON2
cg21883765	7	0.000698001	0.000204589	0.000721513	0.999966	1	ZNF800
cg24328125	12	0.00244879	0.000718443	0.000730563	0.999966	1
cg22215678	18	0.0266834	0.00783411	0.000735919	0.999966	1	SNRPD1
cg18618429	3	0.00757719	0.00222637	0.000743158	0.999966	1	CSTA
cg25179853	11	-0.0198078	0.00582528	0.000751022	0.999966	1
cg14339466	13	0.0156314	0.00460092	0.000758662	0.999966	1
cg26163458	13	-0.00147754	0.000435381	0.000769104	0.999966	1
cg16138161	6	-0.00247558	0.000729928	0.000775163	0.999966	1
cg21028608	2	0.00414427	0.00122248	0.000779721	0.999966	1	NLRC4
cg11386025	1	-0.00497893	0.00146886	0.000781052	0.999966	1	KCNQ4;KCNQ4
cg02450800	13	-0.00436317	0.0012883	0.000788553	0.999966	1	FARP1;FARP1
cg25950829	2	0.00103375	0.000305446	0.000794669	0.999966	1	MRPL19
cg13518270	20	0.00906564	0.00267939	0.000797797	0.999966	1	SALL4
cg10785977	1	0.00160194	0.000474021	0.000808622	0.999966	1	CD164L2
cg07398954	12	0.0265889	0.00786963	0.000810647	0.999966	1	NCOR2;NCOR2
cg09219171	19	0.00127946	0.000378897	0.000816028	0.999966	1
cg25825300	11	0.000487493	0.000144437	0.000820858	0.999966	1
cg22514682	19	-0.000629498	0.000186584	0.000824653	0.999966	1	CD22
cg10228162	9	-0.0108112	0.00320456	0.000825016	0.999966	1	ABL1;ABL1
cg18109941	10	0.000921369	0.00027315	0.000826648	0.999966	1	PLXDC2;PLXDC2
cg20072792	17	-0.00464541	0.00137715	0.000826902	0.999966	1	RECQL5;LOC643008;LOC643008
cg23191118	8	-0.00082016	0.000243192	0.000828516	0.999966	1	SCRT1
cg03823305	12	-0.00100712	0.000298634	0.000828939	0.999966	1	UHRF1BP1L;UHRF1BP1L
cg13446753	19	-0.00706956	0.00209848	0.000844598	0.999966	1	DOT1L
cg09559242	3	0.00655612	0.00194741	0.000846635	0.999966	1	MIR922;KIAA0226;KIAA0226
cg09549649	8	0.00970468	0.00288141	0.000847457	0.999966	1	SCRIB;SCRIB
cg02677865	19	0.00779229	0.00231647	0.000854215	0.999966	1	SLC25A42
cg03464132	17	0.00988779	0.00294076	0.000859598	0.999966	1	ZNF286B;FOXO3B
cg04254886	14	-0.00750279	0.00223168	0.000859724	0.999966	1	NDRG2;NDRG2;NDRG2;NDRG2;NDRG2;NDRG2;NDRG2;NDRG2
cg02561802	8	-0.00908162	0.00270135	0.000862007	0.999966	1	ZNF251
cg03295274	13	-0.0234609	0.00698053	0.000862874	0.999966	1
cg04921914	6	0.0160812	0.00478841	0.000871921	0.999966	1
cg20927439	3	-0.000964595	0.000287393	0.000877232	0.999966	1	MFN1;MFN1
cg02426836	11	-0.00540769	0.00161287	0.000888394	0.999966	1	TRPM5
cg13588826	21	-0.00430119	0.00128279	0.000889528	0.999966	1	COL6A2;COL6A2;COL6A2
cg10986561	6	0.000589733	0.000176054	0.000897296	0.999966	1	MTCH1
cg21685286	1	-0.00519039	0.00154951	0.000898177	0.999966	1
cg07969045	19	0.00375572	0.00112122	0.0008988	0.999966	1	SLC6A16
cg06965373	11	-0.0130179	0.00388803	0.00090213	0.999966	1	TMEM133
cg01353809	12	-0.000871585	0.000260538	0.000911226	0.999966	1	ARID2
cg01785449	2	0.000571839	0.00017096	0.000913195	0.999966	1	C2orf49
cg09911342	7	-0.00788721	0.00235801	0.000914326	0.999966	1	ASZ1;ASZ1
cg02657375	10	0.013825	0.00413576	0.000919562	0.999966	1	CHAT;CHAT;CHAT;CHAT;CHAT;CHAT;CHAT
cg17539479	7	-0.000946499	0.000283355	0.000927522	0.999966	1	AHCYL2;AHCYL2;AHCYL2;AHCYL2
cg19372952	6	-0.00565811	0.00169397	0.000927831	0.999966	1	ZNF292
cg06346099	6	-0.00979239	0.00293227	0.000930408	0.999966	1	SOD2;SOD2;SOD2
cg09016610	1	-0.0114789	0.00343779	0.000931468	0.999966	1	SMYD3;SMYD3
cg16613012	15	0.00170356	0.000510222	0.000933403	0.999966	1	TMEM87A;TMEM87A;GANC
cg07193553	14	0.00247501	0.00074193	0.000942454	0.999966	1	DIO3
cg18632527	7	0.00112895	0.000338554	0.000945904	0.999966	1
cg17979068	2	-0.0165317	0.00495788	0.000946537	0.999966	1	C2orf48
cg12392104	15	0.00198177	0.000594571	0.000951157	0.999966	1	CCPG1;MIR628;CCPG1
cg24524538	3	-0.000710411	0.000213323	0.000960535	0.999966	1	ANO10
cg17408185	10	0.00766678	0.00230225	0.000961085	0.999966	1	FAM171A1
cg22515696	5	0.0190828	0.00573377	0.000967473	0.999966	1
cg06048910	11	0.00175916	0.000528673	0.000970477	0.999966	1	SLC22A18;SLC22A18;SLC22A18AS
cg04743066	19	0.00970397	0.00291683	0.000971676	0.999966	1	CYP4F22
cg20580833	10	-0.00587031	0.00176487	0.000974034	0.999966	1	CRTAC1
cg17327331	14	-0.0108064	0.00325353	0.000991151	0.999966	1	MPP5
cg00832555	3	-0.00192637	0.000580102	0.000993214	0.999966	1	LRRC34
cg02900760	1	0.0050319	0.00151591	0.000997348	0.999966	1	DTL
cg14323977	9	-0.00886839	0.0026719	0.000998787	0.999966	1
cg21143587	14	0.0199072	0.00599949	0.00100278	0.999966	1	C14orf73
cg04928045	19	-0.00586923	0.00176836	0.00100618	0.999966	1	GATAD2A
cg16204357	14	0.0016687	0.000503672	0.00102063	0.999966	1
cg02022384	17	0.0208159	0.00628548	0.0010253	0.999966	1	MMP28
cg04415798	14	0.00195938	0.000591822	0.00102819	0.999966	1	PAX9
cg03539736	7	-0.00103512	0.000312686	0.00102888	0.999966	1	SEMA3C
cg15531486	5	0.00116908	0.000353256	0.0010326	0.999966	1	C5orf51
cg06573795	5	0.0122836	0.00371233	0.00103437	0.999966	1	AGGF1
cg26804299	8	0.0133126	0.00402425	0.00103718	0.999966	1	EBF2
cg26700702	16	0.00940147	0.00284596	0.00105425	0.999966	1
cg17011590	19	0.000369071	0.000111764	0.00105872	0.999966	1	AKAP8L
cg09882656	5	-0.00679368	0.00205804	0.00106425	0.999966	1	DAB2
cg21089669	4	0.000868196	0.000263052	0.00106484	0.999966	1	G3BP2;G3BP2;G3BP2
cg22400102	2	0.014814	0.00448839	0.00106501	0.999966	1
cg02525997	8	-0.00695489	0.00210737	0.00106562	0.999966	1
cg05295023	11	0.00735457	0.00223186	0.00108418	0.999966	1	SSH3
cg04006516	21	0.0102116	0.00309955	0.00108689	0.999966	1	KRTAP20-2
cg20760883	7	-0.00796308	0.00241778	0.00109091	0.999966	1	EXOC4;EXOC4
cg24019599	5	0.00240552	0.000730517	0.00109337	0.999966	1
cg10493185	17	0.00740807	0.00225122	0.00110143	0.999966	1
cg02426178	19	0.0291753	0.00886942	0.00110621	0.999966	1	SLC44A2;SLC44A2
cg19712490	11	-0.00384854	0.00117065	0.0011135	0.999966	1	CD81
cg07558837	6	0.00838412	0.00254942	0.00111364	0.999966	1	SLC22A1;SLC22A1
cg26339162	14	0.00671849	0.00204415	0.00111669	0.999966	1	RAD51L1;RAD51L1;RAD51L1
cg05084793	14	-0.00733229	0.00223122	0.0011191	0.999966	1	SMEK1
cg14459716	2	-0.00561433	0.00171036	0.00113276	0.999966	1	TGFBRAP1;TGFBRAP1
cg14359492	9	-0.000932355	0.000284064	0.00113408	0.999966	1
cg05062413	11	0.0122701	0.00373948	0.00113781	0.999966	1	MAP6;MAP6
cg00314427	19	-0.00178256	0.000543361	0.00114055	0.999966	1	FOSB;FOSB
cg10459127	19	-0.000744316	0.000226998	0.00114712	0.999966	1	C19orf43;C19orf43
cg08738300	3	-0.00178259	0.000544015	0.00115557	0.999966	1
cg21164813	4	-0.00478804	0.00146212	0.00116389	0.999966	1
cg19726363	10	0.00249676	0.000762705	0.00117046	0.999966	1
cg11867295	17	0.0160017	0.00489139	0.00117696	0.999966	1	MRPL45
cg11062418	2	-0.00150254	0.000459334	0.00117801	0.999966	1	FAM59B
cg06947839	12	0.0162573	0.00497072	0.00118013	0.999966	1	GPR133
cg16030145	17	-0.0126809	0.00387729	0.00118104	0.999966	1	CCDC144B
cg06094203	20	-0.00465649	0.00142444	0.00118759	0.999966	1	DPH3B;DPH3B;TCFL5
cg16808120	8	-0.0174494	0.00534176	0.00119645	0.999966	1	EYA1;EYA1;EYA1;EYA1
cg03186069	16	-0.0093273	0.00285845	0.00121136	0.999966	1	CETP
cg18877506	1	0.00206761	0.000633993	0.00121925	0.999966	1	PDPN;PDPN;PDPN;PDPN
cg03966685	7	-0.00288606	0.000885196	0.00122329	0.999966	1	CYP2W1
cg05760947	1	-0.00392782	0.00120487	0.00122469	0.999966	1
cg09383106	16	0.00884659	0.0027139	0.00122491	0.999966	1	PYDC1;TRIM72
cg13352894	11	-0.0276349	0.00847993	0.00122857	0.999966	1	SLC25A22
cg26730025	17	-0.00717679	0.00220256	0.00123122	0.999966	1	DCAKD;DCAKD
cg26365110	10	-0.00685242	0.00210318	0.00123199	0.999966	1	ZEB1;ZEB1;ZEB1;ZEB1;ZEB1
cg20123452	1	0.000504266	0.000154778	0.00123219	0.999966	1
cg16849268	8	0.000509763	0.000156566	0.00124111	0.999966	1	MTSS1
cg23654821	3	-0.00167318	0.000514177	0.00124879	0.999966	1	CSRNP1
cg24679423	15	0.000656308	0.000201698	0.00125051	0.999966	1	USP3
cg04641168	4	-0.00120542	0.000370912	0.00126682	0.999966	1	SRP72
cg09687417	11	0.013492	0.00415341	0.00127322	0.999966	1	OTUB1;OTUB1
cg14172633	1	-0.00387325	0.00119379	0.00129033	0.999966	1	HMCN1
cg10973934	10	0.0177138	0.00546054	0.00129269	0.999966	1	C10orf114
cg05018821	19	-0.00206795	0.00063749	0.00129295	0.999966	1	SULT2B1
cg19592898	6	0.00348251	0.00107356	0.00129366	0.999966	1
cg08279097	1	-0.00761463	0.00234846	0.00130064	0.999966	1	DCLRE1B
cg26490626	11	0.00523568	0.00161548	0.00130601	0.999966	1	MUC5B
cg00267862	7	-0.00342654	0.00105829	0.00131998	0.999966	1	TNRC18
cg17679246	2	0.000879487	0.000271722	0.00132705	0.999966	1	PDK1
cg14965064	1	-0.00265324	0.000819935	0.00133066	0.999966	1	ZNF691
cg17223170	5	0.0158983	0.00491495	0.00133482	0.999966	1
cg11414030	17	-0.000968577	0.000299704	0.00134735	0.999966	1	ELAC2;ELAC2;ELAC2
cg15553500	4	0.00290653	0.0008994	0.00134807	0.999966	1
cg24361256	22	0.0081995	0.00253716	0.0013492	0.999966	1	SELO;TRABD
cg16419498	10	0.000633022	0.000195936	0.00135201	0.999966	1	MRPS16
cg20146536	2	-0.00479785	0.00148533	0.00135513	0.999966	1
cg27216998	6	-0.00194667	0.000603052	0.0013646	0.999966	1	MDGA1
cg19276110	1	0.0141753	0.00439459	0.00137585	0.999966	1	PLA2G5
cg05827312	13	0.00158902	0.000492625	0.0013762	0.999966	1
cg11349423	11	0.00621881	0.001929	0.00138479	0.999966	1	OPCML
cg20653986	6	-0.0027523	0.000853801	0.00138538	0.999966	1	C6orf203;C6orf203;C6orf203;C6orf203;C6orf203
cg16391646	7	0.00521512	0.0016202	0.00140824	0.999966	1	TRRAP
cg18279094	1	-0.0061086	0.00189788	0.00141016	0.999966	1	FOXD3
cg00155423	2	0.00116875	0.00036318	0.0014114	0.999966	1	WNT10A
cg02101355	11	-0.0135823	0.00422472	0.00142646	0.999966	1	LOC399959;MIR125B1
cg04043376	11	-0.000675498	0.000210355	0.00144451	0.999966	1	PCNXL3
cg23687058	7	0.00174181	0.000542544	0.00144873	0.999966	1	SHH
cg04802221	16	-0.00603068	0.00187881	0.00145134	0.999966	1	EXOC3L;EXOC3L
cg22827707	6	0.00719939	0.00224488	0.00146552	0.999966	1	GRM4
cg18479972	17	0.00115427	0.000360474	0.00148978	0.999966	1
cg21140353	5	-0.00126666	0.000395582	0.00149013	0.999966	1	C5orf45;C5orf45
cg27068206	11	-0.011131	0.00348056	0.00151099	0.999966	1	SHANK2
cg19688584	6	0.0041889	0.00130982	0.00151158	0.999966	1	CCR6
cg02511315	12	-0.0149712	0.00468412	0.00151987	0.999966	1	SLC2A3
cg09144004	2	0.0067794	0.00212187	0.00152574	0.999966	1	MYT1L
cg07897695	15	0.0108434	0.00339507	0.00153166	0.999966	1	SNORD116-16;SNORD116-17;SNORD116-19
cg02333649	22	-0.00723466	0.00226696	0.00154502	0.999966	1	CDC45L
cg16086416	5	-0.00876195	0.00274654	0.00155072	0.999966	1
cg18986749	5	-0.0265814	0.00833418	0.00155458	0.999966	1
cg01290856	2	-0.00775762	0.00243265	0.00155749	0.999966	1	NCKAP5;NCKAP5
cg13985485	1	0.00456697	0.00143228	0.00156372	0.999966	1
cg02603876	16	-0.00708633	0.00222355	0.00156771	0.999966	1
cg16970580	8	-0.0116193	0.00364747	0.00157529	0.999966	1	ADAM9;ADAM9;ADAM9;ADAM9
cg11863536	19	-0.00120522	0.00037855	0.0015844	0.999966	1	PDE4A;PDE4A;PDE4A
cg08020395	16	0.00971297	0.00305115	0.00158655	0.999966	1	C16orf92;C16orf92
cg18022496	3	0.00114674	0.000360229	0.0015866	0.999966	1	SENP5
cg15368845	6	-0.00386479	0.00121532	0.00160709	0.999966	1	SERPINB6
cg14715602	17	0.00187519	0.000589793	0.0016082	0.999966	1	ALKBH5
cg04903936	11	0.000531328	0.00016712	0.00160908	0.999966	1	E2F8
cg26337566	1	-0.0107622	0.00338549	0.00161043	0.999966	1	CEP170;CEP170;CEP170
cg17231494	7	0.00812803	0.00255686	0.0016105	0.999966	1	CALD1;CALD1;CALD1;CALD1;CALD1
cg19756042	10	-0.00975121	0.0030682	0.00161459	0.999966	1	HNRNPH3;HNRNPH3
cg15726123	3	-0.0140837	0.00443173	0.00161583	0.999966	1	ALS2CL;ALS2CL
cg08084799	2	-0.00809051	0.0025455	0.00161669	0.999966	1	PXDN
cg19803043	1	-0.00110548	0.000347934	0.00161977	0.999966	1	MPZL1;MPZL1;MPZL1
cg08467595	3	-0.00291628	0.000918361	0.00162967	0.999966	1	IQSEC1;IQSEC1
cg22785294	17	0.00847881	0.00267042	0.00163126	0.999966	1	TBCD;ZNF750
cg11936145	3	-0.00188167	0.000593126	0.00164641	0.999966	1	ATR
cg24166129	8	-0.0041127	0.00129687	0.00165272	0.999966	1
cg25605313	19	-0.017943	0.00566148	0.00166311	0.999966	1	ANO8
cg13634736	11	0.00214183	0.000675866	0.00166513	0.999966	1	OSBPL5;OSBPL5;OSBPL5
cg11358945	2	0.00730032	0.00230399	0.00166731	0.999966	1	NR4A2
cg05565282	1	0.000506764	0.00015998	0.0016726	0.999966	1	ZMPSTE24
cg03282993	22	-0.00213841	0.000675096	0.00167361	0.999966	1	CECR6;CECR6
cg00765921	1	-0.0022718	0.000717678	0.00168449	0.999966	1	TMEM69
cg15044384	19	0.00192033	0.000606963	0.00169541	0.999966	1	ARRDC2;ARRDC2
cg03262105	6	0.00127486	0.000403154	0.00170303	0.999966	1	LRRC16A
cg19927715	15	-0.00423818	0.00134024	0.00170475	0.999966	1	HERC2
cg08453928	16	0.0103871	0.00328626	0.00171122	0.999966	1
cg01202197	17	0.00134243	0.000425168	0.00173129	0.999966	1	FADS6
cg06724305	1	0.00196304	0.000621793	0.00173248	0.999966	1	DMRTA2
cg15587430	10	-0.00297851	0.000943505	0.00173967	0.999966	1
cg05056305	17	0.000638783	0.000202398	0.00174285	0.999966	1	TLCD2
cg23355492	17	-0.0104065	0.0032991	0.00174825	0.999966	1	SP6
cg18229731	19	-0.000430991	0.000136685	0.00175599	0.999966	1	SNRPD2;QPCTL;QPCTL;SNRPD2
cg01190168	12	-0.00650598	0.00206422	0.00176323	0.999966	1	CTDSP2;MIR26A2
cg22945462	14	-0.000581763	0.000184685	0.00177354	0.999966	1	TECPR2;CINP
cg08698835	16	0.00743137	0.00235923	0.00177425	0.999966	1	GNAO1;GNAO1
cg24900654	19	0.00300719	0.000955011	0.00178095	0.999966	1	KCNN4
cg04011707	16	-0.00979134	0.00310979	0.00178232	0.999966	1
cg01122241	4	0.00491032	0.00155956	0.00178285	0.999966	1
cg14668981	3	0.00611304	0.00194164	0.00178407	0.999966	1	TMEM108;TMEM108
cg24830876	3	0.000605691	0.000192471	0.00179323	0.999966	1	ARHGEF3;ARHGEF3
cg25082710	1	-0.0151635	0.00481911	0.00179428	0.999966	1	IVL
cg05320183	20	0.00101294	0.000322034	0.00180087	0.999966	1	SPEF1
cg16645983	19	0.00740017	0.00235323	0.0018066	0.999966	1	MAMSTR
cg08598406	1	0.00399499	0.00127079	0.00181118	0.999966	1
cg21487550	3	-0.0157311	0.00500426	0.00181224	0.999966	1
cg10002784	6	-0.00328796	0.00104601	0.00181437	0.999966	1	TXNDC5;TXNDC5
cg00860742	7	-0.00526052	0.00167348	0.00181487	0.999966	1	PTPRN2;PTPRN2;PTPRN2
cg02624019	19	0.00696028	0.00221507	0.00182005	0.999966	1	CCDC61;MIR769
cg19481513	5	-0.00650554	0.00207199	0.00183516	0.999966	1
cg19740679	1	0.0146423	0.00466315	0.00183623	0.999966	1	RAP1GAP;RAP1GAP;RAP1GAP
cg07635623	6	0.000679711	0.000216504	0.00183725	0.999966	1	SERPINB1
cg01144218	13	-0.0293534	0.00935262	0.0018427	0.999966	1	RASA3
cg21907107	5	0.00220581	0.000703144	0.00185204	0.999966	1	OTP
cg12048674	1	-0.000619441	0.000197505	0.00185611	0.999966	1	SLC45A3
cg06700061	6	-0.0037797	0.00120563	0.00186444	0.999966	1	NCOA7;NCOA7
cg17162682	2	0.00784443	0.00250444	0.00188162	0.999966	1	ZRANB3
cg02700161	11	-0.00778091	0.00248394	0.00188164	0.999966	1	SPTBN2
cg14920199	15	0.00207631	0.000662901	0.00188198	0.999966	1	SLC27A2;SLC27A2
cg19978550	2	0.00809384	0.00258424	0.00188336	0.999966	1	ACVR1C;ACVR1C;ACVR1C;ACVR1C
cg22820935	19	0.000693008	0.000221385	0.00189341	0.999966	1	BCAT2;BCAT2;BCAT2;BCAT2
cg00298153	21	0.000606882	0.000193894	0.00189606	0.999966	1	C21orf33;C21orf33
cg23239742	10	0.000431379	0.000137859	0.00190095	0.999966	1	RPP30;RPP30
cg23100133	2	0.00796486	0.00254582	0.00190471	0.999966	1	C2orf55
cg11435943	18	0.00615779	0.00196836	0.00190566	0.999966	1	SERPINB12
cg16601415	19	-0.00752242	0.0024048	0.00190754	0.999966	1	DNM2;DNM2;DNM2;DNM2
cg18169095	1	-0.00818074	0.00261527	0.00190759	0.999966	1	LAD1
cg21376004	12	-0.00897963	0.00287159	0.00191403	0.999966	1	NFE2;NFE2
cg12578100	8	0.0017212	0.000550495	0.00191757	0.999966	1	ZFPM2
cg15790212	7	0.0083082	0.00265913	0.00193088	0.999966	1	IGF2BP3
cg07570421	10	-0.00122812	0.000393495	0.00195227	0.999966	1	PTER;PTER
cg06321266	17	0.000725153	0.000232424	0.00196216	0.999966	1	ADAM11
cg01011910	19	-0.00107952	0.000346161	0.00196851	0.999966	1	ZSWIM4
cg12290779	10	-0.0190825	0.00611905	0.00196906	0.999966	1	C10orf95
cg03042113	11	0.000908334	0.000291279	0.00196935	0.999966	1	RELA;RELA
cg26876444	1	-0.00281839	0.000903805	0.00197207	0.999966	1	LEPR;LEPR;LEPROT;LEPR
cg23455023	20	0.00167804	0.000538327	0.00197821	0.999966	1	C20orf107
cg00801514	1	0.00807721	0.00259161	0.00198166	0.999966	1	MANEAL;MANEAL
cg17935616	6	-0.00670465	0.00215064	0.00198227	0.999966	1	USP49
cg14276133	9	0.00738561	0.00237221	0.00200242	0.999966	1
cg19987060	6	0.0105205	0.00337932	0.0020037	0.999966	1	LOC730101;LOC730101
cg12171781	6	-0.00459328	0.00147588	0.00201001	0.999966	1	MUT
cg18927077	14	0.00600286	0.00192875	0.00201037	0.999966	1
cg16889659	15	0.00760494	0.00244434	0.00201701	0.999966	1	SMAD6;SMAD6;SMAD6
cg24690946	3	-0.00190865	0.000613851	0.00202997	0.999966	1	LRRC2;LRRC2;LRRC2
cg21591848	15	0.00091405	0.00029399	0.00203073	0.999966	1	VPS39;VPS39
cg16026902	5	0.00612236	0.0019695	0.00203428	0.999966	1	LOC285593;LOC285593
cg09866104	10	-0.00772441	0.00248475	0.00203563	0.999966	1	ADAM12;ADAM12
cg23828212	1	0.000492661	0.000158494	0.0020374	0.999966	1	MAN1A2;MAN1A2
cg19904425	14	-0.012337	0.00396954	0.00203871	0.999966	1	SERPINA12
cg10684547	7	0.00140776	0.000452989	0.00204201	0.999966	1
cg14582108	9	0.00502713	0.00161782	0.00204345	0.999966	1	OBP2A
cg25685062	20	-0.0233451	0.0075147	0.0020477	0.999966	1
cg03616377	14	-0.000669714	0.000215565	0.00204873	0.999966	1
cg07618462	5	0.00623908	0.00200868	0.00205126	0.999966	1	ARHGAP26;ARHGAP26
cg10055566	6	0.00367452	0.00118302	0.00205219	0.999966	1	NKAPL
cg03804847	2	0.00148135	0.000476957	0.0020556	0.999966	1	PCBP1;PCBP1
cg16588007	3	0.00972562	0.00313414	0.00207116	0.999966	1	PTPLB
cg22785629	17	0.0110377	0.00355922	0.00208546	0.999966	1	PRPF8;RILP
cg08970083	3	-0.000876844	0.000282752	0.00208593	0.999966	1	C3orf70
cg11124930	17	0.0005477	0.000176647	0.00208935	0.999966	1	ALOXE3;ALOXE3
cg10155522	11	0.00514985	0.00166107	0.00209084	0.999966	1
cg27029445	17	-0.00228824	0.000739042	0.00212296	0.999966	1	ITGB4;ITGB4;ITGB4
cg12110529	3	0.000536962	0.000173458	0.00212318	0.999966	1
cg19357499	8	-0.00323041	0.0010424	0.00212319	0.999966	1	NAPRT1
ch.6.41978480R	6	0.00106419	0.000343881	0.00213016	0.999966	1
cg08654288	19	-0.0049616	0.0016034	0.00213117	0.999966	1	CCDC130
cg00322486	1	0.00814326	0.00263188	0.00213403	0.999966	1	ELAVL4
cg06013378	11	-0.0099001	0.00319983	0.00213454	0.999966	1
cg23680282	12	0.00142953	0.000462126	0.00213946	0.999966	1	LRRIQ1;TSPAN19;LRRIQ1
cg26131803	11	0.000894023	0.000289002	0.00213963	0.999966	1	SLC36A4
cg03173502	6	-0.0122862	0.0039726	0.00214303	0.999966	1	JARID2
cg03492747	16	-0.00134996	0.000436556	0.0021462	0.999966	1	FOXF1
cg26015134	12	-0.0086783	0.00280802	0.00215991	0.999966	1
cg22881141	22	-0.0151559	0.00490441	0.00216047	0.999966	1	TRMU
cg07945148	22	0.000966986	0.000313061	0.00217081	0.999966	1	CYTSA;CYTSA
cg02576610	16	0.000673543	0.000218064	0.00217276	0.999966	1	ADAT1
cg22933549	5	-0.0115797	0.00375029	0.0021789	0.999966	1
cg21262502	22	-0.000747069	0.000241988	0.00218211	0.999966	1
cg05045806	3	0.00695145	0.00225267	0.00219171	0.999966	1
cg07588442	11	0.00148196	0.000479637	0.00219233	0.999966	1	PRPF19;PRPF19
cg16650096	4	0.0113694	0.00368494	0.00219539	0.999966	1	MAML3
cg15986841	1	0.0104412	0.00338422	0.00219608	0.999966	1	ECHDC2
cg17865717	2	-0.00932762	0.00302381	0.00220003	0.999966	1
cg03113867	11	0.0122282	0.00396694	0.00221583	0.999966	1
cg04062391	19	0.00186983	0.00060696	0.00223049	0.999966	1	ZNF560
ch.8.841871F	8	-0.00103375	0.000335608	0.00223298	0.999966	1	UNC5D
cg19836589	20	-0.0290335	0.00942685	0.00223521	0.999966	1	RAE1;RAE1
cg24855490	3	0.00107401	0.000348731	0.002236	0.999966	1	DALRD3;DALRD3
cg07918736	19	-0.00346923	0.00112657	0.00224014	0.999966	1	ILF3;ILF3;ILF3;ILF3;ILF3
cg01931100	7	-0.00079498	0.000258176	0.00224041	0.999966	1	INTS1
cg24035035	7	-0.00556798	0.00180895	0.00224969	0.999966	1	PRKAG2;PRKAG2
cg25289569	6	-0.0111757	0.00363111	0.00225106	0.999966	1	MAP7
cg22243000	17	0.00600166	0.00195013	0.00225209	0.999966	1	STARD3;STARD3;STARD3
cg14826797	5	0.00918117	0.00298426	0.00226015	0.999966	1	TARS
cg08612779	20	0.000477394	0.000155192	0.00226257	0.999966	1	GGT7
cg03628265	19	-0.016596	0.00539552	0.00226443	0.999966	1	DPF1;DPF1;DPF1
cg11892240	7	0.00897725	0.00291988	0.00227451	0.999966	1	NPY
cg04542433	16	0.000986333	0.000320812	0.00227533	0.999966	1	BEAN
cg17279079	17	-0.00827764	0.00269394	0.00228868	0.999966	1	AATK
cg06120528	15	0.000592927	0.000193029	0.00229556	0.999966	1	AGPHD1;AGPHD1
cg09121378	21	-0.0292579	0.00952629	0.00229875	0.999966	1
cg11445323	19	-0.00107309	0.000349406	0.00230045	0.999966	1	KCNN1
cg21658235	8	0.00212604	0.000692353	0.00230329	0.999966	1	C8orf58
cg12751432	8	0.00129667	0.000422429	0.0023122	0.999966	1	XKR4
cg08786136	16	-0.00120761	0.000393584	0.00232311	0.999966	1
cg23497704	12	0.00449195	0.00146474	0.00233364	0.999966	1	LHX5
cg08285415	15	-0.00546899	0.00178361	0.00233676	0.999966	1
cg07564767	4	-0.00105866	0.000345266	0.00233708	0.999966	1	D4S234E;D4S234E
cg10980921	8	-0.00513919	0.00167622	0.00234005	0.999966	1
cg05154234	12	-0.014397	0.00469638	0.00234206	0.999966	1	HDAC7;HDAC7
cg13690179	20	0.0328024	0.0107008	0.00234308	0.999966	1	ARFGAP1;ARFGAP1
cg04648451	2	-0.00210289	0.000686235	0.002352	0.999966	1	IL1F10
cg23833543	8	-0.00341201	0.00111329	0.00235284	0.999966	1
cg24845234	7	-0.00425323	0.00138813	0.00235389	0.999966	1	IGF2BP3
cg09132913	16	0.000778854	0.000254201	0.0023544	0.999966	1	SETD6;SETD6
cg19370346	2	0.00386613	0.00126188	0.00235565	0.999966	1
cg00524108	19	-0.00187477	0.000612184	0.00237065	0.999966	1	PRR19;PAFAH1B3;PAFAH1B3;PAFAH1B3
cg03356157	8	-0.00107837	0.000352238	0.00237427	0.999966	1	ZDHHC2
cg03283842	2	-0.000747256	0.000244189	0.00238355	0.999966	1	FKBP7;FKBP7;PLEKHA3;MIR548N
cg03405593	19	-0.0273501	0.0089384	0.00238596	0.999966	1	MLLT1
cg27339282	4	0.00596906	0.00195072	0.00238631	0.999966	1
cg08185798	12	0.00833509	0.00272479	0.00239311	0.999966	1	ALX1
cg20988073	3	-0.00761243	0.00248994	0.00240794	0.999966	1	ALDH1L1
cg23426792	5	-0.00946226	0.00309566	0.00241103	0.999966	1	MAT2B;MAT2B
cg26140394	2	-0.00106695	0.000349103	0.00241393	0.999966	1
cg27659505	17	0.00704772	0.00230612	0.00241569	0.999966	1	MYADML2
cg15934191	6	0.0121647	0.00398137	0.00242067	0.999966	1
cg03768517	7	0.000688427	0.000225323	0.00242149	0.999966	1	MIOS
cg00199047	8	-0.00949744	0.00310945	0.00242869	0.999966	1	DLGAP2
cg06957181	12	-0.00500813	0.00163991	0.00243291	0.999966	1	AKAP3
cg00043284	17	-0.00958415	0.00313778	0.00243343	0.999966	1	TBC1D16
cg07684310	16	-0.00369532	0.00121034	0.00243955	0.999966	1	FUK
cg21922468	19	-0.00246242	0.000806489	0.00244009	0.999966	1
cg14886269	1	0.00142252	0.000465986	0.00244179	0.999966	1	TNFRSF18;TNFRSF18;TNFRSF18
cg08869857	12	-0.00904041	0.00296248	0.00245036	0.999966	1	TXNRD1;TXNRD1;TXNRD1;TXNRD1;TXNRD1
cg09280800	16	-0.00519861	0.00170352	0.0024515	0.999966	1
cg04709306	5	-0.011361	0.00372326	0.00245254	0.999966	1	IQGAP2
cg24092307	3	0.00303985	0.000996404	0.00245686	0.999966	1	PLSCR2
cg18949415	6	0.00365573	0.00119842	0.00246022	0.999966	1	C6orf223
cg14323876	13	0.0110905	0.00363651	0.00246529	0.999966	1	LOC647288
cg01182926	17	-0.0033383	0.00109421	0.00246666	0.999966	1	EPN3
cg04093885	5	-0.00215761	0.000707481	0.00246779	0.999966	1	ISCA1L
cg00265212	12	-0.000810388	0.000265791	0.00247222	0.999966	1	KDM5A;KDM5A;CCDC77;CCDC77;KDM5A;CCDC77;CCDC77;KDM5A
cg04001138	6	-0.00414969	0.00136131	0.00247695	0.999966	1
cg06695069	2	-0.00779455	0.00255785	0.00248503	0.999966	1
cg14434922	9	0.00776015	0.00254761	0.00249569	0.999966	1	DMRT3
cg27269196	16	-0.00215357	0.000706965	0.00249584	0.999966	1
cg12021220	15	0.0129556	0.00425453	0.0025026	0.999966	1
cg26022093	15	0.00434933	0.00142858	0.00250764	0.999966	1
cg22581831	8	0.000484371	0.000159145	0.00251776	0.999966	1	LAPTM4B
cg11582546	7	0.000514033	0.000169016	0.00253359	0.999966	1	WIPI2;WIPI2;WIPI2;WIPI2
cg21212196	1	-0.00978071	0.00321527	0.00253489	0.999966	1	MEGF6
cg03239514	20	0.000621899	0.000204498	0.00253543	0.999966	1	MCM8;MCM8;TRMT6
cg01687189	12	-0.0128592	0.00422859	0.00253619	0.999966	1	GNPTAB
cg18772109	5	0.00584729	0.00192279	0.00253699	0.999966	1
cg27574786	1	-0.000432148	0.000142134	0.00254103	0.999966	1	LRRC8B
cg26407309	7	-0.010172	0.00334591	0.00254399	0.999966	1	TBXAS1;HIPK2;HIPK2;TBXAS1
cg06589757	10	0.0090096	0.00296368	0.00254441	0.999966	1
cg21574244	15	0.0120701	0.00397176	0.00255278	0.999966	1	GANC
cg08442334	11	0.0222714	0.00732879	0.00255358	0.999966	1	RBM4
cg00366435	12	-0.0083542	0.00274927	0.00255521	0.999966	1
cg26335633	7	-0.00508953	0.00167515	0.00255994	0.999966	1
cg22724167	15	-0.0100934	0.00332262	0.0025628	0.999966	1
cg17082225	7	0.0168347	0.00554278	0.00256737	0.999966	1
cg27048363	5	-0.00427972	0.00140902	0.00256877	0.999966	1
cg04705659	1	-0.00190056	0.000625828	0.00257248	0.999966	1	PLEKHA6
cg01378222	16	0.00802752	0.0026441	0.00257856	0.999966	1	SULT1A1;SULT1A1;SULT1A1
cg14257773	8	0.0101595	0.00334663	0.0025797	0.999966	1
cg05568549	6	0.00125918	0.000414788	0.00257994	0.999966	1	CCND3;CCND3;CCND3;CCND3
cg14197892	12	-0.00765353	0.00252157	0.00258777	0.999966	1	FBRSL1
cg21017641	13	-0.00421415	0.00138901	0.00259701	0.999966	1	RASA3
cg22630755	5	0.000668846	0.000220493	0.0026014	0.999966	1	NEUROG1
cg15874092	20	0.00103372	0.00034081	0.00260543	0.999966	1	CDH4
cg00217306	3	0.0056218	0.00185363	0.00260928	0.999966	1	TFDP2
cg23782758	2	-0.00556081	0.00183432	0.00261498	0.999966	1	ACOXL;ACOXL;ACOXL
cg05218510	16	0.00252934	0.000834376	0.00261765	0.999966	1	ITPRIPL2;ITPRIPL2
cg24635736	10	-0.00767522	0.0025319	0.0026193	0.999966	1	PSTK
cg03280839	3	-0.00956058	0.00315473	0.00262434	0.999966	1	LRRN1
cg20095628	10	-0.00579663	0.00191332	0.00263228	0.999966	1
cg05535760	7	-0.00830288	0.00274075	0.00263839	0.999966	1	HEATR2
cg08990507	5	-0.00556539	0.00183804	0.00264647	0.999966	1	ANKRD55
cg15110463	1	0.000761179	0.000251474	0.0026547	0.999966	1	PIGV
cg01672943	14	0.00112563	0.000371869	0.00265713	0.999966	1	PAX9
cg05789005	3	-0.000677949	0.000224024	0.00266062	0.999966	1	PIGZ
cg18283926	19	0.00241191	0.000797267	0.00266931	0.999966	1	ZNF699
cg15572745	14	0.0189237	0.00625603	0.00267174	0.999966	1	NRXN3
cg24807264	19	-0.0059911	0.00198096	0.00267637	0.999966	1	ZNF665
cg19358589	1	0.00608974	0.00201352	0.00267671	0.999966	1	PRDM2;PRDM2
ch.1.115475395F	1	0.000248514	8.21655e-05	0.00267891	0.999966	1
cg15687780	3	0.00701024	0.00231805	0.00267916	0.999966	1	EPHB3
cg06846495	2	0.00352565	0.00116594	0.0026815	0.999966	1	NCL
cg05971010	16	-0.00998953	0.00330395	0.0026835	0.999966	1	MSLN;MSLN
cg25751371	12	-0.00062617	0.000207114	0.00268527	0.999966	1	TUBA1C
cg17299616	19	-0.00847657	0.0028041	0.00268867	0.999966	1	ZFR2
cg11000381	2	0.0118489	0.00392269	0.00270882	0.999966	1
cg03988119	15	-0.00132631	0.000439405	0.0027278	0.999966	1	USP3
cg27624313	7	0.00124534	0.000412627	0.0027325	0.999966	1	GTF2IRD1;GTF2IRD1
cg00390784	6	-0.00838333	0.00277838	0.00273725	0.999966	1	MYLK4
cg09138028	1	-0.00413334	0.00137006	0.00274119	0.999966	1
cg02309230	6	0.00870725	0.00288618	0.00274138	0.999966	1
cg21857017	2	0.00335691	0.00111293	0.00274762	0.999966	1	LOC100133985
cg09359904	19	-0.000791422	0.000262474	0.00275588	0.999966	1	ZNF551;ZNF551
cg03881544	4	-0.00689659	0.00228735	0.00275709	0.999966	1	EVC2;EVC
cg03295098	1	-0.000445012	0.000147691	0.00277575	0.999966	1	GPBP1L1
cg10146807	11	0.00118252	0.000392433	0.00277591	0.999966	1	API5;API5;API5;API5
cg24579595	1	-0.0036239	0.00120311	0.00278377	0.999966	1
cg22775000	9	0.000564467	0.000187452	0.0027947	0.999966	1	TMEFF1
cg08027748	3	-0.00477134	0.00158477	0.00279707	0.999966	1	UROC1;UROC1
cg02420886	7	0.000943179	0.000313359	0.00280354	0.999966	1	C7orf23
cg05865436	19	0.000575833	0.00019132	0.00280674	0.999966	1	ZNF766
cg00303811	2	0.0116653	0.00387676	0.0028113	0.999966	1	SLC30A3
cg26884658	18	-0.000893511	0.000297108	0.00282863	0.999966	1
cg09236762	8	0.00499559	0.0016615	0.00283437	0.999966	1	TSNARE1
cg25827351	3	0.000534506	0.000177804	0.00283742	0.999966	1	PLCD1;PLCD1;PLCD1;PLCD1
cg02118630	2	0.0115716	0.00384953	0.00283902	0.999966	1	DNMT3A;DNMT3A;MIR1301;DNMT3A
cg08246632	12	-0.00842671	0.00280336	0.00283994	0.999966	1	ULK1
cg08687507	8	-0.0180562	0.006007	0.00284011	0.999966	1
cg19459542	2	-0.000989137	0.000329096	0.00284225	0.999966	1	APOB
cg04204079	8	-0.00808308	0.00268957	0.00284529	0.999966	1
cg06990529	11	0.0113408	0.00377406	0.00284863	0.999966	1	ZBTB44
cg23009921	10	-0.0081481	0.00271159	0.00284982	0.999966	1	PWWP2B;PWWP2B
cg09898729	1	0.000712734	0.000237205	0.00285103	0.999966	1	C1orf212;C1orf212;C1orf212;C1orf212
cg19394731	11	-0.000764072	0.000254482	0.00287114	0.999966	1	SLC43A1
cg15985344	4	0.00621346	0.00206949	0.00287224	0.999966	1	MAEA;MAEA
cg17266805	5	-0.00802011	0.00267129	0.00287228	0.999966	1
cg02940101	3	0.000622013	0.000207247	0.00288174	0.999966	1
cg17281365	2	0.00155632	0.000518596	0.00288495	0.999966	1
cg14702215	10	-0.00502795	0.00167619	0.00289782	0.999966	1	FRMD4A
cg25353054	22	0.00109123	0.00036403	0.00291629	0.999966	1	GTPBP1
cg18894648	5	-0.00144427	0.000481904	0.00292232	0.999966	1	LOC645323;LOC645323
cg27202073	6	0.00155414	0.000518727	0.00293046	0.999966	1	SAMD5
cg22712920	2	-0.000661095	0.000220716	0.00293895	0.999966	1	UXS1
cg25280706	10	0.000834059	0.000278479	0.00294285	0.999966	1	CTNNA3;CTNNA3;LRRTM3;LRRTM3
cg21120661	21	-0.00477502	0.00159437	0.00294411	0.999966	1	TRPM2
cg20117369	19	-0.00222493	0.000743196	0.00295294	0.999966	1	SULT2B1
cg14773619	8	-0.00818361	0.00273379	0.00295462	0.999966	1	TACC1
ch.4.10698657R	4	-0.00164312	0.000549041	0.00296441	0.999966	1
cg23412091	3	0.00112965	0.000377553	0.00296917	0.999966	1	TMEM41A
cg02726278	4	-0.0148697	0.00497195	0.0029809	0.999966	1	TADA2B
cg25233139	13	0.00176348	0.000589632	0.00298129	0.999966	1
cg12738913	2	0.00594759	0.00198912	0.00298717	0.999966	1	SNTG2
cg00480331	3	-0.00184272	0.000616265	0.00298758	0.999966	1	BCL6;BCL6
cg09187163	7	0.0101742	0.0034027	0.00298851	0.999966	1	NSUN5;NSUN5;NSUN5;NSUN5
cg00733782	7	-0.000555832	0.000185961	0.00299824	0.999966	1	TRIM24;TRIM24
cg17885062	7	-0.000488167	0.000163333	0.00299938	0.999966	1	NRCAM;NRCAM
cg04747322	5	-0.00212559	0.000711428	0.00301016	0.999966	1	SNCAIP
cg26798702	1	0.0137976	0.00461866	0.00301296	0.999966	1	VWA1;VWA1
cg27088639	14	0.00375307	0.00125627	0.00301369	0.999966	1	SYNE2;SYNE2;SYNE2;SYNE2
cg05913684	19	0.00554447	0.00185602	0.00301375	0.999966	1	PALM;PALM
cg07725033	5	0.00885351	0.00296386	0.00301506	0.999966	1	LOC285629
cg12443853	12	0.0121637	0.00407298	0.00302247	0.999966	1
cg09411212	3	0.00435222	0.00145737	0.00302282	0.999966	1	POPDC2
cg24881472	11	0.00964836	0.00323104	0.00302472	0.999966	1
cg27411712	12	-0.00126761	0.000424524	0.00302832	0.999966	1
cg13711186	3	-0.00318632	0.00106714	0.00303062	0.999966	1	FLNB;FLNB;FLNB;FLNB
cg19591908	14	-0.0111492	0.00373522	0.00303747	0.999966	1	SNORD114-31
cg13573036	1	-0.00140678	0.000471431	0.0030449	0.999966	1
cg00287541	16	0.00369387	0.00123793	0.0030471	0.999966	1	LOC283922
cg25112643	17	-0.00446044	0.00149487	0.00304719	0.999966	1	C17orf67
cg19013522	7	-0.012667	0.00424547	0.00304944	0.999966	1	TTYH3
cg06613738	16	-0.00710451	0.002382	0.00305933	0.999966	1	C16orf45;C16orf45
cg23919670	6	-0.00040094	0.000134432	0.00306092	0.999966	1	ZNF192
cg21656685	18	-0.00700098	0.0023482	0.00307062	0.999966	1	LPIN2;LOC727896
cg17449235	1	0.00747318	0.00250663	0.00307236	0.999966	1	NFASC;NFASC;NFASC;NFASC
cg04624885	19	0.00851266	0.00285565	0.00307726	0.999966	1	APC2
cg17164340	13	-0.000828647	0.000278049	0.0030824	0.999966	1	VPS36
cg18393172	19	0.0050227	0.00168533	0.00308569	0.999966	1	ZSCAN22
cg03369247	8	-0.00498066	0.00167145	0.00308617	0.999966	1	SLC18A1;SLC18A1;SLC18A1;SLC18A1
cg06786064	7	-0.00101758	0.000341506	0.00308769	0.999966	1
cg19497734	4	0.000753957	0.000253036	0.00308809	0.999966	1	GAB1;GAB1
cg10832007	1	0.000412846	0.000138589	0.00309683	0.999966	1	ABL2;ABL2;ABL2;ABL2;ABL2
cg05011265	14	-0.00458613	0.00153992	0.0031032	0.999966	1
cg27343634	6	0.00336393	0.00112976	0.00310923	0.999966	1
cg16287679	7	0.00733475	0.00246405	0.00311708	0.999966	1	ATP6V0A4;ATP6V0A4;ATP6V0A4
cg10502232	16	-0.000982749	0.00033016	0.0031183	0.999966	1	ATP6V0C;ATP6V0C
cg08553999	16	-0.000447163	0.000150194	0.0031186	0.999966	1	MAF;MAF
cg01364833	3	-0.00236223	0.000793563	0.00311973	0.999966	1	HCLS1
cg27495903	10	-0.000871256	0.000292724	0.0031227	0.999966	1	NEBL;NEBL
cg08538682	3	-0.000711299	0.000239003	0.00312349	0.999966	1	LXN;LXN;GFM1
cg04469731	11	0.00500615	0.0016822	0.00312757	0.999966	1	APLP2;APLP2;APLP2;APLP2;APLP2;APLP2
cg21653826	8	-0.00100808	0.000338795	0.00312966	0.999966	1	EFHA2
cg12066438	12	0.000483156	0.00016242	0.00313659	0.999966	1	TMPO;TMPO;TMPO;LOC100128191
cg05274464	16	0.0012667	0.000425899	0.00314449	0.999966	1	KIAA0174;KIAA0174
cg11537619	8	0.010672	0.00358992	0.00315619	0.999966	1	PMP2
cg07582204	3	-0.0130593	0.00439308	0.00315695	0.999966	1
cg10173475	2	-0.00370318	0.00124618	0.00316775	0.999966	1	ANO7
cg11145633	14	-0.000844528	0.000284201	0.00316877	0.999966	1	SMEK1
cg07347534	8	-0.00906028	0.00305026	0.00318142	0.999966	1	MSR1;MSR1;MSR1
cg03071102	20	-0.02806	0.00944825	0.00318558	0.999966	1	PRIC285;PRIC285
cg12628879	20	-0.00240844	0.000810972	0.00318601	0.999966	1	KCNQ2;KCNQ2;KCNQ2;KCNQ2;KCNQ2
cg03168108	2	0.000991992	0.000333984	0.00318662	0.999966	1	NRXN1;NRXN1
cg19548669	4	-0.00492301	0.00165778	0.00318778	0.999966	1
cg09042791	2	-0.00578199	0.00194708	0.0031904	0.999966	1	SH3BP4
cg00499191	6	0.00634751	0.00213796	0.00319525	0.999966	1
cg02927682	1	-0.00927214	0.00312311	0.00319544	0.999966	1	SSBP3;SSBP3;SSBP3
cg24794102	7	0.011106	0.0037411	0.00319798	0.999966	1
cg15159069	3	-0.00132665	0.000446945	0.00320352	0.999966	1	C3orf59
ch.12.2473323R	12	-0.00110788	0.000373328	0.00320948	0.999966	1	CIT
cg27603082	10	-0.00562199	0.00189455	0.00320999	0.999966	1	INPP5A
cg25599950	7	0.00976742	0.00329154	0.00321021	0.999966	1	COBL
cg12187586	17	-0.00149586	0.000504107	0.0032136	0.999966	1
cg18704691	1	0.000587989	0.000198248	0.00322556	0.999966	1	HLX
cg05340629	7	-0.000277439	9.3579e-05	0.00323753	0.999966	1	POP7
cg04015594	1	0.000695981	0.000234874	0.00325341	0.999966	1	PANK4
cg27105465	17	-0.00799655	0.00269925	0.00326073	0.999966	1	HCRT
cg13932375	9	0.000589794	0.0001992	0.00327823	0.999966	1	CAMSAP1
cg14862722	3	0.00958473	0.00323737	0.00328048	0.999966	1	CNTN4
cg19727492	5	0.0117894	0.00398249	0.0032835	0.999966	1	LOC202181
cg08042273	1	-0.0125837	0.0042517	0.00328989	0.999966	1	BAI2
cg11841758	1	-0.00075323	0.000254543	0.00329565	0.999966	1	MAGOH
cg24790628	19	-0.00127146	0.000429766	0.00330245	0.999966	1	CHST8;CHST8
cg19214707	7	0.040691	0.0137579	0.0033112	0.999966	1
cg04518066	6	-0.00513553	0.00173645	0.00331406	0.999966	1
cg06299037	19	0.000560632	0.000189573	0.00331515	0.999966	1	SPTBN4;BLVRB;BLVRB
cg07804577	17	-0.00333077	0.00112645	0.00331987	0.999966	1	SERPINF2;SERPINF2;SERPINF2
cg04478061	7	0.0123626	0.00418134	0.00332211	0.999966	1
cg01420589	4	0.00047196	0.00015965	0.00332817	0.999966	1	SEC24D
cg17110920	1	-0.0105696	0.00357557	0.0033285	0.999966	1	AHDC1
cg13306522	5	-0.0018792	0.000635804	0.00333255	0.999966	1
cg13733545	12	0.0231593	0.00783689	0.00333794	0.999966	1
cg02622835	17	-0.00819696	0.00277432	0.00334352	0.999966	1
cg02896250	16	-0.0116367	0.00393972	0.00335307	0.999966	1	SBK1
cg24255896	4	0.000911971	0.000308777	0.00335497	0.999966	1	AGXT2L1;AGXT2L1;AGXT2L1;AGXT2L1;AGXT2L1
cg19803081	19	-0.00118861	0.000402471	0.00335786	0.999966	1	DNMT1;DNMT1
cg04507562	5	0.0280938	0.00951438	0.00336266	0.999966	1
cg01401344	4	0.000997483	0.000337866	0.00336764	0.999966	1
cg11723397	2	-0.000814382	0.000275836	0.00336776	0.999966	1
cg02613964	3	-0.000687343	0.00023283	0.00337083	0.999966	1	ZNF35;ZNF35
cg02280200	12	-0.00455671	0.00154384	0.00337573	0.999966	1	IQSEC3
cg24921794	19	-0.00921818	0.00312335	0.00337756	0.999966	1	ZNF837;ZNF837
cg10713715	11	0.00455842	0.00154558	0.00340141	0.999966	1	C11orf95
cg08231648	1	0.003464	0.00117466	0.00340428	0.999966	1
cg22458926	17	0.000428817	0.000145418	0.0034052	0.999966	1	KCNH4
cg11469137	1	0.000774644	0.000262779	0.00341488	0.999966	1	PLOD1
cg20883310	12	0.00678775	0.00230274	0.00341841	0.999966	1	NUAK1
cg26848442	18	0.00865758	0.00293732	0.00341975	0.999966	1	CD226
cg08236766	11	0.0171719	0.00582911	0.00343644	0.999966	1
cg11740927	20	0.00530447	0.00180074	0.00343839	0.999966	1	LOC643406
cg22798214	1	0.0076597	0.00260042	0.00344007	0.999966	1
cg25058662	7	0.0116289	0.00394856	0.0034452	0.999966	1
cg16049335	17	0.00102945	0.000349578	0.003448	0.999966	1	KDM6B
cg13716638	19	0.00070225	0.000238492	0.00345116	0.999966	1	YIF1B;YIF1B;YIF1B;YIF1B;YIF1B;YIF1B;YIF1B;YIF1B
cg08398132	2	0.0104676	0.00355496	0.00345139	0.999966	1
cg24641522	5	0.000793296	0.00026944	0.00345504	0.999966	1	TMED7-TICAM2;TICAM2;TMED7-TICAM2
cg01568998	8	0.00102921	0.000349569	0.00345579	0.999966	1	PREX2;PREX2
cg04481779	6	-0.00313167	0.00106404	0.00346729	0.999966	1	IL20RA;IL20RA
cg01826354	17	0.000489959	0.000166509	0.00347358	0.999966	1	B3GNTL1
cg14595570	9	0.0086925	0.00295471	0.00348045	0.999966	1	C9orf153
cg13637402	9	-0.00102027	0.000346818	0.00348109	0.999966	1	C9orf69
cg16440058	20	-0.0144895	0.00492806	0.00349872	0.999966	1	ASIP
cg15211486	7	-0.0101361	0.00344828	0.00350799	0.999966	1	FLNC;FLNC
cg09337653	15	0.000760033	0.000258634	0.00351713	0.999966	1	SIN3A;SIN3A;SIN3A
cg12128262	18	0.0110483	0.00376025	0.0035209	0.999966	1	IER3IP1
cg12200204	7	0.00437323	0.00148776	0.00352235	0.999966	1	MAD1L1;MAD1L1;MAD1L1
cg01950192	8	0.0065798	0.00223823	0.00352709	0.999966	1
cg24804970	4	-0.0050889	0.00173255	0.00353406	0.999966	1	HERC6;HERC6
cg07762099	7	0.0111518	0.00379711	0.00353839	0.999966	1	WIPI2;WIPI2;WIPI2;WIPI2;WIPI2
cg07184013	7	-0.00119596	0.00040729	0.00354109	0.999966	1	MIR148A
cg24330650	12	0.00975012	0.00332067	0.00354315	0.999966	1	ACTR6
cg15674719	19	-0.00141481	0.000481894	0.0035466	0.999966	1	DAZAP1;DAZAP1;DAZAP1;DAZAP1
cg22560074	17	-0.00153121	0.000521577	0.00354885	0.999966	1	MIR635;WIPI1
cg07842327	1	-0.00467762	0.00159347	0.00355091	0.999966	1	SKI
cg09747445	15	-0.00899237	0.00306365	0.00355626	0.999966	1	TLE3;TLE3;TLE3
cg12933521	19	-0.0277312	0.00944884	0.00355778	0.999966	1	KANK2;KANK2
cg03292754	2	-0.000656137	0.000223575	0.00356045	0.999966	1	IHH
cg18826274	17	0.013834	0.0047149	0.00356637	0.999966	1
cg00044463	1	-0.00439149	0.00149702	0.00357403	0.999966	1	GLT25D2
cg25565383	2	-0.000654825	0.000223259	0.00357916	0.999966	1	RAD51AP2
cg27060387	17	0.00612234	0.00208813	0.00359108	0.999966	1	SAMD14
cg04133673	2	0.0103187	0.00351973	0.0035937	0.999966	1	LRP1B
cg07560446	7	-0.00142648	0.000486617	0.00359727	0.999966	1	TXNDC3
cg00301239	8	-0.00072336	0.000246805	0.00360255	0.999966	1
cg18972849	4	0.00149479	0.000510026	0.00360351	0.999966	1
cg02293936	17	-0.00143701	0.000490339	0.00360548	0.999966	1	LOC404266;LOC404266;LOC404266;LOC404266;HOXB5
cg01088572	6	-0.000520909	0.00017776	0.00360936	0.999966	1	GPR126;GPR126;GPR126;GPR126
cg05570141	8	-0.00471867	0.00161047	0.00361337	0.999966	1
cg13971140	19	-0.00351681	0.0012003	0.00361479	0.999966	1	LASS4
cg06902379	11	0.0104675	0.00357295	0.00361662	0.999966	1	SLN
cg03545677	2	-0.000454029	0.00015499	0.00361939	0.999966	1	CALM2
cg03548344	16	0.0163877	0.00559616	0.00363106	0.999966	1
ch.8.34907260F	8	0.00170359	0.000581755	0.00363196	0.999966	1
cg07926644	19	-0.00511132	0.0017456	0.0036342	0.999966	1	PIAS4
cg17368874	8	0.000590693	0.000201745	0.00363697	0.999966	1	RECQL4;LRRC14
cg06931356	7	-0.00336261	0.00114847	0.00363853	0.999966	1	HECW1
cg06678548	5	0.0065394	0.0022335	0.00363896	0.999966	1	AHRR
cg12586210	12	-0.000976615	0.000333583	0.00363947	0.999966	1
cg03573945	8	0.00107322	0.000366558	0.00363996	0.999966	1	EBF2
cg00896540	8	0.000589126	0.000201245	0.00364291	0.999966	1	FABP5
cg18070593	12	0.0168277	0.00574892	0.00364558	0.999966	1	MAP3K12
cg07521668	11	-0.00362864	0.00123973	0.00364749	0.999966	1	MACROD1
cg05787043	1	0.000713565	0.000243836	0.00365431	0.999966	1	UBR4
cg00035326	10	0.00156368	0.000534348	0.00365444	0.999966	1	MTG1
cg06003388	16	-0.0073974	0.00252804	0.00365665	0.999966	1
cg02103689	17	-0.00102767	0.000351237	0.00365994	0.999966	1	DCXR
cg14328601	9	-0.00250438	0.00085616	0.003671	0.999966	1	EXD3
cg24405650	1	-0.00103893	0.000355214	0.00367205	0.999966	1	CENPL;CENPL;CENPL;CENPL;DARS2;CENPL
cg13554708	15	0.000779894	0.000266877	0.0037017	0.999966	1	PTPN9
cg11886358	11	-0.0160691	0.00549996	0.00370835	0.999966	1	FLI1
cg21158501	8	-0.00168307	0.000576202	0.00371642	0.999966	1
cg16895026	4	0.00714329	0.00244628	0.00372705	0.999966	1	PCDH7
cg24148133	13	-0.00762485	0.00261156	0.0037318	0.999966	1
cg26945823	16	0.00638881	0.00218831	0.00373337	0.999966	1
cg14849071	1	-0.0032951	0.00112866	0.00373666	0.999966	1	TMEM63A
cg15944538	7	-0.00681651	0.00233504	0.00373809	0.999966	1	MAD1L1;MAD1L1;MAD1L1
cg17298776	1	-0.0049794	0.00170582	0.00373879	0.999966	1	ROR1;ROR1
cg27275352	19	0.00104772	0.000359014	0.003748	0.999966	1	CILP2
cg06172235	6	-0.00167309	0.000573409	0.0037549	0.999966	1
cg13804316	1	0.00106301	0.000364375	0.0037588	0.999966	1	XKR8
cg04255421	14	0.000392995	0.000134707	0.00375887	0.999966	1
cg13587564	9	-0.00494894	0.00169658	0.00376344	0.999966	1	WDR5;WDR5
cg03860853	12	0.00640536	0.00219605	0.00376576	0.999966	1
cg13520715	21	0.00764771	0.00262192	0.00376621	0.999966	1	C21orf129;NCRNA00112
cg00454274	1	0.0100336	0.00344006	0.00376647	0.999966	1	GLIS1
cg15095622	1	-0.00329749	0.00113115	0.003786	0.999966	1	MOV10;MOV10
cg24523950	1	-0.000565304	0.000194014	0.00380438	0.999966	1	PIGM
cg13580834	9	0.00935475	0.00321166	0.00381338	0.999966	1
cg12334488	2	0.00982722	0.00337232	0.00381866	0.999966	1	GDF7
cg20037575	15	-0.00279909	0.000961097	0.00381889	0.999966	1
cg11097675	5	-0.00985028	0.0033824	0.00381962	0.999966	1
cg07276388	3	0.00991221	0.00340456	0.00382882	0.999966	1	CACNA2D3
cg22635155	11	0.000883721	0.000303569	0.00383368	0.999966	1	PDE2A
cg05322500	16	0.00126576	0.000434833	0.00383578	0.999966	1
cg18331515	5	-0.00100476	0.000345163	0.00384013	0.999966	1	ADAMTS2;ADAMTS2
cg07421075	2	0.0050793	0.00174531	0.00384377	0.999966	1
cg27083787	2	-0.00248212	0.000852866	0.00384429	0.999966	1	IL1A
cg23994061	2	-0.00449127	0.00154345	0.00385035	0.999966	1
cg15331036	11	-0.00272489	0.000936525	0.00385269	0.999966	1	ROBO3
cg11112257	11	-0.00663709	0.00228114	0.00385303	0.999966	1	GRM5;GRM5;GRM5
cg21843586	11	0.00460099	0.00158159	0.00385909	0.999966	1	CD81
cg01062020	1	0.0247209	0.00849982	0.0038654	0.999966	1	SH2D1B
cg22924680	5	-0.000783792	0.000269506	0.00386785	0.999966	1	PAIP1;PAIP1;PAIP1;PAIP1;PAIP1
cg14805174	9	0.0159897	0.00550103	0.00388631	0.999966	1	TJP2;TJP2;TJP2;TJP2;TJP2;TJP2
cg07725970	12	0.000440171	0.000151433	0.00388741	0.999966	1	FGFR1OP2;C12orf11
cg01338378	7	0.00121439	0.000417833	0.00388969	0.999966	1	PRKRIP1
cg16487237	3	-0.000811439	0.000279246	0.00389668	0.999966	1
cg12886494	3	0.00746304	0.00256879	0.00390337	0.999966	1	ARPP-21;ARPP-21;ARPP-21
cg18766586	12	0.00997798	0.00343424	0.00390341	0.999966	1
cg01299768	11	-0.00904978	0.00311564	0.00391123	0.999966	1
cg16413842	6	-0.0135705	0.00467255	0.00391525	0.999966	1	C6orf122;C6orf208
cg05367134	1	-0.00412271	0.00141947	0.00391535	0.999966	1	INTS3
cg25509338	20	0.00198866	0.000684825	0.00392087	0.999966	1	SNPH
cg07260273	12	-0.00109089	0.000375698	0.00392387	0.999966	1	BCL7A;BCL7A
cg09980384	17	0.00131184	0.000451918	0.00393311	0.999966	1	PGS1
cg09630090	7	-0.00773315	0.00266439	0.00393833	0.999966	1
cg21543918	6	-0.012718	0.00438196	0.00393899	0.999966	1	NHSL1;NHSL1
cg27256066	16	0.00214342	0.000738664	0.00394783	0.999966	1	IRF8
cg02924534	2	-0.00116099	0.00040022	0.00395778	0.999966	1	RAPH1;RAPH1
cg11356451	20	0.00781153	0.00269292	0.00395861	0.999966	1	SNORD57;NOP56;NOP56;SNORD56
cg23671051	1	0.00521636	0.00179863	0.00396566	0.999966	1
cg23404217	2	0.00676211	0.00233156	0.00396982	0.999966	1
cg10366851	10	0.00600263	0.00207079	0.00398394	0.999966	1	MGMT
cg19187145	15	-0.000547732	0.000188969	0.00398685	0.999966	1	SECISBP2L
cg08262505	5	-0.00241162	0.000832028	0.00398815	0.999966	1	GOLPH3
cg16925486	9	0.000768489	0.000265148	0.00398992	0.999966	1	RPS6
cg12086773	2	0.000364922	0.000125915	0.00399069	0.999966	1	MMADHC
cg10061342	1	-0.00212641	0.00073421	0.0040175	0.999966	1	C1orf21
cg20409501	22	0.000555144	0.000191727	0.00402471	0.999966	1
cg25772143	1	0.0132416	0.00457366	0.00402793	0.999966	1	AMPD2;AMPD2;AMPD2
cg18211447	14	0.000843911	0.000291567	0.00403844	0.999966	1	RAGE
cg06142315	16	-0.000601701	0.000207922	0.00404721	0.999966	1
cg24504361	12	-0.00623653	0.00215532	0.00405272	0.999966	1	KRT8
cg14464133	10	0.0300651	0.0103921	0.00405429	0.999966	1	ADARB2
cg00148867	7	-0.00069023	0.000238612	0.00405931	0.999966	1
cg15286905	10	-0.000806504	0.000278811	0.00405973	0.999966	1	ACBD5;ACBD5;ACBD5
cg18100347	3	-0.00209344	0.000723693	0.00406108	0.999966	1	TPRA1;TPRA1;TPRA1
cg23877786	16	0.000270257	9.34295e-05	0.00406507	0.999966	1	RPL13;SNORD68;RPL13
cg06384958	7	0.00291885	0.00100928	0.00406766	0.999966	1	ACTR3B;ACTR3B
ch.6.12702243F	6	0.00068022	0.000235252	0.00407568	0.999966	1
cg01683505	15	-0.000602307	0.000208379	0.00408771	0.999966	1	DISP2
cg02466016	5	-0.00987869	0.00341805	0.00409204	0.999966	1	SGCD;SGCD;SGCD
cg26563553	8	-0.001821	0.000630363	0.0041098	0.999966	1	LOXL2
cg03651054	13	-0.0577404	0.0199886	0.0041103	0.999966	1
cg04503171	8	-0.000600032	0.000207716	0.00411038	0.999966	1	NUDCD1;NUDCD1;ENY2
cg06876107	14	0.000807054	0.0002794	0.00411221	0.999966	1	RAGE
cg26937389	1	-0.000355173	0.00012295	0.00411332	0.999966	1	DHRS3
cg10653240	1	0.00306029	0.00105956	0.00411633	0.999966	1	TTC39A
cg11562759	19	0.000343069	0.000118779	0.00411644	0.999966	1	NDUFA13;TSSK6
cg17981742	5	0.000446935	0.00015479	0.00412691	0.999966	1	C5orf56
cg09141635	4	0.0116673	0.00404107	0.0041302	0.999966	1	RBM47
cg07572790	17	0.0018142	0.000628487	0.00413656	0.999966	1
cg21543150	13	-0.00105582	0.00036578	0.00413829	0.999966	1	GJA3
cg27275811	11	-0.0299065	0.0103611	0.00413916	0.999966	1
cg04223006	5	0.00460086	0.00159404	0.00414075	0.999966	1	VCAN;VCAN;VCAN;VCAN
cg10802927	8	-0.00468375	0.00162279	0.00414146	0.999966	1	C8orf31
cg03545404	5	0.0123091	0.00426515	0.00414486	0.999966	1	CDX1
cg04003690	15	-0.00528486	0.00183154	0.00415131	0.999966	1
cg15227544	18	-0.0212704	0.00737299	0.00415859	0.999966	1
cg04062510	5	0.00100499	0.000348406	0.0041639	0.999966	1	SNCAIP
cg01002098	7	-0.00643955	0.00223348	0.0041807	0.999966	1
cg00777011	19	0.0039524	0.00137137	0.00419576	0.999966	1	ZNF833
cg13159929	17	-0.00330946	0.00114832	0.0041961	0.999966	1	SOX15;SOX15
cg10726214	19	0.0115235	0.00399852	0.00419754	0.999966	1	IRGC
cg13071778	7	-0.00224085	0.000777433	0.004198	0.999966	1	PTPRN2;PTPRN2;PTPRN2
cg24211742	12	-0.0020774	0.000721064	0.00420969	0.999966	1	DDX51;NOC4L
cg17299732	8	0.00113933	0.000395651	0.00422769	0.999966	1	MYC
cg27253214	3	-0.00130177	0.00045207	0.00422781	0.999966	1	TBC1D23
cg14127956	10	0.00190767	0.000662361	0.0042344	0.999966	1
cg00787429	5	0.00694057	0.00241088	0.00423727	0.999966	1	C5orf58
cg02927202	2	-0.00975467	0.00338863	0.00424001	0.999966	1	SP3;SP3
cg07999668	12	-0.00729426	0.00253394	0.00424096	0.999966	1	AICDA
cg00041873	7	-0.00365078	0.0012683	0.00424357	0.999966	1
cg09101796	12	0.00068176	0.000236878	0.00424712	0.999966	1	GRASP
cg01436279	19	-0.0288597	0.0100274	0.00424722	0.999966	1	ZNRF4
cg10425861	15	0.0011852	0.000411842	0.004251	0.999966	1
cg16439798	2	-0.00140885	0.000489575	0.00425393	0.999966	1	HDAC4
cg07526439	20	-0.00944352	0.00328198	0.00425656	0.999966	1	ZHX3
cg26071526	10	-0.00137374	0.000477466	0.00426043	0.999966	1	TACC2;TACC2;TACC2;TACC2;TACC2;TACC2
cg10979020	14	-0.00102517	0.000356486	0.00427789	0.999966	1	HAUS4;HAUS4;HAUS4
cg09259694	2	0.000393904	0.000136974	0.00427809	0.999966	1	SPRED2
cg06043142	7	-0.00106831	0.000371482	0.00427873	0.999966	1	WDR91
cg14724590	17	0.0121532	0.0042263	0.00427993	0.999966	1
cg07094993	16	-0.0119519	0.00415662	0.00428307	0.999966	1
cg11531997	1	-0.00564649	0.00196384	0.00428506	0.999966	1	PHC2
cg19438790	5	-0.00397747	0.00138331	0.00428527	0.999966	1	LHFPL2
cg06216065	1	0.00777742	0.0027054	0.00429101	0.999966	1	ZDHHC18
cg06762969	11	0.00122436	0.000426023	0.00430241	0.999966	1	C11orf54;TAF1D
cg11697038	1	0.0120379	0.00418883	0.00430408	0.999966	1	AHDC1
cg03180980	15	0.00102928	0.000358162	0.00430515	0.999966	1	CPEB1;CPEB1;CPEB1;CPEB1
cg05450916	3	-0.0104137	0.00362512	0.00431952	0.999966	1	TGFBR2;TGFBR2
cg12235553	12	0.00119633	0.000416502	0.00432434	0.999966	1
cg10359807	16	0.0159122	0.00554069	0.00432962	0.999966	1	USP7
cg22139500	21	-0.00554149	0.00192947	0.00433212	0.999966	1	LRRC3
cg08583182	10	-0.0132988	0.00463127	0.0043344	0.999966	1
cg16922658	11	-0.00474247	0.00165162	0.00433597	0.999966	1	C11orf30
cg26141228	21	-0.00112913	0.000393235	0.00433639	0.999966	1	CBS
cg14537886	8	0.00160113	0.000557609	0.00434176	0.999966	1	ANK1;ANK1;ANK1;ANK1;ANK1;ANK1;ANK1;ANK1
cg01693026	14	0.00202801	0.000706316	0.00434181	0.999966	1	DIO3;MIR1247
cg25948154	15	-0.000735988	0.000256392	0.0043474	0.999966	1	CHST14;CHST14
cg19120496	4	0.000693816	0.000241722	0.00435144	0.999966	1	PHF17;PHF17
cg13975336	16	-0.000571443	0.000199093	0.00435616	0.999966	1
cg14053500	19	-0.000632715	0.000220489	0.0043603	0.999966	1	UQCRFS1
cg04278905	17	-0.00973422	0.00339248	0.00436514	0.999966	1	KAT2A;HSPB9
cg01622416	21	-0.0184352	0.00642562	0.00436806	0.999966	1	GRIK1;GRIK1
cg24923694	8	0.00260685	0.000908718	0.00437228	0.999966	1
cg01411255	17	0.00074505	0.000259683	0.00437491	0.999966	1	DDX42;CCDC47;DDX42
cg12610207	12	0.000928497	0.000323691	0.00437778	0.999966	1	TBX5;TBX5;TBX5;TBX5
cg15492104	14	0.000492664	0.000171786	0.00438414	0.999966	1	COQ6;COQ6;FAM161B
cg01043616	12	-0.00578188	0.00201575	0.00438535	0.999966	1	ACCN2;ACCN2
cg19465374	7	0.00494287	0.00172375	0.00438852	0.999966	1	AZGP1
cg14511364	10	0.0127093	0.00443231	0.00438978	0.999966	1	ADARB2
cg00842874	7	0.00972166	0.00339051	0.00439191	0.999966	1	MAD1L1;MAD1L1;MAD1L1
cg15940724	1	-0.000585323	0.000204151	0.00439394	0.999966	1	BEND5;AGBL4
cg02307130	19	0.000538519	0.00018783	0.00439627	0.999966	1	EID2
cg16167485	12	-0.000723135	0.000252235	0.00439658	0.999966	1	RAB5B
cg15818956	17	0.000488012	0.000170228	0.00440019	0.999966	1	UTP6
cg05005536	4	0.00476069	0.00166086	0.00440427	0.999966	1	TBC1D19
cg24975649	5	-0.0159784	0.00557486	0.004407	0.999966	1
cg17007628	5	0.00799273	0.00278875	0.00441119	0.999966	1	PCDHB12;PCDHB12
cg00123486	5	0.000478034	0.000166821	0.00441744	0.999966	1
cg02471751	16	0.00442982	0.00154659	0.00443371	0.999966	1	SLC6A2
cg06183577	13	0.000507838	0.000177301	0.0044348	0.999966	1	UCHL3
cg26742859	11	-0.000496867	0.000173483	0.00443549	0.999966	1	CRY2;CRY2;CRY2
cg25938647	14	-0.00637765	0.00222696	0.00443921	0.999966	1	C14orf86;FAM181A
cg01527459	10	-0.00153117	0.000534622	0.00443976	0.999966	1	DYDC2;DYDC1;DYDC2
cg21919420	1	-0.00503598	0.00175856	0.00444132	0.999966	1	MIA3
cg13444413	12	-0.0208359	0.00727658	0.0044443	0.999966	1	AGAP2;AGAP2
cg05214125	11	-0.000694394	0.000242512	0.00444532	0.999966	1	RAB1B
cg09341020	17	0.00775298	0.0027081	0.00445164	0.999966	1	LOC284009;METT10D
cg24675094	20	0.00056855	0.000198607	0.00445433	0.999966	1	UBE2C;UBE2C;UBE2C;UBE2C;UBE2C;UBE2C
cg21196860	17	-0.012078	0.00421876	0.00446739	0.999966	1	SDK2
cg03127818	13	0.00109704	0.000383342	0.00446909	0.999966	1	FAM155A
cg18498598	7	0.00876528	0.00306344	0.00447398	0.999966	1	CUX1;CUX1;CUX1
cg00284146	11	-0.000606909	0.000212194	0.00449132	0.999966	1	OAF
cg05482119	3	-0.00774702	0.0027088	0.00449209	0.999966	1	LAMB2L
cg01449973	16	-0.0146881	0.00513623	0.00449621	0.999966	1
cg16593081	15	-0.00806897	0.00282197	0.00450043	0.999966	1	DYX1C1;DYX1C1;DYX1C1
cg08739115	1	-0.0122484	0.00428343	0.00450145	0.999966	1	PRDM16;PRDM16
cg22831436	15	-0.00114098	0.000399043	0.00450175	0.999966	1	TM6SF1;TM6SF1
cg26527903	12	0.0181271	0.00634103	0.00450941	0.999966	1
cg06642219	1	0.0113338	0.00396458	0.00450992	0.999966	1
ch.8.1820050F	8	-0.00109159	0.000381905	0.00451762	0.999966	1
cg03575969	11	0.00356467	0.0012473	0.00452024	0.999966	1	STARD10
cg03248292	12	-0.0100169	0.00350508	0.00452219	0.999966	1
cg17966709	11	-0.00230065	0.000805108	0.00452506	0.999966	1	ZDHHC5
cg22538664	13	-0.00111141	0.000388933	0.00452571	0.999966	1	NAA16;NAA16;NAA16
cg19301114	6	-0.0155584	0.00544552	0.0045315	0.999966	1	PARK2;PARK2;PARK2
cg23620052	1	-0.00162205	0.000567708	0.00453486	0.999966	1	DENND2C
cg14793826	1	0.00873033	0.00305643	0.00454161	0.999966	1
cg19317600	4	0.0114209	0.00399854	0.00454309	0.999966	1	ACOX3;ACOX3
cg09247534	1	-0.00091667	0.000320947	0.00454876	0.999966	1	C1orf9;C1orf9
cg21746425	15	-0.0080413	0.00281615	0.00455506	0.999966	1	IGF1R
cg09472802	1	-0.000576599	0.000202012	0.00457249	0.999966	1	PKP1;PKP1;PKP1;PKP1
cg10349874	16	0.00154666	0.00054184	0.0045725	0.999966	1	TMEM8A;MRPL28
cg01963618	6	0.00901743	0.00315951	0.00457419	0.999966	1	LOC285768;LOC285768
cg00327947	16	-0.00365136	0.00127934	0.00457912	0.999966	1
cg26595336	15	-0.001518	0.000532027	0.00458576	0.999966	1	MEX3B
cg08488116	17	-0.000600853	0.000210598	0.00458807	0.999966	1	CDC42EP4
cg12423553	21	-0.00525509	0.00184211	0.00459252	0.999966	1	COL6A2;COL6A2;COL6A2
cg03560685	18	-0.00290882	0.00101963	0.00459391	0.999966	1	MBP;MBP;MBP;MBP;MBP;MBP
cg15725733	2	-0.00380841	0.00133505	0.00459438	0.999966	1	AGAP1;AGAP1
cg13038025	15	-0.00643946	0.00225743	0.00459538	0.999966	1	JMJD7-PLA2G4B;JMJD7-PLA2G4B;PLA2G4B
cg04897439	14	-0.00921444	0.00323039	0.00459725	0.999966	1	CCDC85C
cg14570479	19	-0.00461683	0.00161854	0.00459812	0.999966	1	NCLN
cg16800165	14	0.00110511	0.000387481	0.00460289	0.999966	1	FLRT2
cg15095917	17	0.00179444	0.000629143	0.00460419	0.999966	1	CD68;CD68
cg05267394	20	-0.0159732	0.00560092	0.00460491	0.999966	1	ASIP
cg09240436	19	0.00766382	0.00268729	0.00460502	0.999966	1	USP29
cg12595667	2	-0.00187644	0.000657976	0.00460554	0.999966	1	CXCR4;CXCR4;CXCR4
cg26801936	1	-0.0105734	0.0037076	0.0046064	0.999966	1	KIAA1751
cg14210634	1	-0.000499043	0.000174994	0.00460729	0.999966	1	LDLRAP1
cg05529874	16	0.00375737	0.00131777	0.00461443	0.999966	1	ZNF75A
cg02833116	7	0.00101744	0.00035687	0.00461711	0.999966	1	THAP5;THAP5;DNAJB9
cg14966941	12	0.00671575	0.00235583	0.00462169	0.999966	1	FAM90A1
cg19620840	19	0.0124327	0.00436198	0.00462815	0.999966	1	ALDH16A1;ALDH16A1
cg15001547	19	-0.0109091	0.00382801	0.00463433	0.999966	1	RLN3
cg26787199	16	0.00165364	0.000580274	0.00463497	0.999966	1	SYNGR3
cg03533005	7	-0.000866485	0.000304084	0.00463878	0.999966	1	BMPER
cg05793020	20	-0.000721382	0.000253209	0.00464642	0.999966	1	KCNK15
cg26975787	12	-0.00916519	0.00321769	0.00465476	0.999966	1	CACNA1C;CACNA1C;CACNA1C;CACNA1C;CACNA1C;CACNA1C;CACNA1C;CACNA1C;CACNA1C;CACNA1C;CACNA1C;CACNA1C;CACNA1C;CACNA1C;CACNA1C;CACNA1C;CACNA1C;CACNA1C;CACNA1C;CACNA1C;CACNA1C;CACNA1C;CACNA1C
cg16854013	12	0.00494913	0.00173782	0.00466161	0.999966	1
cg15768203	2	0.00251128	0.000881816	0.00466235	0.999966	1	PPIG
cg23435915	5	0.00759506	0.00266708	0.00466666	0.999966	1	LOC153684
cg09462936	2	-0.00627267	0.00220277	0.00467165	0.999966	1	ALPPL2
cg25921357	19	-0.0181708	0.00638323	0.00467961	0.999966	1	TMEM190
cg26526315	16	-0.00619011	0.00217485	0.00468719	0.999966	1
cg00864474	17	0.00150973	0.000530476	0.00468902	0.999966	1	NTN1
cg20371046	13	-0.0179847	0.00631812	0.00469152	0.999966	1
cg04144394	5	0.00108594	0.000381592	0.0046924	0.999966	1
cg03572913	20	0.00111641	0.000392307	0.00469297	0.999966	1	ROMO1;NFS1
cg01227558	5	-0.00709388	0.00249298	0.00469535	0.999966	1	ODZ2
cg09978533	22	-0.00185211	0.00065094	0.00470135	0.999966	1
cg19649173	19	-0.000640004	0.000225053	0.00472058	0.999966	1	ZNF446
cg00223552	11	0.00451628	0.00158811	0.00472123	0.999966	1
cg23067959	20	0.009482	0.00333433	0.00472131	0.999966	1	NECAB3;NECAB3;C20orf144
cg02262221	4	-0.00668463	0.0023507	0.00472227	0.999966	1	FAM190A
cg14511698	14	0.00114737	0.000403573	0.00473238	0.999966	1	SIX6
cg25583367	15	-0.00335098	0.00117869	0.00473427	0.999966	1	CAPN3;GANC;CAPN3;CAPN3
cg03184439	17	-0.000594868	0.000209274	0.00473903	0.999966	1	ICT1
cg03457472	7	-0.0151234	0.00532211	0.00475229	0.999966	1	SDK1
cg04854911	8	-0.00762292	0.00268272	0.00475486	0.999966	1
cg04389164	16	-0.00176041	0.000619539	0.00475582	0.999966	1
cg26504886	10	0.0116861	0.00411294	0.00475691	0.999966	1	CBARA1
cg09169633	15	-0.0116746	0.00410907	0.00475854	0.999966	1	MAN2A2
cg10053779	10	-0.00873033	0.00307294	0.00476074	0.999966	1	INPP5F;INPP5F
cg14240723	19	-0.00804044	0.00283043	0.00476624	0.999966	1
cg17167303	17	-0.0126647	0.00445864	0.00476883	0.999966	1	HRNBP3
cg25572189	3	-0.000938723	0.0003305	0.00477362	0.999966	1	FAM157A
cg04568264	8	0.00872991	0.00307401	0.00477724	0.999966	1
cg16653395	1	0.000443536	0.0001562	0.00478349	0.999966	1	SCYL3;SCYL3
cg15191798	15	-0.00406769	0.00143264	0.00478624	0.999966	1	LRRC49;THAP10;THAP10
cg02322400	11	-0.00464965	0.00163759	0.00478818	0.999966	1	MAML2
cg09719124	3	-0.00681762	0.00240142	0.00479056	0.999966	1	LMCD1
cg25364469	3	0.00635443	0.00223853	0.00479622	0.999966	1	ZBTB20;ZBTB20;ZBTB20;ZBTB20;ZBTB20;ZBTB20;ZBTB20
cg15637191	17	0.000739215	0.000260462	0.00480392	0.999966	1	IKZF3;IKZF3;IKZF3;IKZF3;IKZF3;IKZF3
cg19098906	22	0.00381395	0.00134375	0.00480504	0.999966	1
cg11507473	4	-0.00941363	0.00331721	0.00480789	0.999966	1	MAEA;MAEA
cg12833861	2	-0.0111098	0.00391553	0.00481464	0.999966	1
cg11571790	12	0.0106344	0.00374862	0.00482185	0.999966	1	TENC1;TENC1;TENC1
cg07351267	19	-0.00369135	0.00130123	0.00483217	0.999966	1	LRP3
cg14015453	3	-0.000612425	0.00021595	0.0048354	0.999966	1	FGF12
cg14631503	7	0.00649357	0.00228998	0.00484068	0.999966	1	PTPRN2;PTPRN2;PTPRN2
cg23204612	8	-0.00458808	0.00161796	0.0048411	0.999966	1	ARHGEF10
cg18308516	11	0.00963565	0.0033982	0.00484181	0.999966	1	PKP3
cg07356549	1	0.00822725	0.00290183	0.00484664	0.999966	1
cg11935592	4	0.00764046	0.00269492	0.00484825	0.999966	1	CWH43
cg25536739	5	-0.00121734	0.000429348	0.00484869	0.999966	1
cg15847600	8	0.006764	0.00238597	0.00485083	0.999966	1	CYP11B2
cg01552839	1	-0.00635945	0.00224323	0.00485172	0.999966	1	SYT14;SYT14;SYT14;SYT14;SYT14;SYT14
cg26903240	19	-0.0160497	0.00566274	0.00486051	0.999966	1	TCF3;TCF3
cg10078511	15	0.0230905	0.00814771	0.0048645	0.999966	1	THBS1
cg20193802	22	0.0170536	0.00601755	0.00486465	0.999966	1	SEPT5;GP1BB
cg11005943	17	-0.0210382	0.0074245	0.00487005	0.999966	1	KCNJ12
cg00314771	11	0.00139968	0.000494175	0.00488887	0.999966	1	DCUN1D5
cg10850197	6	-0.00245986	0.000868484	0.00489045	0.999966	1	ATG5
cg19404354	1	0.0084182	0.00297268	0.00489642	0.999966	1	GPR37L1
cg14167385	7	0.00122498	0.000432655	0.00490535	0.999966	1	ZC3HC1
cg04392971	1	-0.000806557	0.000284881	0.00490761	0.999966	1
cg11618704	10	-0.000422174	0.000149102	0.00490891	0.999966	1	HNRNPF;HNRNPF;HNRNPF;HNRNPF;HNRNPF
cg02145679	5	-0.0010164	0.000359016	0.00490968	0.999966	1	ARL15
cg26844246	5	0.0045902	0.00162164	0.00491514	0.999966	1	TLX3
cg16366843	14	0.00105394	0.000372305	0.00491879	0.999966	1
cg02320083	5	-0.00459288	0.0016226	0.00491951	0.999966	1
cg04854328	5	-0.00135538	0.000478884	0.00491995	0.999966	1	FLJ42709;FLJ42709
cg08577741	2	-0.000668669	0.00023628	0.0049243	0.999966	1
cg01782523	1	-0.00135643	0.00047934	0.00492728	0.999966	1	LRRC47
cg08603125	6	0.00374661	0.00132411	0.00493443	0.999966	1	SRPK1
cg19008088	10	-0.00104371	0.000368911	0.00493746	0.999966	1	TLX1;TLX1NB
cg16656078	5	-0.00775407	0.00274087	0.0049392	0.999966	1	ELL2
cg02742085	17	-0.00215787	0.000762937	0.00494877	0.999966	1	MIR152;COPZ2
cg07469961	6	0.0011702	0.000413845	0.00496469	0.999966	1	TCTE1
cg08970457	8	-0.000437395	0.000154716	0.00496834	0.999966	1	BIN3
cg17297475	11	0.0153978	0.0054458	0.00497403	0.999966	1
cg26696655	5	-0.00474656	0.0016792	0.00497599	0.999966	1	ZNF608
cg07341534	2	-0.00863744	0.00305635	0.00498531	0.999966	1	HDAC4
cg08885201	16	-0.0017369	0.000614575	0.00498686	0.999966	1	TERF2

## Sheet: Table S4
Table S4 EWAS results of SHBG in childhood in males (Pvalue<0.005).
CpG	Chromosome	Effect	SE	Pvalue	FDR adjusted Pvalue	Bonferroni adjusted Pvalue	Gene
cg16230878	6	0.00218998	0.000456178	6.42774e-06	0.999749	1	IRAK1BP1
cg06398114	7	-0.0421245	0.00923433	1.61491e-05	0.999749	1	TTYH3
cg00381179	3	-0.00365987	0.00080534	1.72577e-05	0.999749	1	AMOTL2
cg25969122	11	0.00460851	0.00106591	3.9941e-05	0.999749	1
cg23539494	17	-0.026832	0.00629787	5.05283e-05	0.999749	1
cg01161889	6	0.00153248	0.000364905	6.32722e-05	0.999749	1
cg01189638	2	0.00610925	0.00145923	6.69557e-05	0.999749	1	TNFAIP6
cg04314555	16	-0.00504423	0.00120607	6.74324e-05	0.999749	1	COTL1
cg08360771	11	0.00557008	0.00133213	6.82718e-05	0.999749	1	KCNJ5
cg21991616	6	0.00580364	0.00138717	6.88605e-05	0.999749	1	HGC6.3
cg02069674	16	-0.0472177	0.0113545	7.35932e-05	0.999749	1	CDH13
cg25340466	3	-0.00353657	0.000856489	8.26079e-05	0.999749	1
cg09722826	16	0.0269325	0.00652667	8.2718e-05	0.999749	1	CYLD;CYLD;CYLD
cg07302959	7	-0.026344	0.00638574	8.30451e-05	0.999749	1	FAM133B;FAM133B
cg01942098	9	0.0261584	0.00637847	9.07559e-05	0.999749	1	ROR2
cg24848615	19	0.0427558	0.0104291	9.12098e-05	0.999749	1	NFIC;NFIC
cg13494355	1	-0.0127365	0.00311165	9.33873e-05	0.999749	1	DVL1
cg21072795	12	-0.0157368	0.00384435	9.55876e-05	0.999749	1	NCKAP1L
cg26890101	2	0.00370459	0.00091339	0.000106878	0.999749	1	PCYOX1
cg11366178	4	0.00775765	0.00191431	0.000108202	0.999749	1	LNX1
cg23847185	13	-0.00644064	0.00159074	0.000112232	0.999749	1	COL4A2
cg19098437	6	0.00630105	0.00156403	0.000118751	0.999749	1	MIR30A
cg14141458	2	0.00385593	0.000958471	0.000120298	0.999749	1	RHOQ
cg17930201	1	-0.0204256	0.00508095	0.000121591	0.999749	1	SYT11;GON4L;GON4L
cg08133699	16	-0.0193889	0.00482325	0.000121655	0.999749	1	MMP2;MMP2
cg24880022	13	-0.0135183	0.003382	0.000131988	0.999749	1	GRK1
cg01919941	12	-0.0345893	0.0086649	0.000134487	0.999749	1
cg10303487	8	-0.00180894	0.000452622	0.000137416	0.999749	1	DPYS
cg03008815	14	0.00871196	0.00218582	0.000139542	0.999749	1	RPS6KL1
cg03442642	1	0.00369973	0.000931056	0.000144549	0.999749	1	PRPF38B
cg27380813	3	0.0135712	0.00342093	0.000146909	0.999749	1	ATP2B2;ATP2B2
cg15176213	19	0.00752428	0.0019008	0.00015258	0.999749	1	COX7A1;COX7A1
cg08235984	5	0.0187647	0.00474391	0.000153094	0.999749	1	FBXL7
cg07063068	14	0.00225876	0.000571116	0.000153379	0.999749	1	GPR68
cg18723442	5	-0.0248832	0.00629852	0.000156883	0.999749	1	SLC36A2
cg11514338	1	-0.00904976	0.00229331	0.000160549	0.999749	1	PBX1
cg07534331	6	0.0031626	0.000806136	0.000171706	0.999749	1	SIRT5;SIRT5
cg13392587	17	-0.028514	0.00729161	0.000180784	0.999749	1	NAGLU
cg12866090	10	-0.00916849	0.00234701	0.000183391	0.999749	1
cg25147026	1	0.0204838	0.00525324	0.000186817	0.999749	1	PTGS2
cg01569601	21	-0.0346381	0.00889888	0.00019401	0.999749	1
ch.9.90621653R	9	-0.00155964	0.000401088	0.000194024	0.999749	1
cg27209130	3	-0.00112982	0.000291091	0.0002017	0.999749	1	BTD;HACL1;BTD
cg07211020	4	0.0156554	0.00404025	0.000203572	0.999749	1	ACOX3;ACOX3
cg02733444	10	-0.0124133	0.00320148	0.000210458	0.999749	1	INPP5A
cg06070132	8	-0.0353217	0.00913824	0.000210534	0.999749	1	DLGAP2
cg24794857	4	0.0161439	0.00417846	0.000211769	0.999749	1	CYP4V2
cg18906079	6	-0.0138077	0.0035786	0.000215653	0.999749	1
cg20402382	3	0.00298426	0.00077406	0.000219408	0.999749	1	APEH;APEH
cg01612408	11	0.00211808	0.000549611	0.000220603	0.999749	1	MACROD1
cg14127954	21	0.0117968	0.00306351	0.000221523	0.999749	1	KCNE2
cg22502715	1	0.012003	0.0031302	0.000234389	0.999749	1	ZNF695
cg02868338	8	0.00256145	0.000670792	0.000247833	0.999749	1	EXOSC4
cg00760729	2	-0.0180249	0.00472209	0.000250626	0.999749	1	RBMS1;RBMS1
cg21065196	15	-0.00219088	0.00057433	0.000251199	0.999749	1
cg04713483	21	0.00674878	0.00176599	0.000251765	0.999749	1	C21orf70
cg01293379	18	0.00348323	0.00091346	0.000252463	0.999749	1	RAB12
cg21599081	4	0.0198204	0.0051984	0.000252858	0.999749	1
cg14857764	13	-0.00357523	0.000937825	0.000253323	0.999749	1
cg27138812	17	0.0035207	0.000924095	0.000255408	0.999749	1
cg21547982	3	0.00393665	0.00103485	0.000260631	0.999749	1	MAGI1;MAGI1;MAGI1
cg09712902	11	-0.0263737	0.00693679	0.000262495	0.999749	1	ST14
cg23611233	1	-0.00199273	0.00052474	0.00026658	0.999749	1	ZNF672
cg08460226	3	0.00162866	0.000428988	0.000267537	0.999749	1	SNORD2;EIF4A2
cg11793701	2	-0.00199564	0.00052645	0.00027464	0.999749	1	NRP2;NRP2;NRP2;NRP2;NRP2;NRP2
cg17614506	7	-0.030948	0.00817538	0.000277936	0.999749	1
cg26927231	16	0.00933712	0.00246754	0.000279413	0.999749	1	MMP25
cg08973217	6	-0.0336388	0.00891462	0.000289787	0.999749	1
cg15183660	20	0.0106688	0.00282942	0.000292558	0.999749	1	RAE1;RAE1
cg21642963	15	0.00137729	0.000365143	0.000293074	0.999749	1	CHRNA5;CHRNA5
cg20254483	10	0.00191088	0.000509417	0.000312961	0.999749	1	UNC5B
cg20151452	11	-0.0135586	0.00361471	0.00031313	0.999749	1	ME3;ME3;ME3
cg05694245	10	0.00488869	0.00130256	0.000314558	0.999749	1	MKX
cg06758559	16	-0.0328685	0.00877355	0.000320053	0.999749	1
cg05952120	17	0.00386625	0.00103311	0.000322552	0.999749	1	ACE
cg21817179	7	0.0153942	0.00411466	0.000325606	0.999749	1	SOSTDC1
cg06626190	5	0.00433717	0.00115836	0.000328382	0.999749	1	KIF3A
cg07851008	2	0.00141724	0.000378979	0.000329457	0.999749	1	RANBP2
cg22405226	6	-0.01033	0.00276385	0.000331834	0.999749	1
cg01157143	11	-0.00912274	0.00244511	0.000335337	0.999749	1	NAV2
cg06080793	6	0.00180204	0.000482908	0.000340655	0.999749	1	GMDS
cg26356169	2	-0.0319213	0.00855991	0.000345676	0.999749	1
cg16296061	3	-0.00219448	0.000589636	0.000346143	0.999749	1
cg26622502	11	0.00241242	0.000649143	0.000352651	0.999749	1	EIF1AD;BANF1;BANF1;BANF1;BANF1
cg23985447	5	-0.00985963	0.00265204	0.000352958	0.999749	1	TNFAIP8;TNFAIP8
cg11032474	16	0.00192893	0.000519226	0.000354235	0.999749	1	PLEKHG4;PLEKHG4;PLEKHG4;PLEKHG4;PLEKHG4;PLEKHG4
cg08729600	12	-0.0174137	0.00469178	0.000358468	0.999749	1	PZP
cg22957691	2	-0.0286977	0.00773205	0.000358477	0.999749	1	FEZ2;FEZ2
cg05385434	1	0.0221967	0.00597744	0.00036033	0.999749	1	EPHX1
cg08091771	3	0.0184302	0.00496918	0.000361695	0.999749	1	PTPRG
cg16749785	8	0.0058751	0.00158215	0.000362539	0.999749	1	DLC1;DLC1;DLC1
cg10959498	10	0.02772	0.00747697	0.000363582	0.999749	1	JMJD1C;JMJD1C
cg04940776	16	0.00158163	0.00042683	0.000365892	0.999749	1	LOC440356;LOC440356;CDIPT
cg14634738	3	0.00678185	0.00183123	0.000368509	0.999749	1	RBM5
cg02264079	16	0.0133653	0.00361095	0.000375465	0.999749	1
cg05000039	8	-0.0398044	0.0107739	0.00037988	0.999749	1	RBM12B
cg14257676	8	-0.00363022	0.000983166	0.000382684	0.999749	1	MSRA;MSRA;MSRA
cg19634573	10	-0.0325493	0.00881644	0.000383321	0.999749	1	FAM53B
cg21703572	22	0.00235498	0.00063798	0.000384081	0.999749	1	C22orf13;SNRPD3;C22orf13
cg22086834	7	0.00985766	0.0026723	0.000387333	0.999749	1	SGCE;SGCE;SGCE
cg14009912	9	0.00831238	0.00225351	0.000389774	0.999749	1	SHC3
cg07483989	9	0.00451636	0.00122507	0.000390272	0.999749	1	PRSS3
cg06462780	16	-0.0118966	0.00322731	0.000390781	0.999749	1	IGFALS;IGFALS;IGFALS
cg18992706	13	0.00943016	0.00256309	0.000400209	0.999749	1	CCDC122;C13orf31;C13orf31
cg00897115	8	-0.0352987	0.00959457	0.00040047	0.999749	1	HEATR7A;HEATR7A;HEATR7A
cg21132104	15	-0.00183371	0.000498902	0.000405307	0.999749	1	SPATA5L1;SPATA5L1
cg14754427	12	-0.0209431	0.0056993	0.000406422	0.999749	1	DERA
cg07364162	1	-0.014276	0.00388592	0.000409938	0.999749	1	PRDM16;PRDM16
cg00053728	2	-0.0240741	0.00655668	0.000410573	0.999749	1	TTC15
cg22088670	22	0.00184863	0.000503837	0.000414211	0.999749	1	GATSL3
cg07218022	15	0.00226514	0.000617257	0.000415665	0.999749	1	TNFAIP8L3
cg25807061	7	-0.00143453	0.000390971	0.000418769	0.999749	1	PMS2L5;STAG3L2;PMS2L5;PMS2L5
cg20743720	6	0.0288331	0.00786664	0.000419674	0.999749	1	HIVEP2
cg04147906	17	0.00760771	0.00207419	0.000420688	0.999749	1	NLK
cg19349555	15	0.0549918	0.015009	0.000421524	0.999749	1
cg02986315	13	0.0205768	0.00561626	0.000421733	0.999749	1
cg01112082	7	-0.00185056	0.000504746	0.000425214	0.999749	1
cg14817024	10	0.000923549	0.000252407	0.000428674	0.999749	1	SUPV3L1
cg24470692	8	0.00917517	0.00251036	0.000434606	0.999749	1	AGPAT5
cg22627353	19	0.0078173	0.00214299	0.000447535	0.999749	1	CHST8;CHST8
cg24877616	13	-0.0277627	0.00761666	0.000449439	0.999749	1
cg02485922	16	0.0108555	0.00297555	0.000451966	0.999749	1	TBC1D10B
cg01819405	22	-0.0146566	0.00402258	0.000456515	0.999749	1	PPM1F
cg13009087	3	0.0300301	0.0082524	0.000458693	0.999749	1	PLCH1;PLCH1;PLCH1
cg17780246	19	-0.0227818	0.00626279	0.000460749	0.999749	1	CACNG8
cg04432606	2	-0.0015952	0.000438617	0.000461925	0.999749	1	PRKRA;PRKRA;PRKRA;MIR548N;PRKRA;DFNB59
cg01114486	3	0.0538074	0.0147956	0.000462189	0.999749	1	TP63;TP63;TP63;TP63;TP63;TP63
cg03198275	3	-0.00123877	0.000340644	0.00046243	0.999749	1	CHCHD6
cg04542325	14	0.00142516	0.00039245	0.000470459	0.999749	1	C14orf179;C14orf179
cg20682376	17	0.0163263	0.00449619	0.00047095	0.999749	1	TNFRSF13B
cg24761567	6	0.0356366	0.00981735	0.000472825	0.999749	1
cg08787769	16	-0.0159007	0.00438933	0.000484746	0.999749	1	PRSS21;PRSS21;PRSS21
cg27096232	4	-0.0239466	0.00661377	0.000487789	0.999749	1
cg07749923	19	0.0090668	0.00251248	0.000507885	0.999749	1	MIR330;EML2
cg26353507	19	0.058544	0.0162301	0.000510593	0.999749	1	ZNF773
cg00927403	17	0.00340584	0.000944253	0.000510954	0.999749	1
cg04351828	16	-0.00765257	0.00212193	0.00051181	0.999749	1	CLUAP1
cg17506742	21	0.0011129	0.000308705	0.000514113	0.999749	1	IL10RB
cg06226670	7	0.0218797	0.00606972	0.0005147	0.999749	1	PSMA2
cg14255396	19	-0.00132912	0.000368824	0.000516533	0.999749	1	ILF3;ILF3;ILF3;ILF3;ILF3;LOC147727
cg01784852	1	0.00132099	0.000367204	0.000530201	0.999749	1	ARHGAP29;ARHGAP29
cg01695579	16	-0.018349	0.00510385	0.000531557	0.999749	1	SNORD111;SF3B3
cg25687071	3	-0.00385695	0.0010741	0.00053918	0.999749	1
cg22818433	5	0.00198514	0.000553083	0.000542166	0.999749	1
cg11676221	2	0.0025416	0.000708459	0.000548074	0.999749	1	THADA;THADA
cg08980237	3	0.00216514	0.000603931	0.000549734	0.999749	1
cg11833293	11	0.0142246	0.00397216	0.00055998	0.999749	1	SHANK2
cg17446371	12	-0.00169524	0.000474339	0.00057066	0.999749	1
cg23506728	3	0.0190362	0.00532944	0.000574489	0.999749	1	CPNE4
cg01803925	14	0.00321727	0.000900731	0.000574595	0.999749	1	PAX9
cg15645463	11	0.0239949	0.00672037	0.000577211	0.999749	1	SIGIRR;SIGIRR;ANO9
cg13083004	1	0.00407093	0.00114151	0.000585356	0.999749	1	ASAP3;ASAP3
cg14255337	12	0.0230246	0.00645953	0.000588955	0.999749	1	KDM2B;KDM2B
cg08494713	6	0.00463698	0.00130037	0.000589057	0.999749	1	SFRS18;SFRS18
cg20893031	12	0.00248373	0.000698891	0.000613184	0.999749	1
cg10070112	19	-0.00259229	0.000729938	0.00061512	0.999749	1	APLP1;APLP1
cg09493249	2	0.00235164	0.000662787	0.0006249	0.999749	1
cg27449352	6	0.00536351	0.00151295	0.000628152	0.999749	1	GPR63;GPR63
cg11367539	7	0.0131246	0.00369706	0.000637527	0.999749	1	ABCB8
cg08040395	17	-0.0224384	0.00633995	0.000640509	0.999749	1	ENGASE
cg08831080	3	0.00304518	0.000860421	0.000646899	0.999749	1	FBXO40
cg00853853	9	0.0383846	0.0108658	0.000657832	0.999749	1	CARD9;CARD9;DNLZ
cg02585459	1	0.00305171	0.000864904	0.000667105	0.999749	1
cg21069078	19	-0.0553618	0.0156989	0.000668071	0.999749	1	LONP1
cg25332717	2	-0.0162678	0.00461606	0.000673183	0.999749	1	FHL2
cg24994755	21	-0.0140492	0.00398868	0.000677468	0.999749	1
cg15839088	5	-0.0234753	0.00667217	0.000686204	0.999749	1
cg00678539	15	-0.00421168	0.00119753	0.000689427	0.999749	1	MNS1
cg02489143	3	0.0282352	0.00803193	0.000693069	0.999749	1
cg06488655	15	0.00230315	0.000655466	0.000703514	0.999749	1
cg17075538	19	0.0030581	0.000870703	0.00070367	0.999749	1	NOTCH3
cg19197830	2	0.0053054	0.00151214	0.00070888	0.999749	1	METTL5
cg23532927	7	-0.0157039	0.00447798	0.000716033	0.999749	1
cg05870479	18	0.00490965	0.00140112	0.000719358	0.999749	1	PTPRM;PTPRM;PTPRM;PTPRM
cg18297519	22	0.00218631	0.000624253	0.00072367	0.999749	1	ANKRD54;MIR658
cg27543230	5	-0.00307902	0.00087924	0.000724536	0.999749	1	PPP2CA
cg04498190	1	0.00154847	0.000442294	0.000726734	0.999749	1	KRTCAP2;TRIM46
cg26433494	7	-0.0192063	0.00548649	0.000727571	0.999749	1	PLXNA4;PLXNA4
cg20241658	10	0.00360366	0.0010296	0.000728972	0.999749	1	AIFM2
cg18854679	14	0.00463454	0.00132424	0.000729629	0.999749	1
cg21305834	6	0.00251602	0.000719123	0.000732157	0.999749	1
cg13256546	22	0.0283611	0.00810458	0.000737544	0.999749	1	APOBEC3G
cg17176016	6	0.00351497	0.00100555	0.000739805	0.999749	1
cg07354861	11	-0.00380419	0.00108892	0.000748261	0.999749	1	C11orf92;C11orf93
cg11915016	19	0.00299093	0.000856485	0.000748339	0.999749	1	KRI1
cg11235594	2	0.0251611	0.0072118	0.000756283	0.999749	1	NPHP1;NPHP1;NPHP1;NPHP1
cg04025307	7	0.0608315	0.0174433	0.000760012	0.999749	1	C7orf50;C7orf50;C7orf50
cg10826699	17	-0.00695598	0.00199517	0.000762435	0.999749	1	SHPK;TRPV1
cg16449219	14	0.0302197	0.00867341	0.000768051	0.999749	1	NIN;NIN;NIN;NIN;NIN
cg18096388	2	0.00966661	0.00277712	0.000776616	0.999749	1	PDCD1
cg12411068	19	-0.00113278	0.000325329	0.000777271	0.999749	1	SMARCA4;SMARCA4;SMARCA4
cg08167085	12	-0.0311513	0.00895057	0.000777719	0.999749	1
cg13947830	1	-0.00451019	0.0012979	0.000791556	0.999749	1	MIB2;MIB2;MIB2;MIB2;MIB2;MIB2
cg11783014	6	-0.00888325	0.00255995	0.000804392	0.999749	1	UST
cg06182018	5	-0.0143233	0.00412776	0.000804686	0.999749	1	LIFR;LIFR
cg06964191	17	-0.00234973	0.00067741	0.000808081	0.999749	1	NR1D1;NR1D1
cg20031717	10	-0.0302731	0.00873019	0.000810888	0.999749	1	CYP2C19
cg05039475	3	0.00369884	0.0010683	0.000824984	0.999749	1
cg04495670	11	-0.0199589	0.00576581	0.000827086	0.999749	1	FGF3
cg12486558	6	-0.0153343	0.00443114	0.000829858	0.999749	1	SLC2A12
cg09739850	5	-0.0239338	0.00691913	0.000833897	0.999749	1
cg02343197	3	0.00370157	0.00107051	0.000837536	0.999749	1
cg17434309	11	0.0031372	0.000907344	0.000838036	0.999749	1	INS-IGF2;IGF2AS;IGF2;IGF2;IGF2AS;IGF2
cg03851970	3	0.0134828	0.00390178	0.00084354	0.999749	1	MITF;MITF;MITF;MITF
cg20685898	2	0.00633629	0.00183237	0.000844569	0.999749	1	KIF5C
cg05433911	9	-0.0018739	0.000542364	0.00084492	0.999749	1	RNF208
cg09444090	11	-0.0174893	0.005064	0.000848799	0.999749	1	SORL1
cg26290543	11	0.00602289	0.00174423	0.00085053	0.999749	1
cg22891707	2	-0.0123719	0.00358301	0.0008508	0.999749	1
cg16237672	18	0.00969095	0.00280622	0.000853388	0.999749	1
cg04583074	11	0.0115934	0.00335883	0.000854479	0.999749	1	LDLRAD3
cg04064050	6	0.0237861	0.00689162	0.000854937	0.999749	1	ECHDC1;ECHDC1;ECHDC1;ECHDC1;ECHDC1
cg23565663	8	-0.00607712	0.0017612	0.000857468	0.999749	1
cg01505421	22	-0.0147366	0.00427086	0.000857634	0.999749	1	CHKB;CHKB-CPT1B
cg22656420	2	0.00440628	0.00127794	0.000868606	0.999749	1	TLX2
cg03116258	7	0.00183849	0.000533535	0.000870675	0.999749	1	HOXA1;HOXA1
cg08061598	6	0.0410822	0.0119346	0.000880941	0.999749	1	FYN;FYN
ch.2.2130426F	2	-0.00248461	0.000722392	0.00089308	0.999749	1	C2orf29
cg00342358	1	0.0222905	0.00648405	0.000894029	0.999749	1	TGFBR3
cg24820303	12	0.00113134	0.000329393	0.000903164	0.999749	1	RPLP0;RPLP0
cg08141342	1	0.0054559	0.00158872	0.00090451	0.999749	1	PTCH2;PTCH2
cg17182048	12	0.0202413	0.00589545	0.000906815	0.999749	1	HMGA2
cg16377609	7	0.00745743	0.0021746	0.00091883	0.999749	1
cg03221100	6	-0.00103203	0.000301454	0.000940496	0.999749	1	WTAP;WTAP;WTAP
cg05945782	17	-0.0115456	0.00337322	0.00094707	0.999749	1	MIR212
cg00819871	1	-0.0185763	0.00543184	0.000947426	0.999749	1	SLC5A9;SLC5A9
cg06050341	8	0.00436552	0.00127674	0.000949321	0.999749	1	FBXO32
cg12332239	17	0.0251998	0.00737066	0.000950392	0.999749	1	AMZ2;AMZ2;AMZ2;AMZ2;AMZ2;AMZ2
cg04665930	19	-0.0407572	0.0119265	0.000955272	0.999749	1	POLRMT
cg09992883	1	-0.00169909	0.000497306	0.00095761	0.999749	1
cg21231302	9	0.00739859	0.0021657	0.00095868	0.999749	1	RNF208
cg14562327	1	-0.0142528	0.00417444	0.000964774	0.999749	1
cg04374043	19	0.0163371	0.00477348	0.000965776	0.999749	1
cg21038957	20	0.00231805	0.00067911	0.000967708	0.999749	1	SMOX;SMOX;SMOX;SMOX
cg25464034	11	0.00169059	0.000495114	0.00096818	0.999749	1	PTDSS2
cg13460297	2	0.0198541	0.00581756	0.00096952	0.999749	1	DYNC1I2
cg03471893	4	0.00287531	0.000841955	0.000970875	0.999749	1
cg16315748	1	0.000997642	0.000292495	0.000975791	0.999749	1	SLC41A1
cg16781340	16	-0.0129641	0.0037996	0.000976245	0.999749	1
cg21762655	3	0.0182878	0.00536249	0.000977317	0.999749	1
cg08872933	1	0.00165414	0.000485587	0.000989514	0.999749	1	SCAMP3;SCAMP3
cg07719512	2	-0.0232195	0.00681794	0.000992204	0.999749	1	SLC11A1
cg13624320	5	0.0017555	0.000515579	0.000994598	0.999749	1	H2AFY;H2AFY;H2AFY;H2AFY
cg05475277	22	-0.0157583	0.00460947	0.000997825	0.999749	1	FOXRED2;FOXRED2
cg18912847	20	-0.0222208	0.00652955	0.00100036	0.999749	1	SLMO2
cg06852293	17	0.0178198	0.00523692	0.00100162	0.999749	1	SHISA6
cg08122351	2	-0.00261427	0.000768222	0.00100498	0.999749	1	DNAH7
cg14203613	3	-0.0154287	0.00453586	0.00100561	0.999749	1	ITPR1;ITPR1;ITPR1
cg12016437	4	-0.00187772	0.000552223	0.00101383	0.999749	1	ZNF518B
cg17215843	4	0.00153039	0.000450263	0.00101415	0.999749	1	HERC3
cg06790326	1	0.00290897	0.000855966	0.00101552	0.999749	1	MAP7D1
cg17530639	15	-0.010695	0.00314718	0.00101611	0.999749	1	SNX22;PPIB
cg12868052	15	-0.0203621	0.00599271	0.00101766	0.999749	1	AGBL1
cg27476576	2	-0.00165903	0.000488253	0.0010217	0.999749	1	INHBB
cg13839781	9	-0.0214837	0.00632266	0.00102173	0.999749	1
cg05036153	9	-0.0549819	0.0162007	0.00103092	0.999749	1	SLC34A3
cg19539667	17	0.00383485	0.00113039	0.00103963	0.999749	1	LOC100133991;LOC100133991;C17orf46
cg11082779	1	-0.0125379	0.0036979	0.00104178	0.999749	1
cg25078442	14	0.00109658	0.00032334	0.0010433	0.999749	1	RAB15
cg25765027	8	-0.0261094	0.00770399	0.0010512	0.999749	1
cg01912455	22	-0.0217885	0.00642973	0.00105242	0.999749	1	SMARCB1;SMARCB1
cg10626349	2	0.0115866	0.00342188	0.00105713	0.999749	1
cg10595421	6	0.0373472	0.0110303	0.00105768	0.999749	1	ZBTB2
cg04348023	1	0.0415229	0.0122641	0.00105813	0.999749	1	LRRC7;PIN1L
cg26674929	15	-0.00199345	0.000588741	0.00106181	0.999749	1	IREB2
cg21613754	2	-0.0143324	0.00423467	0.00106219	0.999749	1	AAMP;PNKD;PNKD
cg22591103	3	-0.00658219	0.00194406	0.00106233	0.999749	1	LOC401097
cg25487650	20	0.0100349	0.0029661	0.00106682	0.999749	1	STMN3
cg07113006	1	0.00511796	0.00151227	0.00106749	0.999749	1	RNF220
cg23847314	17	0.0173804	0.00514081	0.00107482	0.999749	1	SEPT9;SEPT9;SEPT9;SEPT9;SEPT9
cg24554789	1	-0.0204969	0.00606324	0.00107607	0.999749	1	TINAGL1
cg05933408	19	0.0104026	0.00307774	0.00107805	0.999749	1	NCLN
cg27010834	10	0.0179394	0.00530848	0.00108001	0.999749	1	SFRP5
cg03326399	7	-0.0111131	0.00328898	0.00108171	0.999749	1	SND1;MIR593
cg16252905	1	0.0288693	0.00854443	0.00108226	0.999749	1	TNFRSF4
cg09175485	11	0.00358933	0.00106199	0.001083	0.999749	1	KDM2A;KDM2A
cg09179084	5	-0.00464581	0.00137677	0.00109734	0.999749	1	TRIM36;TRIM36;TRIM36
cg07296661	2	0.00795095	0.00235626	0.00109747	0.999749	1	SCN9A
cg18621142	10	0.0166181	0.00491283	0.00109756	0.999749	1
cg22874560	6	-0.00343417	0.00101839	0.00110538	0.999749	1	TMEM217;TBC1D22B;TMEM217;TMEM217;TMEM217
cg20341251	12	0.0427336	0.012673	0.00110593	0.999749	1	WNT5B;WNT5B
cg18574499	21	-0.00712756	0.00211297	0.00110613	0.999749	1	BRWD1;BRWD1;BRWD1
cg16080781	12	0.00281903	0.000836121	0.00110755	0.999749	1	DBX2
cg16797777	6	0.00232193	0.000688825	0.00111004	0.999749	1	IGF2R
cg23281555	10	0.0200875	0.00596195	0.00111567	0.999749	1	TM9SF3
cg26626185	16	-0.00243778	0.000723752	0.00112397	0.999749	1	FA2H
cg00849368	5	-0.00416515	0.0012366	0.0011241	0.999749	1	ARSK;TTC37
cg00416409	10	-0.0269923	0.0080171	0.00112446	0.999749	1	EBF3
cg09030113	1	0.00379457	0.00112758	0.00113027	0.999749	1	UAP1
cg07052737	2	0.0330129	0.00981052	0.00113092	0.999749	1
cg01414358	6	0.00230455	0.000684991	0.00113347	0.999749	1	LRFN2
cg24215978	4	0.00560383	0.00166532	0.00113574	0.999749	1	LDB2;LDB2;LDB2;LDB2
cg26955287	17	0.0125454	0.00373162	0.00114241	0.999749	1	ASPSCR1
cg16615954	11	0.00252638	0.000751497	0.00114282	0.999749	1	PAX6;PAX6;PAX6
cg27081603	5	0.00107025	0.00031839	0.00114404	0.999749	1	KIAA1191;KIAA1191;KIAA1191
cg07315993	1	-0.0028171	0.000838241	0.00114675	0.999749	1
cg02622189	3	-0.0130728	0.00388895	0.00114852	0.999749	1	C3orf32
cg19014335	12	0.0134861	0.00401486	0.0011529	0.999749	1	FMNL3;FMNL3
cg13440795	8	-0.0274574	0.00817507	0.00115434	0.999749	1	MSRA;MSRA;MSRA
cg06466797	7	0.00147335	0.000438793	0.0011578	0.999749	1	HERPUD2
cg04831510	6	0.00576981	0.00171719	0.00115887	0.999749	1	LAMA2;LAMA2
cg02367144	2	0.00391569	0.0011659	0.00115967	0.999749	1	ASB18
cg04296903	1	-0.00154124	0.000459181	0.00116712	0.999749	1	UBE2J2;UBE2J2;UBE2J2;UBE2J2
cg26160573	2	0.0039998	0.00119254	0.00117168	0.999749	1	PTPN18;PTPN18
cg14012564	10	0.0176109	0.00525264	0.00117639	0.999749	1	LOC728643
cg08749095	5	-0.0250699	0.00747925	0.00117954	0.999749	1
cg14479136	9	0.00409321	0.00122125	0.00118062	0.999749	1	GPSM1;GPSM1;LOC26102
cg01870619	5	0.0050879	0.00151889	0.00119262	0.999749	1	ZFR
cg12176605	3	0.0296685	0.00886108	0.0011938	0.999749	1	ZNF619;ZNF619;ZNF619;ZNF619;ZNF619;ZNF619
cg12913832	14	-0.00722315	0.00215757	0.0012	0.999749	1	SLC7A7;SLC7A7;SLC7A7
cg02936854	22	0.00175658	0.000525092	0.00120492	0.999749	1	SLC2A11;SLC2A11;SLC2A11
cg05901917	7	-0.0071125	0.00212619	0.00120528	0.999749	1	PTPRN2;PTPRN2;PTPRN2
cg15906515	17	0.00746615	0.00223269	0.00120982	0.999749	1	NOL11
cg21560830	22	-0.0302159	0.00903719	0.00121178	0.999749	1
cg12717203	4	0.0179891	0.00538277	0.00121774	0.999749	1	ZNF718
cg25705836	15	-0.00385679	0.00115429	0.00122048	0.999749	1	ADAMTS7;ADAMTS7
cg19241089	2	0.024967	0.00747697	0.00122863	0.999749	1	RBMS1;RBMS1
cg22478121	2	-0.0038883	0.00116451	0.00122939	0.999749	1	OSR1
cg11730559	8	0.0123529	0.00370079	0.00123369	0.999749	1	TRPS1
cg00394247	8	-0.0098154	0.00294061	0.00123376	0.999749	1
cg06361405	10	-0.00116856	0.00035025	0.00125504	0.999749	1	ARL3
cg14503694	4	0.00263778	0.000791928	0.00126181	0.999749	1
cg19741704	11	0.00164707	0.00049497	0.00127485	0.999749	1	APBB1;APBB1
cg12008991	19	-0.00124521	0.000374297	0.00127823	0.999749	1	SIGLEC6;SIGLEC6;SIGLEC6
cg10198171	18	0.00959805	0.00288113	0.00128611	0.999749	1
cg02399571	17	0.00245978	0.000740105	0.00129145	0.999749	1	DLG4;DLG4
cg18337324	4	-0.00136922	0.000412176	0.00129818	0.999749	1	PARM1;PARM1
cg26023748	10	-0.00646674	0.00194587	0.00130277	0.999749	1
cg20804280	1	0.00113898	0.000342899	0.00130459	0.999749	1	RAVER2
cg14495458	10	0.0185311	0.00558157	0.00130592	0.999749	1
cg21053831	18	0.00256612	0.000772468	0.00130833	0.999749	1
cg17711527	1	0.0099122	0.00298497	0.00130836	0.999749	1	LAX1;LAX1;LAX1;LAX1
cg19621753	18	0.00378074	0.00113916	0.00131079	0.999749	1	RAX
cg12110087	7	0.0027162	0.000818108	0.00131617	0.999749	1	HOXA6
cg18056695	13	0.00280508	0.000845303	0.00131787	0.999749	1	KL
cg16808927	16	0.00529193	0.00158977	0.00132067	0.999749	1	WDR90
cg19770955	7	0.0189477	0.00571429	0.00132355	0.999749	1	COG5;DUS4L;COG5;COG5
cg04874795	16	0.0112276	0.00338552	0.00132659	0.999749	1
cg09581060	2	0.0268799	0.00810543	0.00132687	0.999749	1
cg20702935	19	-0.00100663	0.000303656	0.00132692	0.999749	1	WIZ;MIR1470
cg25648401	22	-0.0102236	0.00308417	0.00132769	0.999749	1
cg21223353	1	-0.00428666	0.00129403	0.0013477	0.999749	1	ANGPTL7;ANGPTL7;MTOR
cg13723693	17	0.00135406	0.00040916	0.00135114	0.999749	1	RAB40B
cg15435718	19	0.0182915	0.00553229	0.00136422	0.999749	1	ETV2
cg15006869	22	-0.0151689	0.00458726	0.00136765	0.999749	1	FAM19A5;FAM19A5
cg05694563	17	-0.0046023	0.00139225	0.00137243	0.999749	1	PEMT;PEMT;PEMT
cg08371659	20	0.00180628	0.000546671	0.00137365	0.999749	1
cg09568216	5	0.00692737	0.00209855	0.00138736	0.999749	1	NPR3
cg15644764	1	-0.03734	0.0113164	0.00139344	0.999749	1	SYT2;SYT2
cg16686137	19	-0.00172074	0.000521383	0.00139569	0.999749	1	TMEM143
cg20373326	16	-0.0199342	0.0060426	0.00139654	0.999749	1	HSD17B2
cg01917721	8	-0.0239322	0.00725461	0.00139675	0.999749	1	NSMCE2
cg15871215	5	-0.0454675	0.0138161	0.00143255	0.999749	1	ATG10;ATG10
cg00262446	4	0.00272784	0.000828967	0.00143371	0.999749	1	EMCN;EMCN;EMCN;EMCN
cg05707844	2	0.0124591	0.003787	0.00143675	0.999749	1	EIF2AK2;EIF2AK2
cg27182012	1	-0.0173411	0.00527128	0.00143789	0.999749	1	LMNA;LMNA;LMNA
cg27119740	2	0.0154948	0.00471404	0.00145058	0.999749	1
cg14627538	21	-0.0146764	0.00446656	0.0014557	0.999749	1	PRMT2;PRMT2
cg10083258	15	0.021983	0.00669051	0.00145633	0.999749	1
cg03225003	1	-0.0230438	0.00701422	0.00145818	0.999749	1	NPHP4
cg00420997	8	-0.00860577	0.0026177	0.00146484	0.999749	1	C8orf75
cg01957384	8	0.00173364	0.000527935	0.001465	0.999749	1	RAD21
cg24295125	3	0.00159197	0.000484254	0.00146508	0.999749	1	ACPL2;ACPL2
cg10218305	14	0.00368134	0.00112176	0.00147465	0.999749	1	C14orf93;C14orf93;C14orf93
cg05876635	7	0.00197668	0.000600818	0.00147816	0.999749	1
cg19819089	11	-0.0174815	0.00532822	0.00147843	0.999749	1	SIK3
cg14715413	8	0.0252988	0.00771288	0.00148248	0.999749	1	TDH
cg00125406	4	0.00316047	0.000963863	0.00148767	0.999749	1	TMEM33
cg11066780	1	-0.0185863	0.005669	0.00148944	0.999749	1	CASZ1;CASZ1
cg02531277	7	-0.00190476	0.000579879	0.0014898	0.999749	1	CUX1;CUX1;CUX1
cg19626016	21	-0.0128335	0.00391487	0.00149148	0.999749	1	PCNT
cg27168410	19	-0.0247414	0.00754863	0.00149408	0.999749	1	CYP2F1
cg25416719	7	-0.0156104	0.00476376	0.00149732	0.999749	1	ATXN7L1;ATXN7L1
cg12980900	19	-0.00130265	0.000397282	0.00149926	0.999749	1	SFRS14;ARMC6;SFRS14
cg04081899	5	-0.00151913	0.00046372	0.00150184	0.999749	1	ZNF346
cg18069493	21	0.00560178	0.00171013	0.00150895	0.999749	1	MCM3APAS;LSS;LSS;LSS;LSS
cg05752578	2	-0.00374212	0.00114205	0.0015098	0.999749	1	CNGA3;CNGA3
cg20932721	11	0.00320594	0.000979163	0.00151037	0.999749	1	MUC5B
cg01823958	1	-0.014503	0.00442342	0.00151846	0.999749	1	SLC1A7
cg05941864	1	0.00924652	0.00282732	0.00152831	0.999749	1	EPHA8;EPHA8
cg00992417	5	0.00997576	0.00305048	0.00152926	0.999749	1	TRIP13
cg01657186	12	0.00612276	0.00187242	0.00153047	0.999749	1	NINJ2
cg16749247	5	-0.00153488	0.000469389	0.00153058	0.999749	1	FLJ41603
cg15958576	3	-0.00148989	0.000455645	0.00153106	0.999749	1	MECOM
cg15238325	17	-0.0273122	0.00835454	0.00153444	0.999749	1
cg08608126	11	-0.0229479	0.00702093	0.00153759	0.999749	1	CD59;CD59;CD59;CD59;CD59;CD59;CD59;CD59
cg16661464	18	-0.0200247	0.00612757	0.00154012	0.999749	1
cg19624601	1	0.0277298	0.0084909	0.00155057	0.999749	1	PARP1
cg02488653	11	-0.00196805	0.000602755	0.00155416	0.999749	1	HCCA2
cg03482600	14	-0.00954735	0.0029259	0.00156423	0.999749	1
cg14809705	17	0.00175151	0.000535326	0.00156437	0.999749	1	SLFN12L
cg26771559	19	0.0269856	0.00826044	0.0015695	0.999749	1	MAP2K2
cg04462627	16	0.00210309	0.000644762	0.0015703	0.999749	1	TEPP;TEPP
cg21005510	7	-0.0263439	0.00807959	0.00157658	0.999749	1
cg26393294	14	0.0033643	0.00103216	0.00158192	0.999749	1	NPAS3;NPAS3;NPAS3;NPAS3
cg19382657	18	-0.00456674	0.00140154	0.00158736	0.999749	1	COLEC12
cg16669395	16	-0.0240752	0.00738876	0.00158746	0.999749	1	GRIN2A;GRIN2A;GRIN2A
cg25985734	19	0.00544466	0.00167199	0.00159728	0.999749	1
cg23078194	6	0.00317239	0.000974286	0.00159869	0.999749	1
cg17982459	10	-0.00180536	0.000554489	0.00159976	0.999749	1	C10orf78;C10orf78;C10orf78
cg23999932	4	0.00321942	0.00098903	0.00160367	0.999749	1
cg19579080	17	0.0113753	0.00349542	0.00160763	0.999749	1	FAM20A
cg14995274	1	-0.0291973	0.0089718	0.00160767	0.999749	1	ESPNP
cg04895065	16	0.00358995	0.0011033	0.00161015	0.999749	1	YPEL3;YPEL3
cg06819373	7	-0.0204819	0.00629478	0.00161037	0.999749	1	PTPRN2;PTPRN2;PTPRN2
cg13002939	4	0.000745355	0.000229002	0.00161124	0.999749	1	PDGFRA
cg07628705	14	0.00366616	0.00112671	0.00161594	0.999749	1	ABHD12B;ABHD12B
cg19046697	5	-0.00269081	0.00082728	0.00161649	0.999749	1	FLJ42709;FLJ42709
cg13706544	7	-0.00229617	0.000705718	0.00161694	0.999749	1	LHFPL3
cg12939464	15	-0.00960581	0.00295351	0.00161776	0.999749	1	C15orf55
cg17958291	7	0.0160053	0.00492119	0.00161788	0.999749	1	PTPRZ1
cg11649641	1	0.00538136	0.00165293	0.00162546	0.999749	1
cg27527290	4	-0.0075798	0.00233143	0.00162984	0.999749	1	FAM175A
cg21850239	11	0.0032928	0.00101357	0.00163633	0.999749	1	POLR2G
cg00369438	19	0.00178707	0.000550095	0.00163663	0.999749	1	SPTBN4
cg01677302	19	-0.013076	0.00401353	0.00164071	0.999749	1	FUT6;FUT6
cg06344544	3	0.00406151	0.00125097	0.00164671	0.999749	1	PTPN23
cg11954030	5	0.012508	0.00385161	0.00164872	0.999749	1	MYO10
cg05960850	2	0.0206559	0.00636545	0.00165542	0.999749	1	MYT1L
cg03408893	10	0.000830127	0.000255731	0.00165582	0.999749	1	ACBD7
cg18207699	14	0.0146019	0.00450037	0.00165759	0.999749	1	MMP14
cg18681352	22	0.00422145	0.00130082	0.0016603	0.999749	1	SMCR7L
cg14049990	5	0.0139743	0.00430633	0.00166118	0.999749	1	LPCAT1
cg14644209	3	0.00243611	0.000750944	0.00166638	0.999749	1	RPSA;RPSA
cg13595191	22	0.00167267	0.000515912	0.00167025	0.999749	1	SNORD43;RPL3;RPL3
cg00974255	17	0.00943179	0.00290798	0.00167592	0.999749	1
cg13123723	17	0.00251534	0.000775903	0.00167812	0.999749	1
cg23206463	5	-0.0319069	0.00984834	0.00168253	0.999749	1
cg26064247	11	-0.0219673	0.00678323	0.00168972	0.999749	1	FBXO3;FBXO3
cg14043509	12	-0.00856323	0.00264426	0.00168994	0.999749	1
cg06383207	16	-0.0260175	0.00803655	0.00169541	0.999749	1
cg25277638	7	-0.0386207	0.0119296	0.00169546	0.999749	1	PTPRN2;PTPRN2;PTPRN2
cg25404597	15	-0.00572445	0.00176812	0.00170046	0.999749	1	MYO5A;MYO5A
cg08565979	19	-0.0218153	0.00674139	0.00170274	0.999749	1
cg01064902	6	0.00333185	0.00103004	0.00170977	0.999749	1	SIRT5;SIRT5
cg01954746	2	-0.0056642	0.00174788	0.0017103	0.999749	1	NCK2;NCK2;NCK2
cg02356640	11	-0.0194545	0.00601591	0.00171438	0.999749	1	HCCA2
cg19013611	7	-0.00545218	0.00168562	0.00171684	0.999749	1	PTPRN2;PTPRN2;PTPRN2
cg24021343	3	-0.0188878	0.00584158	0.00171705	0.999749	1
cg27349460	18	-0.0244005	0.00754682	0.00171774	0.999749	1
cg06424097	11	-0.00267801	0.000828275	0.0017238	0.999749	1
cg16630085	6	0.0247416	0.00765507	0.00172401	0.999749	1
cg21888330	13	0.00883375	0.00273327	0.00172463	0.999749	1
cg19886777	14	-0.0121065	0.00374494	0.00172634	0.999749	1
cg14220277	21	0.00319802	0.000989773	0.00172934	0.999749	1	HLCS
cg13635578	17	-0.00963378	0.00298145	0.00173456	0.999749	1	CACNA1G;CACNA1G;CACNA1G;CACNA1G;CACNA1G;CACNA1G;CACNA1G;CACNA1G;CACNA1G;CACNA1G;CACNA1G;CACNA1G;CACNA1G;CACNA1G;CACNA1G
cg23776217	18	0.0019035	0.000589364	0.00173639	0.999749	1	KIAA1328;C18orf10
cg22146312	19	-0.0024892	0.000770743	0.00173719	0.999749	1	DHX34
cg13487102	14	0.00107325	0.000332382	0.0017407	0.999749	1	TMEM63C
cg19840387	2	0.00109217	0.000338018	0.00174164	0.999749	1	CCDC148;CCDC148;PKP4;PKP4
cg11207534	8	0.00590323	0.00182799	0.00174485	0.999749	1	ANK1
cg00478421	2	-0.0266034	0.00824416	0.00175174	0.999749	1
cg14198223	19	-0.00100155	0.00031043	0.0017551	0.999749	1
cg09100017	11	-0.0151646	0.00469783	0.00175852	0.999749	1
cg13912849	3	-0.00757626	0.0023484	0.00176244	0.999749	1	ARHGEF3;ARHGEF3;ARHGEF3
cg26252077	1	0.0188508	0.00584537	0.0017629	0.999749	1	NFIA;NFIA;NFIA;NFIA
cg05260129	3	-0.00110336	0.00034202	0.00176317	0.999749	1	TUSC4;CYB561D2
cg11631158	13	-0.00450193	0.00139708	0.00177684	0.999749	1	SHISA2
cg09851465	1	0.00546509	0.00169599	0.001777	0.999749	1	C1orf87
cg01890712	11	-0.0318662	0.00989055	0.00177964	0.999749	1	OR9Q1
cg03818992	2	0.00310394	0.000963317	0.00178456	0.999749	1	HDLBP;HDLBP
cg12544678	2	-0.0242295	0.00753108	0.00180543	0.999749	1	INPP1;INPP1
cg13169863	4	0.00542406	0.00168583	0.0018174	0.999749	1	SGMS2
cg17036419	1	-0.0218679	0.00680295	0.00182125	0.999749	1	FCRLB
cg25859441	4	0.017434	0.00542368	0.00182159	0.999749	1
cg03709307	17	-0.00283892	0.00088324	0.00182277	0.999749	1	NEUROD2
cg09260853	1	-0.0136648	0.00425177	0.00182452	0.999749	1	PRKCZ;PRKCZ;PRKCZ
cg11948766	8	-0.0075282	0.00234208	0.00182856	0.999749	1
cg02297043	1	0.00544695	0.00169462	0.0018289	0.999749	1
cg08655181	4	-0.0397377	0.0123676	0.00182935	0.999749	1
cg20458922	2	-0.00892506	0.00277693	0.00183034	0.999749	1	ARHGEF4;ARHGEF4
cg21103250	2	-0.0291558	0.00904429	0.00183254	0.999749	1	RBM44
cg26309303	7	-0.00139233	0.000433607	0.00184732	0.999749	1	FAM115A;FAM115A
cg26421554	1	0.00891202	0.00277572	0.00184924	0.999749	1	KCNK1
cg06650786	19	-0.013539	0.00421905	0.00185899	0.999749	1	NOTCH3
cg00108569	22	0.00331638	0.00103404	0.00186296	0.999749	1
cg11251006	19	0.046467	0.0144896	0.00186457	0.999749	1	DOT1L
cg23024136	5	-0.00653085	0.00203509	0.00186503	0.999749	1
cg07314549	16	0.00292323	0.000911941	0.00187286	0.999749	1	ERI2;ERI2;LOC81691;LOC81691
cg19614911	2	0.00256833	0.000801269	0.0018739	0.999749	1	KCNK12
cg19437626	17	0.00276585	0.000862761	0.00187755	0.999749	1	NKIRAS2;NKIRAS2;NKIRAS2;NKIRAS2;NKIRAS2
cg00782367	10	0.00999448	0.00311929	0.00188108	0.999749	1	C10orf12
cg03558338	9	-0.00157119	0.000490791	0.00189724	0.999749	1	RNF38;RNF38;RNF38;RNF38;RNF38;RNF38;RNF38
cg11885471	20	-0.0119852	0.00374394	0.00189802	0.999749	1
cg06285766	7	0.000772121	0.000241289	0.00190526	0.999749	1	PTPN12;PTPN12;PTPN12
cg24062486	7	0.00784312	0.00245051	0.00190816	0.999749	1	AMZ1
cg13406339	8	-0.0145941	0.00456187	0.00191024	0.999749	1
cg11078326	1	-0.0227891	0.00712383	0.00191117	0.999749	1
cg25070253	2	-0.0271916	0.00850147	0.00191433	0.999749	1
cg17368737	8	0.001451	0.000453567	0.00191721	0.999749	1	SCRIB;SCRIB
cg13597544	17	0.0137448	0.00429908	0.00192209	0.999749	1
cg19657960	10	0.00845942	0.00264415	0.00192273	0.999749	1	KNDC1
cg23708337	7	0.0318886	0.00997611	0.00192601	0.999749	1
cg04393227	3	-0.00828134	0.00259117	0.00193573	0.999749	1
cg15322207	1	0.00194611	0.000609209	0.00193811	0.999749	1
cg06745941	4	-0.0142625	0.00446511	0.00193979	0.999749	1
cg20112035	1	-0.000868123	0.000271612	0.00194134	0.999749	1	TATDN3;TATDN3;NSL1;NSL1;TATDN3;TATDN3;TATDN3
cg20064569	19	-0.00148607	0.000465126	0.00194171	0.999749	1	HMG20B
cg18498159	15	0.00270219	0.000846152	0.00194403	0.999749	1	C15orf17;C15orf17
cg09897604	10	0.00243575	0.000762954	0.00194993	0.999749	1	WDFY4;WDFY4
cg27243507	3	-0.0048236	0.00151073	0.00195439	0.999749	1
cg21585977	8	-0.0185812	0.00582191	0.00195559	0.999749	1	STAU2;STAU2;STAU2;STAU2
cg04324308	2	-0.00344584	0.00108003	0.00196891	0.999749	1	COL4A3;COL4A4;COL4A3;COL4A4;COL4A3;COL4A3
cg20633956	10	-0.00826487	0.0025892	0.00198063	0.999749	1	RBP4
cg21208029	14	-0.00354498	0.00111185	0.00198192	0.999749	1	STYX;STYX
cg12608132	2	-0.0173094	0.00543129	0.0019837	0.999749	1	EPAS1
cg18590130	11	-0.0261787	0.0082158	0.00198738	0.999749	1	LOC399959;MIRLET7A2
cg19278744	4	0.00277445	0.000870745	0.00198792	0.999749	1	CCNG2
cg10470447	17	-0.00238695	0.000749313	0.00199274	0.999749	1	CCT6B;CCT6B;ZNF830
cg06271387	16	0.0360005	0.0113015	0.00199314	0.999749	1	A2BP1;A2BP1;A2BP1
cg03651957	2	0.00236486	0.00074263	0.00199939	0.999749	1	PARD3B;PARD3B;PARD3B
cg02992596	4	-0.0457064	0.0143555	0.00200278	0.999749	1	RBM46
cg09406921	8	0.00490488	0.00153962	0.00200493	0.999749	1	PROSC
cg07036918	11	0.00248757	0.000781381	0.00200493	0.999749	1	SCUBE2;SCUBE2
cg11263584	17	0.00115924	0.000363904	0.00200622	0.999749	1	ICT1
cg13766830	19	0.00144264	0.000453245	0.00200894	0.999749	1
cg24117192	19	-0.00885925	0.00278285	0.00201196	0.999749	1	KIAA1683;KIAA1683;KIAA1683
cg24839145	8	0.0169208	0.00531726	0.00201307	0.999749	1
cg16150678	8	-0.00288885	0.000907654	0.00201664	0.999749	1	SPAG1;SPAG1
cg10021735	2	0.00201093	0.000632068	0.00201764	0.999749	1	FARP2
cg07447922	1	0.00395412	0.00124325	0.00202405	0.999749	1	EPHA10;EPHA10
cg03431655	3	-0.00142869	0.000449176	0.00202963	0.999749	1	C3orf50
cg25322642	21	0.0396265	0.0124661	0.00203509	0.999749	1	PFKL;PFKL
cg07559253	16	0.00137834	0.000433783	0.00204287	0.999749	1
cg04606669	3	0.0259946	0.00818055	0.00204905	0.999749	1
cg16811988	3	0.00580169	0.00182518	0.00204921	0.999749	1
cg11590772	19	0.00565082	0.00177836	0.00204942	0.999749	1	ADAMTS10
cg17745697	2	-0.0154272	0.00485688	0.00205699	0.999749	1
cg05047706	8	-0.0485069	0.0152778	0.00205867	0.999749	1
cg21121598	5	0.00192511	0.000606337	0.00205876	0.999749	1	FAM13B;FAM13B;FAM13B;FAM13B;FAM13B;FAM13B
cg19264028	1	0.0301315	0.00949174	0.00206188	0.999749	1	DDR2;DDR2
cg02490034	7	-0.00698538	0.00220072	0.00206426	0.999749	1	MEST
cg13709496	9	-0.0139173	0.00438202	0.0020663	0.999749	1	TBC1D2
cg25793571	3	-0.00182036	0.000573578	0.00206702	0.999749	1	ACAD9
cg01434679	1	0.00714819	0.00225271	0.00207748	0.999749	1	PIK3CD
cg20437892	2	0.0024905	0.000785287	0.00208136	0.999749	1
cg03495011	20	-0.0323833	0.0102119	0.00208342	0.999749	1
cg17008770	8	0.00580768	0.00182673	0.00208366	0.999749	1	JPH1
cg12458932	2	-0.01004	0.00316629	0.00208493	0.999749	1
cg10830905	10	0.00888704	0.0028029	0.00208648	0.999749	1	METTL10
cg26585352	2	0.0177815	0.00560844	0.00208753	0.999749	1
cg06136125	15	-0.0209059	0.00659428	0.0020888	0.999749	1
cg16238351	15	0.0153132	0.00483131	0.00209356	0.999749	1	GABRB3;GABRB3
cg08869857	12	-0.0176562	0.0055712	0.00209598	0.999749	1	TXNRD1;TXNRD1;TXNRD1;TXNRD1;TXNRD1
cg05135366	16	-0.0280006	0.00883574	0.00209712	0.999749	1	TRAP1
cg12111758	12	0.0040331	0.00127306	0.00210353	0.999749	1	CUX2
cg11483887	15	0.00103631	0.000327156	0.00210619	0.999749	1	IDH3A
cg04128880	16	0.00901853	0.00284654	0.00210913	0.999749	1
cg00573948	7	-0.00758246	0.00239333	0.00210965	0.999749	1
cg21786381	11	0.0166136	0.00524577	0.00210988	0.999749	1	GDPD5
cg26519486	10	0.00105369	0.000332632	0.00211251	0.999749	1	DCLRE1C;DCLRE1C;DCLRE1C;DCLRE1C
cg01222408	15	0.00169576	0.000535158	0.00211333	0.999749	1	APH1B;APH1B
cg26679958	4	0.00371023	0.00117193	0.00211729	0.999749	1	LEF1;LEF1;LOC641518;LEF1;LEF1
cg23039580	15	-0.00158243	0.000499833	0.00211729	0.999749	1	IGF1R
cg09517809	11	-0.028468	0.00898403	0.00212053	0.999749	1
cg00181125	12	0.00355694	0.00112394	0.00212526	0.999749	1
cg00833703	16	0.0141668	0.00447764	0.0021305	0.999749	1	KIFC3;KIFC3;KIFC3
cg00545886	20	0.0155519	0.00491417	0.00213229	0.999749	1	BLCAP;BLCAP;BLCAP;BLCAP;BLCAP
cg21573359	1	0.0252019	0.00796684	0.00213407	0.999749	1
cg12712481	7	-0.0188507	0.00595724	0.00213469	0.999749	1
cg06962787	17	0.00873739	0.00276263	0.00213834	0.999749	1	CDRT1;CDRT1
cg22855900	5	-0.00666182	0.00210649	0.00213958	0.999749	1
cg14114282	13	-0.0194527	0.00615304	0.00214648	0.999749	1	MCF2L;MCF2L
cg23892535	14	-0.0105716	0.00334222	0.00215058	0.999749	1	KIF26A
cg14545418	9	0.0231042	0.00731012	0.00215243	0.999749	1	TLE1
cg07211496	2	-0.00727531	0.0023013	0.00215413	0.999749	1	PDE11A
cg17431052	19	0.00228487	0.000722753	0.0021545	0.999749	1
cg24888352	10	-0.0140928	0.00446059	0.00216026	0.999749	1
cg20267897	20	-0.00657416	0.00207882	0.00216966	0.999749	1	ZBTB46
cg02034822	16	0.010665	0.00337398	0.00217187	0.999749	1	DNAH3
cg15277658	10	-0.0113463	0.00359649	0.00219097	0.999749	1	CDH23
cg04823168	15	0.00274894	0.000871118	0.00219256	0.999749	1	RGMA;RGMA
cg21709140	2	0.00126257	0.000400244	0.00219299	0.999749	1	GORASP2
cg21539903	2	0.0115099	0.00364906	0.00219499	0.999749	1	PARD3B;PARD3B;PARD3B
cg03147002	3	0.00215945	0.000685114	0.00221028	0.999749	1	CADM2;CADM2
cg09852693	4	0.00244102	0.000774451	0.00221045	0.999749	1	DCLK2;DCLK2
cg25306875	2	0.00697681	0.00221406	0.00221589	0.999749	1
cg13895235	7	0.00337247	0.00106992	0.00221672	0.999749	1	PRKAR1B;PRKAR1B;PRKAR1B;PRKAR1B;PRKAR1B;PRKAR1B
cg11821200	5	-0.0246238	0.00781699	0.00222342	0.999749	1	PTGER4
cg13475104	3	-0.00934329	0.00296609	0.00222344	0.999749	1	POPDC2
cg12769767	1	0.0158251	0.00502224	0.00222403	0.999749	1
cg16024702	20	-0.0502635	0.0159588	0.00222648	0.999749	1
cg16499645	8	0.0132713	0.00421299	0.00223037	0.999749	1	VPS28;NFKBIL2;VPS28
cg14173815	17	-0.0175229	0.00556103	0.0022315	0.999749	1	RPL23A;SNORD42A;SNORD4B;SNORD4A
cg21697667	2	0.0155562	0.00494033	0.00223176	0.999749	1
cg20309565	12	0.00102986	0.00032709	0.00223363	0.999749	1	DHH
cg05583020	10	0.00383968	0.00121914	0.00223447	0.999749	1
cg19406036	15	0.00612541	0.00194531	0.00223918	0.999749	1
cg25690715	17	0.00184649	0.000586328	0.00225136	0.999749	1	SEPT9;SEPT9;SEPT9
cg10534904	14	0.00662036	0.00210379	0.00225252	0.999749	1	RAB15
cg04978831	6	-0.01133	0.00360181	0.00225367	0.999749	1	PACRG;PACRG;PACRG
cg02799880	13	0.00929921	0.00295707	0.00225995	0.999749	1	DOCK9;DOCK9;DOCK9;DOCK9
cg04500896	2	0.0270533	0.0085992	0.00226589	0.999749	1	LOXL3
cg22751696	3	-0.00438203	0.00139384	0.00226608	0.999749	1	C3orf14
cg08932052	17	-0.00119673	0.00038073	0.00227024	0.999749	1	PCGF2
cg08444731	4	-0.00397864	0.00126578	0.00227047	0.999749	1	GRSF1;GRSF1
cg06418531	5	0.00153005	0.000486983	0.0022797	0.999749	1	TMED9
cg08559361	10	-0.00136729	0.000435259	0.00228373	0.999749	1	PDZD8
cg26197699	18	0.00228115	0.000725519	0.0022866	0.999749	1	RNF165
cg19393755	17	0.0215981	0.00687729	0.00228961	0.999749	1	CPSF4L
cg18741175	3	-0.0162075	0.00515993	0.0022932	0.999749	1
cg13327785	12	0.00773749	0.00246452	0.00229619	0.999749	1	SFRS8
cg26076619	22	-0.0190865	0.00607941	0.0022963	0.999749	1	POTEH
cg00422347	4	0.00249777	0.000795969	0.00230698	0.999749	1	C4orf36
cg27647852	20	-0.0263757	0.00840642	0.00231019	0.999749	1	DBNDD2;DBNDD2;DBNDD2;SYS1-DBNDD2;DBNDD2;DBNDD2;DBNDD2
cg19187290	8	-0.0125289	0.00399679	0.00233034	0.999749	1	GPR20
cg04604708	7	0.00587683	0.00187465	0.00233677	0.999749	1	CREB3L2
cg17786255	4	-0.0232317	0.00741465	0.00234124	0.999749	1	SGMS2;SGMS2;SGMS2
cg06903451	1	-0.0194827	0.0062194	0.00234589	0.999749	1	CCNL2;CCNL2;CCNL2;CCNL2
cg13089729	6	-0.0133614	0.00426727	0.00235623	0.999749	1
cg16154462	15	0.0480338	0.0153434	0.00236028	0.999749	1
cg02295745	14	0.00594219	0.00189832	0.0023627	0.999749	1
cg14353508	20	-0.0126483	0.00403997	0.00236635	0.999749	1	SPAG4
cg24384816	20	0.00560049	0.00179002	0.00237362	0.999749	1	SRC
cg17846621	17	0.00571649	0.00182652	0.00237406	0.999749	1	EIF4A3
cg23974739	5	-0.0116273	0.0037165	0.00237483	0.999749	1	SRD5A1
cg26314330	3	-0.00348904	0.00111458	0.00237729	0.999749	1
cg22331257	15	0.00148721	0.000475435	0.00237823	0.999749	1	CLK3;CLK3
cg16574924	4	0.00144584	0.000462265	0.00238092	0.999749	1	HSPA4L
cg01085866	4	-0.00882794	0.00282298	0.00239264	0.999749	1	RGS12;RGS12;RGS12
cg25026992	5	-0.029994	0.00959664	0.00239747	0.999749	1	PCDHB7;PCDHB7
cg19398115	10	0.00212108	0.000678713	0.00239979	0.999749	1	FAS;FAS;FAS;FAS;FAS;FAS;FAS;ACTA2
cg09969046	19	0.0023745	0.000759576	0.00240063	0.999749	1	SAPS1
cg09123298	11	-0.00896313	0.00286783	0.00241348	0.999749	1
cg12501274	10	0.00866164	0.00277353	0.00241587	0.999749	1	ADARB2
cg17232254	10	0.0188896	0.00605029	0.00242235	0.999749	1	JMJD1C;JMJD1C
cg05829696	8	0.017933	0.00574474	0.00242573	0.999749	1
cg21179654	3	0.0167247	0.00535805	0.0024273	0.999749	1	ZBTB20;ZBTB20;ZBTB20;ZBTB20;ZBTB20;ZBTB20;ZBTB20
cg26296488	4	0.0142274	0.00455374	0.00243765	0.999749	1	DRD5
cg07974643	14	0.00609893	0.00195485	0.00243869	0.999749	1	NAA30
cg03925970	8	0.0155422	0.00498077	0.0024423	0.999749	1
cg00081141	1	0.00400618	0.00128433	0.00244333	0.999749	1
cg11075937	13	-0.00224516	0.000719893	0.00244731	0.999749	1	ZC3H13
cg02634501	3	-0.00119823	0.000384232	0.00244896	0.999749	1	PIK3R4;PIK3R4
cg20082904	1	-0.0029643	0.000950623	0.00245078	0.999749	1	TMEM61;TMEM61
cg10450178	12	-0.00203492	0.00065269	0.00245481	0.999749	1	WDR51B
cg19231290	10	-0.000914043	0.00029319	0.00245601	0.999749	1	KLF6;KLF6;KLF6;KLF6;KLF6;KLF6;KLF6
cg22309080	19	-0.0176635	0.00566786	0.00246454	0.999749	1
cg24365518	3	-0.00145298	0.000466238	0.00246488	0.999749	1	LRRC33
cg21550172	8	-0.00315434	0.00101222	0.00246598	0.999749	1	PLEC1;PLEC1;PLEC1;PLEC1;PLEC1;PLEC1;PLEC1;PLEC1
cg15671705	15	0.00110299	0.000353969	0.00246743	0.999749	1	ALDH1A3
cg26431550	1	0.00954879	0.00306477	0.00247042	0.999749	1	C1orf201
cg26301215	3	-0.021236	0.00681661	0.00247286	0.999749	1
cg16523490	1	0.0184351	0.00592029	0.00248388	0.999749	1	HIVEP3;HIVEP3
cg20725013	7	0.00281663	0.000904577	0.00248486	0.999749	1	HOXA7
cg07736012	3	0.0282938	0.00908798	0.00248816	0.999749	1	MED12L
cg07526905	4	0.00769851	0.00247385	0.00250637	0.999749	1	RGS12;RGS12
cg27577972	1	-0.00397351	0.0012767	0.00251163	0.999749	1	TUFT1;TUFT1
cg10248733	19	0.00310006	0.000996821	0.00251387	0.999749	1	C19orf44;CALR3
cg08380311	19	-0.00114669	0.000366043	0.00251704	0.999749	1	NFIC;NFIC
cg07359991	16	0.0265812	0.00854927	0.00251978	0.999749	1	HSD3B7;HSD3B7;HSD3B7;SETD1A
cg17902947	1	-0.0134339	0.0043212	0.00252239	0.999749	1	PPAP2B;PPAP2B
cg13953458	11	0.0232362	0.00747441	0.00252292	0.999749	1	DNAJB13
cg07001508	10	-0.0138443	0.00445194	0.00252342	0.999749	1
cg00968893	12	0.018458	0.00593776	0.00252439	0.999749	1
cg27648238	8	0.0163082	0.0052462	0.00252442	0.999749	1
cg02910913	17	0.00501863	0.00161446	0.00252463	0.999749	1	C17orf28
cg14280171	12	0.024566	0.00790329	0.00252633	0.999749	1	STRAP
cg05162358	10	0.011363	0.00365584	0.00252735	0.999749	1
cg03363633	19	-0.00408671	0.00131497	0.00253009	0.999749	1	TYROBP;TYROBP
cg13842295	15	-0.00151582	0.00048743	0.00253081	0.999749	1	GABPB1;GABPB1;GABPB1;FLJ10038;GABPB1;GABPB1;LOC100129387
cg21278806	13	0.00198632	0.000639375	0.00253921	0.999749	1	N4BP2L1;N4BP2L1
cg12226475	2	0.0169011	0.00544116	0.00254305	0.999749	1
cg15689570	6	-0.00123751	0.00039841	0.00254328	0.999749	1	RNF8;RNF8
cg02084046	5	0.00227101	0.000730914	0.00254386	0.999749	1	CXXC5
cg14844624	18	-0.00641748	0.00206623	0.00254514	0.999749	1	LOXHD1;LOXHD1;LOXHD1
cg12059147	1	-0.0027394	0.000882215	0.00255096	0.999749	1	FAM183A
cg05384697	12	-0.0219464	0.00706864	0.002554	0.999749	1	TMEM132D
cg03641105	16	0.000911563	0.000293509	0.00255432	0.999749	1	EEF2K
cg26492720	13	0.00245545	0.000790962	0.00255684	0.999749	1	KIAA0564;KIAA0564
cg07136133	11	0.00572086	0.00184313	0.00256076	0.999749	1	PRR5L;PRR5L;PRR5L;PRR5L
cg14975184	12	0.00199221	0.000641835	0.00256836	0.999749	1	RILPL1
cg05000824	6	-0.00079017	0.000254222	0.00256904	0.999749	1	SOBP
cg00500229	1	-0.00402902	0.00129853	0.00256956	0.999749	1
cg20824211	3	0.00152445	0.000491213	0.00257214	0.999749	1	DLG1;DLG1
cg11742909	7	-0.0068115	0.00219601	0.00257729	0.999749	1	SHH
cg06046490	11	0.00887642	0.00286095	0.00257868	0.999749	1	IFITM3
cg19541912	19	-0.00203133	0.000654968	0.0025801	0.999749	1	CHST8;CHST8;CHST8
cg09021817	17	-0.0101364	0.0032567	0.00258284	0.999749	1	RPA1
cg04280677	19	0.00138141	0.000445793	0.00260094	0.999749	1	ATG4D
cg10987840	2	-0.0180443	0.00582329	0.00260195	0.999749	1
cg06949812	17	0.00532772	0.00171961	0.00260535	0.999749	1	GJD3;GJD3
cg17519763	2	0.0140195	0.00452519	0.00260616	0.999749	1	PLEKHM3
cg10567810	18	-0.00280931	0.000906912	0.00260966	0.999749	1	FAM38B
cg00595223	10	-0.00416914	0.00134615	0.00261435	0.999749	1
cg14350544	9	-0.00770578	0.00248866	0.00262004	0.999749	1	FBP2
cg14015706	9	-0.00122817	0.000396641	0.00262767	0.999749	1	C9orf50
cg19458893	19	0.00339802	0.00109758	0.00263181	0.999749	1	PAFAH1B3;PRR19;PAFAH1B3;PAFAH1B3
cg15039019	5	0.00146838	0.000474495	0.00263402	0.999749	1	MED10
cg04316353	6	-0.00578976	0.00187137	0.00264009	0.999749	1
cg05094264	16	-0.00217852	0.000704227	0.00264307	0.999749	1	EEF2K
cg10103446	1	0.00187107	0.000604846	0.00264321	0.999749	1	PIGK
cg16009970	17	-0.00280567	0.000906722	0.00264467	0.999749	1	YBX2
cg17861161	1	0.0395546	0.0127889	0.00264789	0.999749	1	PRDM16;PRDM16
cg12501546	19	-0.00463381	0.00149843	0.00265147	0.999749	1
cg23305768	5	0.0031327	0.00101306	0.00265239	0.999749	1	ABLIM3
cg06162516	12	0.00383005	0.00123872	0.00265544	0.999749	1	MIRLET7I;C12orf61;C12orf61
cg06211272	1	-0.00203707	0.00065885	0.00265613	0.999749	1	OMA1
cg12873350	10	-0.00943746	0.00305137	0.00265623	0.999749	1	UNC5B
cg26918305	16	-0.0464252	0.0149974	0.00266032	0.999749	1	GALNS
cg22032035	9	-0.000660935	0.000213451	0.00266223	0.999749	1	UHRF2
cg18947527	4	-0.0113596	0.00367423	0.00266565	0.999749	1	PDCL2
cg06907626	7	0.00966683	0.00312802	0.00266799	0.999749	1	NPC1L1;NPC1L1
cg02379116	6	-0.034808	0.0112574	0.00267142	0.999749	1	WDR27
cg24384437	15	0.0175523	0.00567875	0.00267231	0.999749	1	CGNL1
cg21692182	1	-0.00492117	0.00159204	0.00267887	0.999749	1	ABCA4
cg23097296	1	0.0269759	0.00873027	0.00268	0.999749	1	KIAA1522
cg17064564	22	-0.00265862	0.000860215	0.0026826	0.999749	1	RASL10A;RASL10A
cg01380946	7	-0.0167303	0.00541683	0.00268272	0.999749	1	EMID2
cg22045340	1	0.00216218	0.000699884	0.00268479	0.999749	1	CNN3;CNN3
cg01070781	15	-0.00241702	0.000782471	0.00268791	0.999749	1
cg12629991	1	-0.0173071	0.00560309	0.0026888	0.999749	1	PBX1
cg27410449	4	0.0281158	0.00910607	0.00269085	0.999749	1	NOP14
cg02659803	13	-0.0207123	0.00670836	0.00269127	0.999749	1
cg20107987	11	0.0215387	0.00697684	0.0026942	0.999749	1	FAM111B;FAM111B;FAM111B
cg24675770	2	-0.00268265	0.00086814	0.00269558	0.999749	1	LTBP1;LTBP1;LTBP1;LTBP1;LTBP1
cg17895446	4	0.0199627	0.0064667	0.00270388	0.999749	1	GALNTL6
cg23640664	2	0.0108886	0.00352872	0.00270627	0.999749	1
cg05768141	1	-0.00175596	0.000569212	0.00271296	0.999749	1	KCNJ10;KCNJ10
cg04050867	8	0.00363931	0.00117937	0.00271377	0.999749	1	RSPO2;RSPO2
cg05770240	11	0.0112776	0.00365624	0.00271622	0.999749	1	TBRG1;TBRG1
cg01553388	7	0.0182232	0.00590636	0.00271748	0.999749	1	WDR60
cg13465946	19	0.00195999	0.000635483	0.00271821	0.999749	1	NFIX
cg05241536	10	0.00899536	0.00291547	0.00272564	0.999749	1	RGS10
cg08693344	16	0.00583712	0.00189262	0.00272733	0.999749	1	MT1F
cg16574793	11	-0.02537	0.00822899	0.00272848	0.999749	1
cg15542283	12	0.00675718	0.00219032	0.00272871	0.999749	1	GPR133
cg21397480	6	-0.00145912	0.000473076	0.00273448	0.999749	1	JARID2
cg18270687	1	-0.0227176	0.00736108	0.00273675	0.999749	1
cg06408078	4	-0.0027304	0.000885207	0.00274183	0.999749	1	LEF1;LEF1;LEF1;LOC641518
cg26047938	2	0.00350001	0.00113625	0.00275071	0.999749	1	NPAS2
cg04537567	6	0.00240406	0.00078047	0.00275125	0.999749	1
cg16264616	12	-0.00665859	0.00216172	0.00275149	0.999749	1
cg27003487	4	-0.0166896	0.00541828	0.0027515	0.999749	1
cg06007282	2	-0.00532026	0.00172733	0.00275312	0.999749	1
cg07664029	4	0.00697758	0.00226351	0.00275713	0.999749	1
cg08571680	11	0.0170835	0.00554751	0.00275778	0.999749	1	TBX10
cg00805360	10	-0.019723	0.00640492	0.0027589	0.999749	1	ADAM8;ADAM8;ADAM8
cg08647446	4	0.00271952	0.000882945	0.00276135	0.999749	1	RASSF6;RASSF6;RASSF6
cg03747030	19	0.0187267	0.00608246	0.0027635	0.999749	1	PIP5K1C
cg17641252	14	0.0141806	0.00460602	0.00276418	0.999749	1	PLEK2
cg15866047	19	-0.0141817	0.00460572	0.00276902	0.999749	1	KLF1
cg15726314	1	-0.00145273	0.000471704	0.00277253	0.999749	1
cg05859264	6	0.0239263	0.00777424	0.00277321	0.999749	1	MAPK13
cg17241283	10	-0.00415564	0.00134939	0.0027735	0.999749	1
cg11257981	11	0.00175885	0.000571338	0.00277466	0.999749	1	THYN1;THYN1;THYN1;THYN1;THYN1;THYN1;THYN1;THYN1;ACAD8;THYN1;THYN1
cg18434674	17	0.0131202	0.00426341	0.00277535	0.999749	1
cg09461507	11	-0.0177247	0.00576101	0.00278141	0.999749	1	BRSK2
cg08222943	8	-0.0159113	0.00517364	0.00279162	0.999749	1	VPS13B;VPS13B
cg26912636	20	0.0218137	0.0070929	0.00279181	0.999749	1	PMEPA1;PMEPA1;PMEPA1;PMEPA1;PMEPA1
cg05534636	9	0.018547	0.00603119	0.00279399	0.999749	1	DPP7
cg08345562	19	0.00121331	0.00039458	0.00279586	0.999749	1	CCDC124
cg20766090	11	0.00174983	0.000568943	0.00279894	0.999749	1	INS-IGF2;IGF2;IGF2;IGF2
cg23758687	13	-0.0282989	0.00920429	0.00279941	0.999749	1
cg09879876	11	-0.00824987	0.00268408	0.00280704	0.999749	1	CHRDL2
cg19350020	11	-0.0075544	0.00245834	0.00281274	0.999749	1	PHLDB1;PHLDB1;PHLDB1
cg06525892	5	-0.00155935	0.000507644	0.00282325	0.999749	1	ARL10
cg17072811	12	-0.0072997	0.00237516	0.00282667	0.999749	1	EP400NL
cg23267890	11	-0.0232236	0.00756019	0.002831	0.999749	1	KCNQ1
cg26493306	5	-0.0119931	0.00390556	0.00283154	0.999749	1
cg23346462	3	-0.00254731	0.000829739	0.00284644	0.999749	1	PEX5L
cg13877715	1	-0.019221	0.0062639	0.00285064	0.999749	1	KIAA0319L
cg21443659	2	0.0347745	0.0113327	0.00285083	0.999749	1
cg18252616	13	0.00206811	0.000674094	0.00285543	0.999749	1
cg01757168	3	-0.050377	0.016422	0.00285827	0.999749	1
cg03634997	16	0.00316044	0.00103028	0.00285919	0.999749	1	GAS8;GAS8
cg21237747	9	0.0136089	0.0044371	0.00286338	0.999749	1	UBQLN1;UBQLN1
cg20601276	20	-0.0323116	0.0105359	0.00286563	0.999749	1	BLCAP;BLCAP;BLCAP;BLCAP;NNAT;NNAT;BLCAP
cg13450005	11	0.00228657	0.000745804	0.00287341	0.999749	1	WT1;WIT1;WT1;WT1;WT1
cg26965547	17	0.010242	0.00334047	0.00288094	0.999749	1	TRIM65
cg25157709	4	-0.000979928	0.000319619	0.00288188	0.999749	1	CPEB2;CPEB2
cg10382365	16	0.0042675	0.00139239	0.00288237	0.999749	1	BANP;BANP
cg22310976	19	0.00288666	0.000941946	0.00288502	0.999749	1	FTL
cg00929798	10	-0.00710269	0.00231796	0.00289691	0.999749	1	CALY
cg05789595	6	-0.00588771	0.0019217	0.00290043	0.999749	1	DST;DST;DST;DST
cg05267524	4	0.00192506	0.000628361	0.00290197	0.999749	1	METAP1
cg03034407	16	0.00164283	0.000536318	0.00290587	0.999749	1	POLR2C
cg12159190	8	-0.00142967	0.000466946	0.00290975	0.999749	1	HEY1;HEY1;HEY1;HEY1
cg01089249	2	-0.00452536	0.00147845	0.00291727	0.999749	1	GAD1;GAD1
cg24124789	1	0.00195202	0.000637748	0.00291797	0.999749	1	IARS2
cg19692710	11	-0.00979109	0.00319888	0.00291813	0.999749	1	DNAJB13;DNAJB13
cg15480305	4	-0.00712395	0.0023274	0.00292578	0.999749	1	MXD4
cg19199159	18	0.00492545	0.0016099	0.00292971	0.999749	1
cg17919396	15	-0.0119467	0.0039037	0.00293074	0.999749	1	ALDH1A3
cg02553305	6	0.00118819	0.000388438	0.00293486	0.999749	1
cg14932468	2	-0.00435314	0.00142324	0.00294603	0.999749	1	CYP26B1
cg10024876	3	0.00143436	0.000469064	0.00295225	0.999749	1
cg12708634	12	0.00559872	0.00182912	0.00295336	0.999749	1	KITLG;KITLG
cg11710887	7	-0.0283485	0.00926479	0.00295354	0.999749	1
cg07996992	1	0.0102123	0.00334154	0.00295898	0.999749	1	CTBS
cg09016926	16	-0.0268302	0.00878084	0.00296467	0.999749	1
cg24625136	3	0.00461111	0.00150913	0.00296529	0.999749	1
cg04763558	11	-0.0060179	0.0019691	0.00296794	0.999749	1	C11orf2
cg14670303	6	0.00156477	0.00051227	0.0029732	0.999749	1	THBS2
cg16002963	2	0.00324507	0.00106253	0.00297772	0.999749	1	VWA3B
cg05214151	5	0.00194298	0.000636065	0.00298104	0.999749	1	RGMB
cg06872055	17	-0.0146285	0.00479089	0.00298386	0.999749	1	DNAH2
cg18084450	1	0.000758324	0.000248363	0.0029849	0.999749	1	TBCE;TBCE
cg03488613	6	-0.0170682	0.00559057	0.00298724	0.999749	1	SLC22A2
cg07998479	3	-0.00192171	0.000629471	0.00298836	0.999749	1	LOC729375
cg01335127	3	0.00580176	0.00189858	0.00298892	0.999749	1	ACPL2;ACPL2
cg26621046	17	0.0101109	0.00331206	0.00298971	0.999749	1
cg03827423	12	-0.00164082	0.000537641	0.00299749	0.999749	1	ISCU;ISCU;SART3
cg00671224	12	0.016237	0.00532151	0.00300363	0.999749	1
cg22179177	17	0.00149884	0.000490323	0.00300904	0.999749	1	SLC25A19;SLC25A19;SLC25A19
cg13369337	10	0.0269731	0.0088448	0.00301819	0.999749	1	PRPF18
cg27644494	6	0.000996403	0.000326739	0.00301883	0.999749	1	IBTK
cg27284840	7	0.00134365	0.000440476	0.00301931	0.999749	1	AHCYL2;AHCYL2
cg18154954	19	0.0493214	0.016176	0.00302322	0.999749	1	RYR1;RYR1
cg08106764	15	-0.0116564	0.00382331	0.00302589	0.999749	1	RORA
cg13203223	12	0.00324747	0.00106488	0.00302697	0.999749	1	FKBP11;FKBP11;FKBP11
cg02485348	1	-0.0112193	0.00368065	0.00303111	0.999749	1
cg06266189	2	-0.0218161	0.0071551	0.00303232	0.999749	1	NGEF;NGEF
cg05714496	10	0.0180441	0.00591484	0.00303603	0.999749	1	INPP5A
cg03928875	2	0.0040399	0.00132539	0.00304083	0.999749	1
cg18070562	17	0.000835122	0.000274132	0.00304723	0.999749	1	ALOXE3;ALOXE3
cg09557991	1	-0.00410602	0.00134809	0.003053	0.999749	1	TNFRSF1B
cg06206057	6	-0.0252461	0.00829004	0.003057	0.999749	1
cg17848348	19	-0.00440793	0.00144757	0.00305985	0.999749	1	ILF3;ILF3;ILF3;ILF3;ILF3
cg04464062	16	0.0531553	0.0174572	0.00306121	0.999749	1	ZFPM1
cg26328954	1	0.024395	0.00801197	0.003062	0.999749	1
cg25881038	2	-0.0288522	0.00947914	0.00307176	0.999749	1	PTH2R
cg07456681	16	-0.0193681	0.00636375	0.00307408	0.999749	1	NTAN1
cg11908384	11	-0.000860824	0.000282875	0.00307759	0.999749	1	BSX
cg24737570	2	-0.0204713	0.00672713	0.00307783	0.999749	1	GREB1;GREB1;GREB1
cg26986841	11	-0.00243208	0.000799302	0.003081	0.999749	1	EED;EED;EED;EED
cg05641778	7	-0.0159955	0.00525919	0.00309334	0.999749	1	DNAJB6
cg18011571	3	0.0149417	0.00491459	0.00310408	0.999749	1	USP13
cg20896439	14	-0.00185941	0.000611753	0.00311149	0.999749	1	GALNTL1;GALNTL1
cg24200445	15	-0.00189306	0.000622636	0.0031119	0.999749	1	LINGO1;LINGO1
cg00687073	8	-0.0400914	0.0131915	0.00311437	0.999749	1
cg12601945	1	0.00519562	0.00170988	0.00311986	0.999749	1	PAX7;PAX7;PAX7
cg25607121	2	-0.0101905	0.00335433	0.00312507	0.999749	1	WNT10A
cg24335340	2	-0.0104059	0.00342554	0.0031277	0.999749	1	UGT1A10;UGT1A6;UGT1A8;UGT1A4;UGT1A6;UGT1A9;UGT1A7;UGT1A5;UGT1A3
cg01887440	16	0.00728715	0.00239923	0.00313199	0.999749	1	ZC3H7A
cg22692362	11	-0.0173937	0.00572758	0.00313632	0.999749	1	LRRC4C
cg04739729	9	-0.00139373	0.000459022	0.00314129	0.999749	1	PBX3;PBX3;PBX3;PBX3;PBX3
cg06614002	22	0.0122827	0.00404562	0.00314385	0.999749	1	SOX10;SOX10
cg21039597	4	-0.00198149	0.000652661	0.00314402	0.999749	1	FGFRL1;FGFRL1;FGFRL1
cg05356662	19	-0.00258036	0.000849095	0.00314426	0.999749	1	MATK
cg16263152	1	0.0180856	0.00595751	0.00314634	0.999749	1	NMNAT2
cg20463808	4	0.0182982	0.00602952	0.00315584	0.999749	1	CDKL2
cg06214807	4	0.00307439	0.00101325	0.00316128	0.999749	1	ZNF827
cg00082310	3	-0.00452186	0.00149058	0.00316673	0.999749	1	PLD1;PLD1
cg21026566	14	0.00878071	0.00289364	0.00316762	0.999749	1
cg11076668	15	0.018684	0.00615277	0.00317546	0.999749	1	MEX3B
cg06174495	21	-0.0472286	0.015574	0.00317714	0.999749	1
cg24786232	19	-0.00153097	0.000504907	0.00318044	0.999749	1	SPC24
cg19962116	3	0.00968877	0.00319601	0.00318671	0.999749	1	NUDT16P;NUDT16P
cg02737458	16	-0.0113441	0.00373975	0.0031874	0.999749	1
cg19935671	3	-0.00159102	0.000524873	0.00318938	0.999749	1	GOLGB1
cg04379738	14	-0.00253836	0.000837411	0.0031898	0.999749	1	POLE2
cg09356124	19	-0.0175085	0.00577655	0.00319209	0.999749	1	MAST3
cg15595212	1	-0.0123934	0.0040871	0.00319774	0.999749	1	OR2L13
cg05876550	10	0.00869255	0.00286935	0.00320656	0.999749	1
cg09545579	17	0.0215574	0.00710227	0.00320921	0.999749	1	BAHCC1
cg03535361	1	-0.00207989	0.00068663	0.00320966	0.999749	1	CNIH4
cg03291755	9	0.0258197	0.00852518	0.00321437	0.999749	1	BNC2
cg12120741	13	-0.0363742	0.0120141	0.00322415	0.999749	1	EDNRB;EDNRB;EDNRB
cg10166664	5	-0.0189095	0.00624607	0.00323534	0.999749	1
cg14538320	8	-0.00448543	0.00148122	0.00323731	0.999749	1	PEBP4
cg09713475	16	-0.0071308	0.00235562	0.00323798	0.999749	1	HS3ST6
cg09385692	5	0.0055334	0.00182903	0.00324645	0.999749	1
cg18161025	1	-0.016916	0.00559185	0.00324852	0.999749	1	FAM5B
cg06499892	20	-0.00359307	0.00118775	0.00324854	0.999749	1
cg06879822	19	0.00386124	0.00127641	0.00324886	0.999749	1	DEDD2
cg10116209	1	0.00760652	0.00251479	0.00325241	0.999749	1	KNCN
cg26889682	11	-0.00552201	0.00182467	0.00325571	0.999749	1	PACS1
cg24993576	6	-0.00521863	0.00172537	0.00326243	0.999749	1
cg01806170	1	-0.0118626	0.00392362	0.0032654	0.999749	1
cg25354617	4	0.0105733	0.00349801	0.00327243	0.999749	1	HTT
cg09539481	3	-0.00129135	0.000427389	0.003284	0.999749	1	PIK3CA
cg25964032	10	0.00304359	0.00100694	0.00329188	0.999749	1	FZD8
cg22161383	19	0.0404966	0.0134086	0.00329658	0.999749	1	ISYNA1;ISYNA1;ISYNA1
cg02789309	3	-0.00222382	0.000736187	0.00330071	0.999749	1	DUSP7
cg04337174	4	0.0142148	0.00470782	0.00330454	0.999749	1	CPLX1
cg19378631	10	-0.00570815	0.00189073	0.00331763	0.999749	1	COMMD3
cg01650245	12	0.00860582	0.00285188	0.00333176	0.999749	1	APPL2
cg00317754	1	-0.0168775	0.00559479	0.00333186	0.999749	1	EFCAB2;EFCAB2;EFCAB2
cg01496720	10	0.004913	0.00162865	0.00333213	0.999749	1	KLF6;KLF6;KLF6;KLF6
cg10613332	19	-0.0126116	0.00417948	0.00333269	0.999749	1	CACNA1A;CACNA1A
cg21990808	2	-0.00226131	0.00074966	0.00333382	0.999749	1	AGFG1;AGFG1;AGFG1;AGFG1
cg09253931	11	0.000616915	0.000204267	0.00333608	0.999749	1	EFCAB4A
cg21782089	8	-0.0183762	0.00609385	0.00334295	0.999749	1
cg13745852	3	0.0013439	0.000445577	0.00334676	0.999749	1	PARP14
cg05295388	2	0.0190479	0.00631769	0.00334809	0.999749	1
cg24335051	2	0.0111106	0.00368398	0.00334841	0.999749	1
cg10109635	17	-0.00355427	0.0011783	0.003353	0.999749	1	CYTSB;CYTSB
ch.13.50757403R	13	0.00147434	0.000489087	0.00335357	0.999749	1
cg06177627	1	0.00540478	0.00179315	0.00335692	0.999749	1	TCEA3;TCEA3
cg14261780	7	-0.00345776	0.00114719	0.00335719	0.999749	1	IMMP2L
cg16348158	1	0.00836337	0.00277351	0.00336292	0.999749	1	PRDM16;PRDM16
cg20627652	17	-0.00823592	0.00273403	0.00337462	0.999749	1
cg04271103	10	-0.000801627	0.000266038	0.00337571	0.999749	1	CDK1;CDC2;CDK1;CDK1;CDK1;CDK1
cg12400350	15	-0.0224722	0.00746057	0.00337706	0.999749	1
cg26259865	16	0.0130332	0.0043282	0.00338613	0.999749	1	ZG16B
cg26236329	11	-0.00536214	0.00178093	0.00338978	0.999749	1
cg12268531	1	-0.0150355	0.00499378	0.00339005	0.999749	1	HSP90B3P
cg07385257	8	0.0287188	0.00953855	0.00339031	0.999749	1
cg17839366	2	0.00663386	0.0022034	0.00339114	0.999749	1
cg11092616	6	0.00200406	0.000665712	0.00339447	0.999749	1	RIMS1
cg06716730	17	0.0610405	0.0202767	0.00339479	0.999749	1	DUSP14
cg04835846	2	0.00288941	0.000959946	0.00339888	0.999749	1	HS1BP3
cg22365990	7	-0.0224715	0.00746646	0.003402	0.999749	1
cg00673202	12	-0.0100526	0.0033397	0.00340777	0.999749	1	C12orf49;RNFT2;RNFT2
cg26442852	11	-0.0238795	0.00793627	0.00341931	0.999749	1	TRPM5
cg14799446	19	-0.0245801	0.00817269	0.00342306	0.999749	1	FKRP;FKRP;STRN4;STRN4
cg25597177	13	-0.0185959	0.00618442	0.00343019	0.999749	1
cg21126506	14	0.017027	0.00566361	0.00343532	0.999749	1	ESRRB
cg00495352	19	-0.0112145	0.00373039	0.00343685	0.999749	1	RFXANK;RFXANK;LOC729991-MEF2B;LOC729991;LOC729991-MEF2B;LOC729991;LOC729991-MEF2B
cg24837411	18	0.002773	0.000922604	0.00344329	0.999749	1	TWSG1
cg10585321	9	-0.0237766	0.00791092	0.00344407	0.999749	1	RALGDS;RALGDS
cg07069342	15	-0.00317809	0.00105746	0.00344563	0.999749	1
cg26803725	1	-0.0256066	0.00852166	0.00345084	0.999749	1
cg19801705	5	-0.00323089	0.00107508	0.00345671	0.999749	1
cg14699839	17	0.0137685	0.00458334	0.00345961	0.999749	1	AANAT
cg13702185	4	0.00804081	0.00267687	0.00346183	0.999749	1	RGS12;RGS12
cg12693702	7	-0.0043216	0.00143831	0.00346297	0.999749	1	MIR148A
cg22003435	2	-0.00169334	0.000563684	0.00346891	0.999749	1	C2orf88;C2orf88;C2orf88;C2orf88
cg19773045	1	0.00930978	0.00309801	0.00347842	0.999749	1	SLC27A3
cg17211296	1	-0.0143687	0.00478473	0.00347969	0.999749	1	EPHX1;EPHX1
cg26673195	17	-0.0187693	0.00625282	0.00348333	0.999749	1	G6PC
cg20644120	12	-0.00156875	0.000522567	0.00349022	0.999749	1	SPSB2;SPSB2
cg10860860	11	0.0101013	0.00336592	0.00349054	0.999749	1
cg02541592	22	0.00881003	0.00293483	0.00349144	0.999749	1	C22orf9;C22orf9
cg14351528	18	-0.0016638	0.000554094	0.00349264	0.999749	1	TCF4;TCF4
cg15437043	3	0.00513842	0.00171253	0.00349639	0.999749	1	PLSCR1
cg15983357	2	-0.00109239	0.000364141	0.00350241	0.999749	1	STK16;STK16;GLB1L
cg14498989	22	-0.0011869	0.000395411	0.00350362	0.999749	1	CBX6;CBX6
cg05713486	11	0.0291313	0.00971132	0.00350424	0.999749	1	TRPM5
cg06814469	1	-0.00441205	0.00147059	0.00350912	0.999749	1
cg14982472	21	-0.00195236	0.000651066	0.00351488	0.999749	1	ABCG1;ABCG1
cg08150914	3	0.0243917	0.00813418	0.00351538	0.999749	1	DCLK3
cg22040469	11	0.00334262	0.00111475	0.00351673	0.999749	1	MYOD1
cg00674395	17	-0.00302985	0.00101068	0.00352419	0.999749	1	CHD3;CHD3;CHD3
cg06816350	5	0.0188161	0.00627689	0.0035257	0.999749	1
cg08217163	2	-0.00835758	0.00278806	0.00352618	0.999749	1
cg12570975	11	-0.0101562	0.00338617	0.00352822	0.999749	1
cg25443991	17	0.00492368	0.00164162	0.0035286	0.999749	1
cg11841288	1	-0.0100018	0.00333693	0.00352954	0.999749	1
cg00522018	9	-0.00461661	0.00154032	0.00353088	0.999749	1	LHX3;LHX3
cg12065840	8	-0.00513067	0.00171139	0.00353265	0.999749	1	COL14A1
cg03892566	1	-0.0181897	0.00607197	0.00354673	0.999749	1	PDE4DIP
cg13160528	6	0.0467425	0.0156057	0.00355154	0.999749	1
cg25280526	20	-0.0115036	0.00384074	0.00355215	0.999749	1	TTLL9
cg06913516	14	-0.00406522	0.0013561	0.00355516	0.999749	1
cg07560932	20	0.00878033	0.00292996	0.00355541	0.999749	1	SLC17A9
cg16935849	13	-0.0146443	0.00488905	0.00356034	0.999749	1	RASA3
cg07383464	10	0.00107987	0.000360675	0.00356434	0.999749	1
cg15247069	2	0.0134127	0.00448039	0.00356837	0.999749	1	ICOS
cg06189303	3	0.00179104	0.000598474	0.0035786	0.999749	1	BOC
cg25136310	19	0.00233781	0.000780964	0.00357969	0.999749	1	RPL36;RPL36
cg22579224	15	0.019444	0.006498	0.00358245	0.999749	1	KIAA1199
cg09652427	12	0.00136245	0.00045532	0.00358256	0.999749	1	BTBD11
cg23820885	12	0.00232923	0.000778486	0.00358569	0.999749	1	TBX5;TBX5;TBX5;TBX5
cg14372333	17	-0.00204719	0.000684439	0.00359594	0.999749	1	USP43
cg04883157	3	-0.00621381	0.00207787	0.00360207	0.999749	1	MRPL3;SNORA58
cg13530377	2	-0.0172642	0.00577251	0.00360881	0.999749	1	SH3BP4
cg24477309	12	0.00546629	0.00182775	0.00360927	0.999749	1	FOXN4
cg19528338	20	-0.00524666	0.00175389	0.0036118	0.999749	1	BMP2
cg01774050	17	0.00195517	0.000654007	0.00361214	0.999749	1	PEX12
cg18960324	17	0.0197234	0.00659851	0.00361713	0.999749	1
cg21178333	3	-0.00615381	0.00205878	0.00361729	0.999749	1	MITF
cg23352067	19	-0.0162446	0.00543001	0.00361993	0.999749	1	LAIR2;LAIR2
cg00667026	14	0.000897868	0.000300461	0.00362536	0.999749	1	C14orf181;C14orf181
cg25070075	15	0.0477858	0.015986	0.0036254	0.999749	1
cg19802649	1	-0.00309644	0.00103627	0.00362797	0.999749	1	GPR153
cg21908828	4	0.0275775	0.0092316	0.00363621	0.999749	1	KIAA0922;KIAA0922
cg03807316	19	0.00848019	0.00283884	0.00363727	0.999749	1	DLL3;DLL3
cg10260334	2	0.00707096	0.00236644	0.00364861	0.999749	1	ALLC
cg27190024	7	-0.0176074	0.00589662	0.00364999	0.999749	1	COL1A2
cg04963967	7	0.00762591	0.00255367	0.00365744	0.999749	1	KLRG2
cg20786706	6	-0.0172627	0.0057831	0.00366082	0.999749	1
cg13384849	5	-0.00686938	0.00229917	0.00366181	0.999749	1
cg26480524	22	-0.00299717	0.00100441	0.00367185	0.999749	1	ELFN2
cg07059009	2	-0.00710936	0.00238263	0.00367385	0.999749	1
cg14256968	11	0.0551103	0.0184713	0.0036768	0.999749	1	C11orf95
cg22204453	7	0.00971774	0.00325614	0.00367725	0.999749	1	FLJ43663;FLJ43663
cg19987354	14	-0.0126134	0.00422791	0.00367895	0.999749	1	SYNE2;SYNE2
cg04486282	13	-0.00142416	0.000477486	0.00368689	0.999749	1	KCTD12
cg15565032	15	0.00282376	0.000946823	0.0036899	0.999749	1	CORO2B
cg24989527	6	0.00147615	0.000494963	0.00369001	0.999749	1	PSMG4;PSMG4;PSMG4;PSMG4;PSMG4;PSMG4
cg07156182	3	-0.00204515	0.000685769	0.00369083	0.999749	1	DIRC2;HSPBAP1
cg05983906	10	0.0141049	0.00472996	0.00369334	0.999749	1	LOC731789
cg22884516	22	0.00453139	0.00151685	0.00369894	0.999749	1	SMC1B;RIBC2
cg06910925	18	0.00275226	0.000923103	0.00369895	0.999749	1	FAM59A
cg05638594	13	-0.0129161	0.00432566	0.00370353	0.999749	1
cg22549268	3	-0.00347206	0.00116478	0.00370619	0.999749	1	SEMA5B
cg06100368	1	0.000957418	0.000321272	0.0037148	0.999749	1	C1orf230
cg14032244	19	0.00321048	0.00107745	0.00371906	0.999749	1	MAST1
cg25179758	13	0.00454882	0.00152572	0.00372056	0.999749	1	SPG20;SPG20;SPG20;SPG20
cg16709254	2	0.00316303	0.00106137	0.00372444	0.999749	1
cg01307483	7	-0.0174935	0.00587188	0.00372463	0.999749	1	NRF1
cg20890180	2	-0.0140931	0.00472643	0.00372738	0.999749	1
cg18232497	1	0.00813027	0.00272846	0.00372808	0.999749	1
cg09775260	12	-0.00266658	0.000895174	0.00372853	0.999749	1
cg14171824	1	0.0205121	0.00688878	0.00374223	0.999749	1	PRKCZ;PRKCZ
cg18474185	14	-0.00201615	0.000677192	0.00374649	0.999749	1	PACS2;PACS2
cg21845297	20	-0.0199866	0.00671641	0.00376254	0.999749	1	OTOR
cg01654242	8	-0.021559	0.0072454	0.00376517	0.999749	1	FBXO43;FBXO43
cg26654827	7	0.0229834	0.00772613	0.00377388	0.999749	1
cg01869896	1	0.0202385	0.00680132	0.0037739	0.999749	1	MFSD2A;MFSD2A
cg04326808	15	0.022261	0.00747898	0.00377535	0.999749	1	C15orf54;C15orf54
cg01922472	13	0.0017576	0.00058994	0.00377674	0.999749	1
cg01961881	12	-0.00267206	0.000897819	0.00377883	0.999749	1	ITGA5;ITGA5
cg16784174	7	-0.0120762	0.00406044	0.0037812	0.999749	1
cg18871670	3	0.00188326	0.000633258	0.00378336	0.999749	1	CEP63;ANAPC13;CEP63;ANAPC13;CEP63;CEP63;ANAPC13
cg06505666	2	-0.00056167	0.000188827	0.00378677	0.999749	1	CKAP2L
cg05590442	1	-0.00256341	0.000862054	0.00378683	0.999749	1	DENND2C
cg14181187	9	0.00546654	0.00183806	0.00379175	0.999749	1	HDHD3
cg01709312	10	0.0318698	0.01072	0.0037944	0.999749	1	LOC282997;PDCD4;PDCD4
cg08693082	2	0.0184912	0.00622004	0.0037953	0.999749	1	UGGT1;UGGT1
cg17325595	2	-0.015496	0.00521281	0.00379721	0.999749	1	XIRP2;XIRP2
cg00811051	4	0.00152889	0.000514335	0.00379861	0.999749	1	DNAJB14
cg24371425	1	0.0213225	0.00717352	0.00380053	0.999749	1	PTCHD2
cg25767906	1	0.00363003	0.00122143	0.00380534	0.999749	1	SCP2;SCP2
cg20065520	14	0.0126717	0.00426387	0.00380637	0.999749	1	DIO3OS
cg07439791	16	0.00141203	0.000475201	0.0038113	0.999749	1	LITAF;LITAF;LITAF;LITAF
cg05812582	7	0.0109255	0.00367345	0.00381186	0.999749	1	SDK1
cg21853568	1	0.00722133	0.00242848	0.00381831	0.999749	1
cg02730887	16	-0.0138392	0.00465896	0.00382239	0.999749	1	LMF1
cg01188466	8	-0.0117405	0.00395304	0.0038275	0.999749	1
cg06900257	1	-0.00381079	0.00128328	0.00383231	0.999749	1	CD247;CD247
cg12495975	6	-0.00902777	0.00303789	0.00383948	0.999749	1	RPS6KA2;RPS6KA2
cg02838089	20	0.0270488	0.00911311	0.00384879	0.999749	1
cg11088422	17	0.00126119	0.000424558	0.00385234	0.999749	1	RUNDC3A;RUNDC3A;RUNDC3A
cg26732943	20	-0.0180507	0.00608237	0.00385341	0.999749	1	CHRNA4
cg06914817	19	0.0491019	0.0165462	0.00385508	0.999749	1	TCF3;TCF3
cg06909503	1	0.00722472	0.0024348	0.00385843	0.999749	1	PBX1
cg14855326	10	0.0206412	0.00695682	0.00386103	0.999749	1	BTRC;BTRC
cg25143359	1	-0.0127892	0.00430953	0.00386426	0.999749	1	KIF26B
cg09941208	1	-0.0348459	0.0117392	0.00386718	0.999749	1	PTCH2;PTCH2
cg19021960	1	-0.00169662	0.000571585	0.00386795	0.999749	1	C1orf35
cg04961665	17	0.0193031	0.00650764	0.00387039	0.999749	1
cg01077724	1	0.00563019	0.00189818	0.0038719	0.999749	1
cg25736482	19	0.0131191	0.00442036	0.00387243	0.999749	1	MBOAT7;MBOAT7;TMC4;MBOAT7;TMC4
cg00519537	16	-0.0108985	0.00367528	0.00388023	0.999749	1
cg17114573	13	-0.00105187	0.000354781	0.00388626	0.999749	1	LIG4;LIG4;LIG4
cg02254056	6	0.00568009	0.00191524	0.00388646	0.999749	1	TXNDC5;TXNDC5
cg23465650	5	0.00761324	0.00256824	0.00389161	0.999749	1	EBF1
cg03449379	15	0.0115168	0.00388512	0.00389193	0.999749	1	CYP11A1;CYP11A1
cg27186851	7	-0.0249436	0.00841497	0.00389366	0.999749	1	LFNG;LFNG;LFNG;LFNG
cg09461395	17	-0.00109161	0.000367962	0.00389759	0.999749	1	OTOP2;USH1G
cg16790291	4	0.00364988	0.00123148	0.0038982	0.999749	1	LOC100192379;TMEM155
cg14463782	9	0.000970919	0.000327403	0.00389948	0.999749	1
cg19797496	1	-0.00143072	0.000482752	0.00389971	0.999749	1
cg02590572	1	-0.0165612	0.00558854	0.0039025	0.999749	1	CHI3L2;CHI3L2
cg18081313	12	-0.00896585	0.00302199	0.00390596	0.999749	1	ULK1
cg06943251	20	0.00894339	0.00301742	0.00390719	0.999749	1	SLMO2
cg07558894	7	0.00717775	0.00242195	0.00391062	0.999749	1	BAIAP2L1
cg09826697	5	-0.0077981	0.00262976	0.00391252	0.999749	1	CLPTM1L
cg02743589	18	-0.00750249	0.00252905	0.00392133	0.999749	1	NFATC1;NFATC1;NFATC1;NFATC1;NFATC1
cg04781741	7	0.0097906	0.00329696	0.00392201	0.999749	1
cg04128945	8	0.00180268	0.000608698	0.0039243	0.999749	1
cg18120446	4	-0.004513	0.00152413	0.00393032	0.999749	1
cg16167060	2	-0.00598854	0.00202192	0.00393161	0.999749	1	SH3BP4
cg02338889	6	-0.00884882	0.00298829	0.00394982	0.999749	1
cg08120289	20	0.00171947	0.000581102	0.00395415	0.999749	1	RPN2;C20orf132;RPN2;C20orf132;C20orf132
cg14525935	7	-0.00809092	0.00273354	0.00395417	0.999749	1	C7orf50;C7orf50;C7orf50
cg01081883	16	0.00226161	0.00076446	0.00396038	0.999749	1	SEPT1
cg11967103	11	0.0101739	0.00343899	0.00396071	0.999749	1	CLPB
cg05034446	1	-0.0079767	0.00269638	0.00396205	0.999749	1	IRF6
cg14559336	19	-0.00141995	0.00047988	0.0039647	0.999749	1	MIDN
cg10155853	2	-0.00283227	0.000957272	0.00397872	0.999749	1	ITGA6;ITGA6
cg16136466	1	0.0117676	0.00398019	0.00398265	0.999749	1
cg22847608	22	-0.0126115	0.00426573	0.00398343	0.999749	1	CRYBA4
cg09671005	5	0.00119258	0.000403265	0.00398421	0.999749	1	C5orf30
cg19649172	10	0.00572152	0.00193432	0.00398803	0.999749	1	INPP5A
cg06393354	1	-0.0221004	0.00747638	0.00398871	0.999749	1	OR2M3
cg16014492	16	-0.0442506	0.0149711	0.00399202	0.999749	1	BANP;BANP
cg19118558	20	0.00192681	0.000651958	0.00399571	0.999749	1	ISM1
cg04247152	16	0.0274394	0.00928493	0.00399764	0.999749	1	ZFPM1
cg23609821	14	-0.000846048	0.00028626	0.00400518	0.999749	1	PNP
cg09975995	4	-0.0186313	0.0063052	0.00401227	0.999749	1	ADAM29;ADAM29;ADAM29;ADAM29
cg13051058	15	0.000656363	0.000222201	0.00401351	0.999749	1	SLC12A6;SLC12A6;SLC12A6;SLC12A6;SLC12A6;SLC12A6;SLC12A6
cg12084631	14	-0.011348	0.00384177	0.00401438	0.999749	1
cg19176828	6	-0.0157066	0.005315	0.00402054	0.999749	1
cg08176244	3	-0.0207671	0.00703224	0.00402296	0.999749	1	PRKCD;PRKCD
cg13958324	10	0.0212884	0.00721138	0.00403556	0.999749	1	ARID5B
cg10009497	7	-0.00414146	0.00140305	0.00403923	0.999749	1	C7orf50;C7orf50;C7orf50
cg17342925	2	0.00161835	0.000548155	0.00404267	0.999749	1
cg01455880	9	-0.00249149	0.000843995	0.0040467	0.999749	1	DFNB31
cg04798397	15	0.0172614	0.00584992	0.00405169	0.999749	1
cg00358213	2	0.00530201	0.00179673	0.00405974	0.999749	1	DOCK10
cg14458731	9	-0.0235243	0.00797552	0.00406532	0.999749	1	COQ4;TRUB2
cg08563570	2	0.0162763	0.00551721	0.00406967	0.999749	1	TCF7L1
cg15902774	15	0.0148883	0.00504836	0.00407048	0.999749	1	SCAMP5
cg23234261	14	0.0148273	0.00502814	0.00407381	0.999749	1
cg05194552	16	-0.0180837	0.00613415	0.00408359	0.999749	1	CREBBP;CREBBP
cg00364696	7	-0.0100932	0.0034196	0.00408533	0.999749	1	C7orf50;C7orf50;C7orf50
cg26373922	1	-0.016084	0.00545636	0.00408706	0.999749	1	NUP210L;NUP210L
cg14813458	2	-0.0063068	0.00213973	0.00409048	0.999749	1
cg24738611	2	-0.0196649	0.00667124	0.00409834	0.999749	1	WDR43;SNORD53
cg20430807	20	0.00281553	0.000955651	0.00410588	0.999749	1	PTK6
cg15825692	1	0.00152865	0.000518893	0.00410832	0.999749	1	WDR63
cg26270847	2	-0.00893383	0.00303274	0.00411067	0.999749	1	WDFY1
cg23414001	20	0.0136341	0.00462927	0.00411788	0.999749	1	TRPC4AP;TRPC4AP
cg21537383	19	-0.00128561	0.0004359	0.00412423	0.999749	1
cg00204782	22	-0.00140921	0.00047858	0.00412552	0.999749	1	TBX1;TBX1;TBX1
cg10055593	7	-0.021635	0.00734667	0.00413263	0.999749	1	GLI3
cg07447157	14	-0.00329799	0.0011204	0.00414832	0.999749	1	HOMEZ
cg19021732	15	0.00190663	0.000647794	0.0041522	0.999749	1	C15orf29
cg14489594	8	0.00134006	0.000455448	0.00415336	0.999749	1	FGFR1;FGFR1;FGFR1;FGFR1;FGFR1;FGFR1;FGFR1
cg11770816	5	-0.024996	0.00849569	0.00415445	0.999749	1	COL23A1
cg20567785	12	-0.019836	0.00674227	0.00415636	0.999749	1	GLT1D1
cg01540595	1	0.00747174	0.00253975	0.00415783	0.999749	1
cg21241385	17	0.00168693	0.000573415	0.00415808	0.999749	1
cg01611817	16	-0.0289647	0.00984622	0.00416032	0.999749	1
cg02281208	15	-0.00950274	0.0032294	0.0041606	0.999749	1	GABRG3
cg20025963	17	-0.0025296	0.000859854	0.00416885	0.999749	1	PYCR1;PYCR1;PYCR1;PYCR1
cg13588354	20	-0.00411567	0.00139962	0.00417434	0.999749	1	MC3R
cg13103051	18	0.0142284	0.00483899	0.00417678	0.999749	1	ST8SIA5
cg00341915	10	-0.00127339	0.000433081	0.00417758	0.999749	1	CASC2;RAB11FIP2;CASC2;CASC2
cg00627361	4	-0.0301108	0.0102415	0.00418039	0.999749	1
cg21304163	19	-0.0092269	0.00313873	0.00418509	0.999749	1	FXYD3;FXYD3;FXYD3;FXYD3;FXYD3;FXYD3;FXYD3;FXYD3
cg22907174	20	0.00105744	0.000359645	0.00418939	0.999749	1
cg10413688	2	-0.0176457	0.0060036	0.00419121	0.999749	1
cg04795387	12	-0.0260014	0.00884654	0.00419159	0.999749	1
cg26071526	10	0.00329339	0.00112053	0.00419198	0.999749	1	TACC2;TACC2;TACC2;TACC2;TACC2;TACC2
cg16862063	4	0.00268149	0.000911546	0.0041938	0.999749	1	SLC4A4;SLC4A4
cg21922512	1	-0.0114218	0.00388655	0.00419593	0.999749	1
cg05639246	6	-0.00272976	0.000928902	0.0041973	0.999749	1
cg13583664	9	0.0108497	0.00369231	0.00420035	0.999749	1
cg08470135	1	0.0128668	0.00437979	0.00420894	0.999749	1	C1orf159
cg26359857	17	-0.0137412	0.00467773	0.00421108	0.999749	1	ACCN1;ACCN1
cg16230999	14	-0.0160195	0.00545486	0.00422166	0.999749	1
cg05308233	10	-0.0295166	0.0100509	0.00422193	0.999749	1	CNNM2;CNNM2
cg05880810	5	0.0204352	0.00695884	0.0042235	0.999749	1	FAM174A
cg00095918	7	-0.015393	0.00524196	0.00422441	0.999749	1	MAD1L1;MAD1L1;MAD1L1
cg05560302	2	0.00190282	0.000647993	0.00422465	0.999749	1	REEP1;REEP1;REEP1;REEP1
cg22188945	17	0.00113677	0.000387005	0.00422481	0.999749	1	MNT
cg18952506	20	0.0101762	0.0034659	0.00422963	0.999749	1	RIN2
cg10694959	1	-0.00134952	0.000459497	0.00422997	0.999749	1	KPNA6
cg03305840	8	0.0232069	0.00790588	0.00423823	0.999749	1	TSNARE1
cg23479065	3	0.0140981	0.00480314	0.00424078	0.999749	1	LRRN1
cg08943374	3	0.00482403	0.00164232	0.00424776	0.999749	1
cg26076119	14	-0.0417018	0.0142109	0.00424948	0.999749	1
cg04525002	17	-0.0180598	0.00615449	0.00425041	0.999749	1
cg16397870	1	-0.0129659	0.00441888	0.00425302	0.999749	1
cg13487334	22	0.0142513	0.00485558	0.00425366	0.999749	1
cg26862964	4	0.0196167	0.00668593	0.00425516	0.999749	1	ARSJ
cg25013838	22	-0.00929058	0.00316578	0.00425792	0.999749	1	MYO18B
cg04844231	8	0.0167435	0.00570723	0.00425889	0.999749	1	RALYL;RALYL;RALYL;RALYL
cg00572739	10	0.000763503	0.000260207	0.00426383	0.999749	1	ARL5B
cg13360150	11	-0.00161888	0.000551644	0.00426962	0.999749	1	LIN7C;BDNFOS
cg16321116	14	0.00758156	0.00258507	0.00427021	0.999749	1	DAAM1
cg08933615	1	-0.0061222	0.00208752	0.00427107	0.999749	1
cg02017047	3	0.00583279	0.00198895	0.00428414	0.999749	1	MIR135A1;GLYCTK;GLYCTK;GLYCTK;GLYCTK;GLYCTK
cg25862684	15	-0.00141554	0.000482878	0.00428724	0.999749	1	LINS1;LINS1;LINS1;ASB7;ASB7;LINS1
cg23972738	2	0.00236095	0.000805529	0.00429413	0.999749	1	MEIS1
cg03775416	19	0.0142983	0.00487862	0.00429555	0.999749	1	HAPLN4
cg01003320	7	0.0201096	0.00686203	0.00429868	0.999749	1
cg20898347	17	0.00204869	0.000699142	0.00430205	0.999749	1	TMEM11;TMEM11
cg07417218	2	-0.00152989	0.000522124	0.00430422	0.999749	1	SEPT2;SEPT2;HDLBP;SEPT2;SEPT2
cg25333602	17	-0.02429	0.00829095	0.00430962	0.999749	1	LOC146880;LOC146880
cg19665535	15	-0.0121462	0.00414596	0.00431026	0.999749	1
cg21243889	8	-0.034217	0.0116803	0.0043127	0.999749	1
cg00679908	15	-0.00135143	0.000461333	0.00431338	0.999749	1	UBL7;UBL7
cg01144764	10	0.00104248	0.000355782	0.00431554	0.999749	1	C10orf119
cg14552106	9	-0.00249768	0.000852725	0.00431775	0.999749	1
cg25590826	15	-0.00947606	0.00323385	0.00432471	0.999749	1	CCDC33
cg03241571	17	0.00720947	0.0024617	0.0043339	0.999749	1
cg25470731	5	-0.00192057	0.000655792	0.00433421	0.999749	1	SEPT8;SEPT8;SEPT8;SEPT8;SEPT8;SEPT8;SEPT8
cg02980631	6	0.00283708	0.000968799	0.00433645	0.999749	1
cg15642792	1	0.00068615	0.000234407	0.00434165	0.999749	1	FCRLB
cg24516362	15	0.0082077	0.00280417	0.00434432	0.999749	1	SV2B;SV2B
cg22112035	11	-0.010556	0.00360664	0.00434607	0.999749	1	ANO1;ANO1
cg15847963	4	0.000998066	0.000340914	0.00434705	0.999749	1
cg09227277	6	-0.0143292	0.00489681	0.00435362	0.999749	1
cg06392451	2	-0.00237862	0.000812874	0.00435415	0.999749	1	MRPL33;MRPL33
cg23187316	7	0.0121572	0.00415466	0.00435469	0.999749	1	C7orf50;C7orf50;C7orf50
cg20320494	4	0.0116	0.0039648	0.00435974	0.999749	1	ZNF718
cg17675150	18	0.0116101	0.00396803	0.00436887	0.999749	1	ZNF532
cg14242680	10	0.0037591	0.0012852	0.00437055	0.999749	1	GBF1
cg17149980	2	0.00329507	0.00112576	0.00437824	0.999749	1	CNNM4
cg02610550	13	0.00296889	0.00101529	0.00437964	0.999749	1	KLF12
cg26077729	2	-0.063829	0.0218283	0.00438026	0.999749	1
cg12689529	11	0.0026221	0.000897131	0.00439801	0.999749	1	KIRREL3;KIRREL3
cg00129563	5	-0.00693509	0.00237218	0.00439959	0.999749	1	PRDM6
cg21849552	3	0.00316729	0.00108371	0.00439967	0.999749	1
cg01638101	2	0.0125285	0.00428685	0.00440093	0.999749	1	LOC100189589
cg19053223	7	0.0112615	0.0038538	0.00440535	0.999749	1	ATXN7L1
cg24281071	4	0.00232753	0.000796587	0.00440943	0.999749	1	PPP2R2C
cg16998490	8	0.00238107	0.000815034	0.0044151	0.999749	1	AZIN1;AZIN1
cg05104995	10	-0.0076532	0.00262028	0.00442392	0.999749	1	FRMPD2;FRMPD2
cg05773108	16	-0.0304158	0.0104149	0.00442838	0.999749	1
cg04492847	16	-0.0124628	0.00426754	0.00442897	0.999749	1	NUPR1;NUPR1
cg21763181	7	-0.00770008	0.00263717	0.00443601	0.999749	1	C7orf50;C7orf50;C7orf50
cg25062357	20	-0.00291318	0.000997727	0.00443612	0.999749	1	VPS16;VPS16;FAM113A;FAM113A
cg00343433	8	-0.0043308	0.00148148	0.00443755	0.999749	1	ASPH;ASPH;ASPH;ASPH;ASPH;ASPH;ASPH;ASPH;ASPH;ASPH;ASPH;ASPH
cg19026802	12	-0.0126937	0.00434648	0.00443894	0.999749	1	GPR133
cg24727339	7	-0.0106708	0.00365495	0.00443953	0.999749	1
cg07034660	7	0.00127282	0.000435703	0.00443964	0.999749	1	AMPH;AMPH
cg20658709	17	-0.0116829	0.00400241	0.00444701	0.999749	1	BTBD17
cg04124126	6	0.00164591	0.000563749	0.00445041	0.999749	1	MAP7
cg04029738	17	0.0119613	0.00409703	0.00446281	0.999749	1	FASN
cg22864414	22	0.0043395	0.00148683	0.00446286	0.999749	1	ZBED4
cg05371620	14	-0.00447355	0.00152996	0.00446683	0.999749	1	MIR432;MIR136;RTL1
cg13373589	6	-0.00244676	0.000837986	0.0044707	0.999749	1	TFAP2A;TFAP2A
cg08447387	8	0.0153134	0.00524508	0.00447388	0.999749	1	ASAP1
cg09120809	8	-0.00177654	0.000609139	0.0044796	0.999749	1	YTHDF3;YTHDF3
cg00388812	8	-0.00265722	0.000910872	0.00448112	0.999749	1	OSR2;OSR2
cg06240209	10	-0.0153693	0.00526865	0.00448249	0.999749	1	CTBP2;CTBP2;CTBP2;CTBP2
cg15355015	7	0.0125483	0.00430199	0.00448603	0.999749	1	SH2B2
cg13611173	14	-0.00168563	0.000577396	0.00448854	0.999749	1	NAA30;NAA30
cg26269511	18	0.0133502	0.00457861	0.00448889	0.999749	1
cg10149976	14	-0.00163108	0.000559317	0.00449462	0.999749	1	NID2
cg04820634	10	-0.00233916	0.000802586	0.00450521	0.999749	1	HMX2
cg03591676	8	-0.00163191	0.000560154	0.00452111	0.999749	1	C8orf37
cg03128945	5	-0.0240567	0.00825534	0.00452246	0.999749	1	CEP72
cg16638425	16	-0.00574828	0.00197269	0.00453609	0.999749	1	FLYWCH2;FLYWCH2;FLYWCH2
cg11832020	8	-0.0076276	0.00261852	0.00453741	0.999749	1
cg00502576	13	-0.00779104	0.00267474	0.00455078	0.999749	1
cg13901675	9	0.00624248	0.0021448	0.00455825	0.999749	1
cg23432707	8	-0.0108295	0.00372105	0.00456059	0.999749	1	PTDSS1
cg24393316	9	0.00087289	0.000299967	0.00456579	0.999749	1	FOXE1
cg03228353	1	0.0118187	0.00406159	0.00456672	0.999749	1	FCGR3A;FCGR3A;FCGR3A;FCGR3A;FCGR3A
cg01860706	15	-0.0074441	0.00255781	0.00457199	0.999749	1
cg10195894	13	0.00502815	0.00172719	0.0045727	0.999749	1
cg04398861	4	0.016008	0.00550273	0.004577	0.999749	1	MYL5
cg20706768	7	-0.0290954	0.0100022	0.00457965	0.999749	1	EGFR;EGFR;EGFR
cg00629700	17	0.010031	0.0034465	0.00458189	0.999749	1	UTP6
cg22147084	5	-0.00433126	0.00148879	0.00458672	0.999749	1	GFPT2
cg05335388	11	0.0115544	0.00397322	0.00459102	0.999749	1
ch.13.315182R	13	-0.00276971	0.000952445	0.00459187	0.999749	1
cg16090599	11	0.00481623	0.00165527	0.0045933	0.999749	1
cg14568353	7	-0.0016672	0.000573186	0.00459455	0.999749	1	THAP5;THAP5;DNAJB9;THAP5
cg09324544	1	-0.00657331	0.00225854	0.00459461	0.999749	1
cg17570006	8	-0.0043419	0.00149292	0.00459893	0.999749	1
cg08511764	21	-0.0078241	0.00269038	0.00460092	0.999749	1
cg11449935	20	-0.00134175	0.000461545	0.0046041	0.999749	1	TGIF2
cg23924326	4	-0.00557852	0.00191901	0.00460559	0.999749	1	ARHGAP10
cg02978139	4	0.0141848	0.00488018	0.00461032	0.999749	1	KCNIP4;KCNIP4;KCNIP4;KCNIP4;KCNIP4;KCNIP4
cg23063666	7	-0.0117551	0.0040432	0.00461165	0.999749	1	SLC13A4
cg14676529	5	0.0082651	0.00284376	0.00461331	0.999749	1	PCDHA6;PCDHA2;PCDHA1;PCDHA9;PCDHA7;PCDHA1;PCDHA6;PCDHA10;PCDHA5;PCDHA3;PCDHA4;PCDHA10;PCDHA10;PCDHA8
cg15002250	2	-0.00736731	0.0025334	0.00461414	0.999749	1	AGAP1;AGAP1
cg15035459	3	0.0062581	0.00215357	0.00461976	0.999749	1	RBM15B
cg08132767	12	0.000610382	0.000209997	0.00462187	0.999749	1	ARL1
cg20524216	3	0.00106974	0.000368129	0.00463196	0.999749	1	C3orf75;C3orf75
cg17731981	15	-0.00304041	0.00104607	0.00463512	0.999749	1	MEF2A;MEF2A;MEF2A
cg13239133	22	-0.00925505	0.00318615	0.00463523	0.999749	1	PI4KA;PI4KA
cg01996004	5	0.0162544	0.00559612	0.00463778	0.999749	1	BTNL8;BTNL8;BTNL8;BTNL8;BTNL8;BTNL8
cg24382070	8	0.00485045	0.00166997	0.00463877	0.999749	1	LGI3
cg11775634	17	-0.0037407	0.00128719	0.00464067	0.999749	1	PLD6
cg09103619	15	0.00204282	0.000703403	0.00464311	0.999749	1	ANKRD34C
cg17994139	7	0.00336383	0.00115572	0.00464353	0.999749	1	HOXA6
cg23601059	2	0.00347567	0.0011968	0.00464391	0.999749	1	ATL2;ATL2;ATL2
cg13794553	9	0.0017233	0.000593648	0.00466055	0.999749	1	FSD1L;FSD1L;FSD1L
cg16749570	1	0.00174225	0.000600204	0.00466246	0.999749	1	ESPNP
cg19906284	2	-0.0447109	0.0154036	0.00466432	0.999749	1	TTN;TTN;TTN;MIR548N;TTN
cg20601620	7	-0.00118321	0.000406316	0.0046657	0.999749	1	TMEM209
cg19704902	2	0.015856	0.00546317	0.00466805	0.999749	1
cg22027879	19	0.0138687	0.00478025	0.004683	0.999749	1	FTL
cg00716562	17	-0.00712089	0.00245449	0.00468411	0.999749	1
cg21789280	1	0.00126945	0.000437576	0.00468504	0.999749	1	HSPC157;HSPC157
cg21348900	10	-0.0053215	0.00183433	0.00468559	0.999749	1	DNMBP
cg14096744	3	0.00789799	0.0027226	0.00468786	0.999749	1
cg03716125	2	0.0246037	0.0084827	0.00469389	0.999749	1
cg26982161	16	-0.0098852	0.0034084	0.00469677	0.999749	1	CDH13
cg15708618	11	0.0154453	0.0053256	0.00469743	0.999749	1
cg01832712	3	0.00390405	0.00134622	0.00470006	0.999749	1
cg15429732	11	0.00323482	0.00111546	0.00470034	0.999749	1	ZFPL1;CDCA5
cg03485672	2	-0.00618731	0.00213296	0.00470065	0.999749	1
cg13581866	3	0.012644	0.00435759	0.00470162	0.999749	1
cg20498962	7	0.0131494	0.00453384	0.00470788	0.999749	1	NOS3
cg06572849	11	0.00337496	0.00116406	0.00470962	0.999749	1
cg01408881	12	0.0162579	0.00560835	0.00471562	0.999749	1	LEMD3;LEMD3
cg05027081	1	0.00106303	0.000366559	0.00472349	0.999749	1	CDC7;CDC7;CDC7
cg08724310	12	-0.00585978	0.00202125	0.00472434	0.999749	1	BCAT1
cg21998512	7	-0.00132265	0.000456574	0.00474278	0.999749	1	GATAD1;GATAD1
cg21577598	17	0.0351611	0.012134	0.00474293	0.999749	1	CCDC57
cg05065078	2	0.0160462	0.00553934	0.00474447	0.999749	1	EMILIN1
cg26310456	20	-0.00122485	0.000422473	0.00474641	0.999749	1	ERGIC3;ERGIC3
cg09309085	20	-0.00775447	0.00267651	0.00474982	0.999749	1	PTPRT;PTPRT
cg14418720	10	0.00145585	0.000502652	0.00475055	0.999749	1	SEC24C;SEC24C
cg11253592	11	-0.0210339	0.0072625	0.00475202	0.999749	1	MAML2
cg18080903	5	-0.00262301	0.00090574	0.00475541	0.999749	1	RNF130
cg05499262	2	0.00116349	0.000401804	0.00475975	0.999749	1	EPHA4
cg12630983	5	0.00525105	0.00180891	0.00476209	0.999749	1	FBN2
cg15682851	17	-0.0128301	0.0044311	0.00476246	0.999749	1	STH;MAPT;MAPT;MAPT;MAPT;MAPT;MAPT
cg10188300	19	-0.0131229	0.00452994	0.00476614	0.999749	1	ZNF766
cg12795057	10	-0.0115107	0.00397466	0.00476665	0.999749	1
cg09405380	19	0.0178448	0.00616393	0.0047684	0.999749	1	PBX4
cg19212224	7	-0.00167876	0.000579574	0.00477147	0.999749	1	TAC1;TAC1;TAC1;TAC1
cg22841810	8	-0.00257261	0.000888434	0.00477152	0.999749	1	EBF2
cg22881941	3	0.00105669	0.000365061	0.00477516	0.999749	1	NKTR
cg17480760	8	0.00515867	0.00178248	0.00478139	0.999749	1	CA3
cg13625205	1	0.0047892	0.00165482	0.0047816	0.999749	1	SNX27
cg16844704	12	-0.0190996	0.00659989	0.00478378	0.999749	1
cg05057834	3	0.0082026	0.00283279	0.00478459	0.999749	1	ITGA9
cg11006812	1	-0.0023172	0.000800793	0.00478794	0.999749	1	WNT2B
cg13866214	18	0.016361	0.00565416	0.00478805	0.999749	1
cg10375267	16	0.0178122	0.00615593	0.00478984	0.999749	1	ZCCHC14
cg18494018	7	0.00616216	0.00213019	0.00479983	0.999749	1	EZH2;EZH2
cg03383250	1	0.00554122	0.00191554	0.00479995	0.999749	1
cg27477594	1	-0.00125256	0.000433053	0.00480513	0.999749	1	MGST3
cg03247567	19	0.00181216	0.000626639	0.00481248	0.999749	1	ZNF101
cg04938830	12	-0.0184683	0.00638648	0.00481392	0.999749	1
cg08992818	7	0.00235522	0.000814242	0.00481507	0.999749	1	CACNA2D1
cg20137347	10	0.00117448	0.000405999	0.00482329	0.999749	1	VPS26A;VPS26A
cg09071762	6	0.0700667	0.0242381	0.00482803	0.999749	1	DPPA5
cg00262344	18	0.0207482	0.00717638	0.00483414	0.999749	1	PSMA8;PSMA8;PSMA8
cg00762185	14	0.0494935	0.0171243	0.00483526	0.999749	1	DIO3
cg21647473	3	-0.00123353	0.000426841	0.00484014	0.999749	1	NCK1
cg04118306	8	-0.00520096	0.00179696	0.00484022	0.999749	1	NEFM;NEFM
cg21515032	19	0.0133245	0.00461095	0.00484215	0.999749	1	KCNJ14
cg02812793	17	-0.0019165	0.000662834	0.00484353	0.999749	1	CISD3
cg04290981	1	-0.00620533	0.00214688	0.00484514	0.999749	1	ZMYM6
cg12682916	5	-0.00309382	0.0010704	0.00484571	0.999749	1
cg03414318	20	0.00218982	0.000757883	0.00484738	0.999749	1
cg18671950	15	-0.00176318	0.000610333	0.00485445	0.999749	1	FBN1
cg20607169	4	-0.015723	0.00544343	0.00486072	0.999749	1	PALLD;PALLD;PALLD
cg03884238	9	-0.012593	0.00436002	0.0048629	0.999749	1	C9orf152
cg26753484	16	-0.0126564	0.00438102	0.00486601	0.999749	1	KCTD13
cg14262937	6	0.00332616	0.00115179	0.00486946	0.999749	1	OPRM1;OPRM1;OPRM1;OPRM1;OPRM1;OPRM1;OPRM1;OPRM1;OPRM1;OPRM1;OPRM1;OPRM1
cg16746462	5	-0.00180599	0.000625381	0.0048695	0.999749	1	LNPEP
cg10342899	10	-0.00508769	0.00176108	0.00487735	0.999749	1	KAZALD1
cg02582520	19	0.0658014	0.0227957	0.00488719	0.999749	1	GRIN3B
cg00645383	13	-0.0320831	0.0111051	0.00488858	0.999749	1
cg23935420	11	0.00979369	0.00339304	0.00488954	0.999749	1	TIGD3
cg06394247	9	0.0041549	0.00143974	0.00489711	0.999749	1	PAX5
cg26377296	19	-0.00118733	0.000411466	0.00490072	0.999749	1	C19orf10;C19orf10
cg26793648	16	0.00764711	0.00265019	0.00490242	0.999749	1	PLEKHG4;PLEKHG4;PLEKHG4;PLEKHG4;PLEKHG4;PLEKHG4
cg19287277	15	0.00178715	0.000619193	0.00490355	0.999749	1	MEX3B
cg27056880	5	0.0231861	0.00803644	0.00490782	0.999749	1	ERBB2IP;ERBB2IP
cg18730841	15	-0.00150082	0.000520095	0.00491183	0.999749	1	MFGE8;MFGE8;MFGE8;MFGE8
cg08827110	3	0.0141578	0.00490844	0.00491827	0.999749	1	CAMKV
cg00439790	12	-0.00727547	0.00252282	0.00492572	0.999749	1	LRP1
cg10824926	11	0.0186697	0.00647309	0.00493288	0.999749	1
cg13733266	11	-0.0204865	0.00710515	0.00493344	0.999749	1	CCDC89;CCDC89
cg04359418	10	0.016224	0.00562707	0.00493505	0.999749	1
cg09490556	16	0.0108961	0.00377488	0.00493787	0.999749	1
cg14517144	10	-0.0152181	0.00527735	0.00494065	0.999749	1	HNRNPH3;HNRNPH3
cg08729318	12	0.00269345	0.000933485	0.0049409	0.999749	1	TMTC1
cg05214427	11	-0.0172573	0.00598685	0.0049447	0.999749	1	PKP3
cg08220966	10	0.0136756	0.00474092	0.00495207	0.999749	1	MMRN2;SNCG;MMRN2
cg09912203	16	-0.0111173	0.00385759	0.00495353	0.999749	1
cg16222326	8	0.0267202	0.00927206	0.00495538	0.999749	1
cg27014435	7	0.0102034	0.00353764	0.00495721	0.999749	1	PTPRN2;PTPRN2;PTPRN2
cg08771171	5	-0.0193663	0.00672079	0.00495886	0.999749	1	CTNNA1;LRRTM2
cg10531073	22	0.0188134	0.00652932	0.00496136	0.999749	1	BAIAP2L2
cg27090784	5	0.0179085	0.00621534	0.00496184	0.999749	1	HTR4;HTR4;HTR4;HTR4;HTR4;HTR4
cg26549701	5	-0.00368119	0.00127785	0.00496996	0.999749	1
cg00534540	7	0.0398474	0.0138329	0.00497213	0.999749	1	PTPRN2;PTPRN2;PTPRN2
cg07548255	2	-0.00971985	0.00337433	0.00497356	0.999749	1	LOC100287216;SH3RF3
cg15278510	6	-0.00165008	0.000572898	0.00497777	0.999749	1
cg00490349	11	-0.0110045	0.00381694	0.00498661	0.999749	1
cg20797188	16	0.024018	0.00833082	0.00498745	0.999749	1
cg08535309	16	0.00541127	0.00187927	0.00498901	0.999749	1	CENPT
cg06879222	16	0.0195505	0.00678969	0.00498917	0.999749	1
cg08302003	7	0.00151638	0.000526371	0.00499386	0.999749	1
cg24107848	17	-0.0162478	0.00564375	0.00499715	0.999749	1
cg09332353	6	0.0183398	0.00637065	0.00499872	0.999749	1	PRSS16
cg18395231	11	-0.0206273	0.00716544	0.00499971	0.999749	1	TSPAN18

## Sheet: Table S5
Table S5 EWAS results of SHBG in adolescence in males (Pvalue<0.005).
CpG	Chromosome	Effect	SE	Pvalue	FDR adjusted Pvalue	Bonferroni adjusted Pvalue	Gene
cg05120156	1	-0.00166743	0.00037233	2.20046e-05	0.999982	1	C1orf35
cg27349460	18	-0.0353109	0.00795177	2.54158e-05	0.999982	1
cg02156680	8	0.00157405	0.000356648	2.81838e-05	0.999982	1	ENPP2;ENPP2;ENPP2
cg24950817	10	0.0314321	0.00719905	3.37086e-05	0.999982	1	STK32C
cg11844198	4	-0.00161651	0.000379112	4.94422e-05	0.999982	1	KIAA0922;KIAA0922
cg09501959	2	-0.0540172	0.0128074	5.86997e-05	0.999982	1	TMEFF2
cg14236022	2	-0.0530322	0.01263	6.29097e-05	0.999982	1
cg22353823	12	-0.0443119	0.0105177	6.49577e-05	0.999982	1
cg00456011	15	-0.00224405	0.000536307	6.6401e-05	0.999982	1	AP3S2;AP3S2
cg01102232	3	-0.0336741	0.00821166	9.01352e-05	0.999982	1	DNAJC13
cg09544878	5	0.00126599	0.000309308	9.34488e-05	0.999982	1	CDKN2AIPNL
cg20068074	3	0.00275671	0.000675896	9.76912e-05	0.999982	1	SLC26A6;SLC26A6;SLC26A6;SLC26A6
cg22150661	8	-0.0160831	0.0039548	0.000103571	0.999982	1	ATP6V1C1
cg14386850	2	-0.00163567	0.000403851	0.000108267	0.999982	1	BBS5
cg01066588	16	-0.0109274	0.00271397	0.000118852	0.999982	1
cg09968630	11	-0.00580761	0.00144196	0.000119233	0.999982	1	ANO5;ANO5
cg08393822	2	-0.0284168	0.00707042	0.000121098	0.999982	1	UNC80;UNC80
cg24641276	5	0.00307413	0.00076549	0.000122505	0.999982	1
cg24349832	1	0.00599516	0.00149232	0.000123691	0.999982	1	TMEM51;TMEM51;C1orf126;TMEM51;TMEM51
cg14995475	19	-0.0768497	0.0191446	0.000125102	0.999982	1	TNFSF9
cg08473693	1	0.0162299	0.00405552	0.000129748	0.999982	1
cg06342513	9	-0.00129779	0.000324918	0.000132411	0.999982	1	RFK
cg14733989	19	-0.00146347	0.000367682	0.000140183	0.999982	1	PGLS
cg19975759	17	0.019926	0.00502187	0.000145503	0.999982	1	B3GNTL1
cg25683358	10	-0.0349522	0.00881337	0.000146559	0.999982	1	KIAA1217;KIAA1217;KIAA1217
cg21872908	1	-0.0867087	0.022008	0.000160731	0.999982	1	C1orf177;C1orf177
cg10075287	2	-0.025335	0.00643136	0.000161068	0.999982	1	ZNF385B
cg27157619	15	-0.0159561	0.0040551	0.000163635	0.999982	1	SEMA7A;SEMA7A;SEMA7A
cg00784357	7	0.00112571	0.000286144	0.000164089	0.999982	1	RAC1;RAC1
cg14070775	9	0.0105721	0.00269611	0.000182006	0.999982	1	COL5A1
cg09370277	15	-0.0179971	0.0046722	0.000220579	0.999982	1	SNORD116-2;SNORD116-6
cg02754225	10	-0.00205788	0.000534557	0.000222337	0.999982	1	VDAC2
cg00695214	1	0.0259397	0.00675035	0.000230799	0.999982	1	ATAD3B
cg09742893	2	-0.0286843	0.00747847	0.000232093	0.999982	1	LRRTM4
cg07695272	16	-0.018314	0.00477562	0.000232651	0.999982	1	USP10
cg22582392	4	0.00257769	0.000672307	0.000233302	0.999982	1
cg01950511	2	-0.0210911	0.00552444	0.000246965	0.999982	1	TRAF3IP1;TRAF3IP1
cg12281328	5	-0.00552458	0.00144646	0.000247128	0.999982	1	ARSI
cg20229931	21	-0.0311911	0.00818209	0.000251884	0.999982	1	LSS;LSS;LSS;LSS
cg16636571	4	-0.0296945	0.00779681	0.000255041	0.999982	1	GYPB
cg19714241	21	-0.00152674	0.000400848	0.00025801	0.999982	1	HSPA13
cg23515125	16	0.00861367	0.00227009	0.000267876	0.999982	1
cg13252730	14	0.033976	0.00895697	0.000268965	0.999982	1
cg01923075	7	0.0806697	0.0212834	0.000271756	0.999982	1
cg23492327	6	0.0158866	0.00419258	0.000272745	0.999982	1
cg00871980	3	0.00125528	0.000332107	0.000281858	0.999982	1	ITGB5
cg08773955	11	-0.0223817	0.00591602	0.000281859	0.999982	1
cg06835483	17	-0.0296244	0.00783666	0.000284789	0.999982	1	ALOX12B
cg15021640	22	0.00288503	0.000762946	0.000287206	0.999982	1
cg00121634	3	-0.00167947	0.000445922	0.000295283	0.999982	1	LRRC34
cg13157793	15	-0.0194568	0.00516457	0.000295922	0.999982	1	C15orf2
cg24831107	2	-0.00157346	0.000418625	0.000304955	0.999982	1	PER2;PER2
cg19726192	4	-0.0373212	0.0099542	0.000313103	0.999982	1	FLJ13197
cg24650940	5	-0.0147579	0.00394887	0.00033018	0.999982	1	ZNF608
cg14445229	5	0.0162133	0.00434472	0.000332608	0.999982	1	TPPP
cg10118167	12	0.00397045	0.00106538	0.000340227	0.999982	1	PLXNC1
cg20569228	1	-0.00850641	0.00228399	0.000341117	0.999982	1
cg14354820	8	0.014586	0.0039295	0.000355979	0.999982	1	ANK1
cg11296759	12	0.00867625	0.00233801	0.000361248	0.999982	1	CD163L1
cg12368702	16	0.00683705	0.00184574	0.00036548	0.999982	1	CHD9
ch.10.14508944R	10	-0.00169255	0.000457305	0.000369361	0.999982	1
cg23542075	8	-0.0160264	0.00433403	0.00037358	0.999982	1	NECAB1
cg24825974	7	-0.0149391	0.00404996	0.000389684	0.999982	1
cg05354330	1	-0.00131504	0.000357205	0.000394999	0.999982	1	KIAA0754;MACF1;MACF1
cg07795325	4	-0.0267703	0.00727843	0.00039965	0.999982	1	CAMK2D;CAMK2D;CAMK2D;CAMK2D;CAMK2D;CAMK2D
cg07163845	14	-0.0313014	0.00850424	0.000400455	0.999982	1
cg05186186	18	0.0018426	0.000501457	0.00040449	0.999982	1	C18orf25;C18orf25
cg13236649	20	0.0339067	0.00923048	0.000406074	0.999982	1	BMP7
cg23969884	7	0.00157859	0.00042983	0.000407096	0.999982	1	NUDCD3
cg04188986	10	-0.0107739	0.00295809	0.00045135	0.999982	1	LIPK
cg00669760	2	-0.0278955	0.00768774	0.000472592	0.999982	1	C2orf34
cg03771739	10	-0.031013	0.00858995	0.000502455	0.999982	1	PIP4K2A
cg11392858	17	-0.00735236	0.00203742	0.000513339	0.999982	1	PLD6
cg19455368	19	-0.000841679	0.000233659	0.000516526	0.999982	1	ZNF587;ZNF587
cg00494521	16	0.000766603	0.000212899	0.000518954	0.999982	1	C16orf75
cg19740361	19	0.00553032	0.00153547	0.000519957	0.999982	1
cg00683961	1	-0.00236071	0.000656511	0.000530271	0.999982	1	SORT1
cg04068601	20	0.020931	0.00582458	0.000531668	0.999982	1	VPS16;PTPRA;VPS16
cg04222358	3	-0.00664293	0.00184055	0.000533652	0.999982	1
cg17561435	7	-0.00165518	0.000460118	0.00053612	0.999982	1	BMPER
cg21474053	1	0.00336759	0.000937266	0.000538128	0.999982	1	MTOR
cg00786618	1	0.0227506	0.00634185	0.00054833	0.999982	1
cg21069494	21	0.0622897	0.0173791	0.000548673	0.999982	1	PFKL;PFKL
cg16387141	6	0.0031273	0.000872166	0.000551462	0.999982	1
cg15279475	2	-0.0231975	0.00647502	0.000551523	0.999982	1
cg26452081	1	-0.0159775	0.00446089	0.000553248	0.999982	1	WNT9A
cg22316093	21	0.0838146	0.0234193	0.000558489	0.999982	1
cg02653557	19	-0.00135081	0.000377853	0.000571537	0.999982	1	ZIK1
ch.2.2017299F	2	-0.00417315	0.00116757	0.000575882	0.999982	1	KIAA1310;KIAA1310
cg16782848	15	0.00272727	0.000764376	0.000579201	0.999982	1	WHAMM
cg06531655	19	0.00172217	0.000482793	0.000580907	0.999982	1	C19orf52;YIPF2;C19orf52
cg20850243	13	0.00313958	0.000880565	0.000584162	0.999982	1	STK24
cg15956753	22	0.00114641	0.000321529	0.000586875	0.999982	1
cg18303608	2	0.0158443	0.00445153	0.000596248	0.999982	1
cg07058902	19	0.000927883	0.000260718	0.000596917	0.999982	1	ZNF155;ZNF155
cg11189434	1	0.00109923	0.000308938	0.000598591	0.999982	1	RPL5
cg02624386	2	-0.0173393	0.00487466	0.000600736	0.999982	1
cg24009736	12	-0.00180479	0.000507488	0.000602146	0.999982	1	B4GALNT1
cg15057995	12	0.0221934	0.00624071	0.000602346	0.999982	1
cg17804581	8	0.00188426	0.000530184	0.000606904	0.999982	1	ASAH1;ASAH1;ASAH1
cg05631486	5	0.0105614	0.00296784	0.000609704	0.999982	1	TPPP
cg15755507	11	0.0124161	0.00349376	0.000610171	0.999982	1
cg24448269	17	0.00132283	0.000372393	0.000610398	0.999982	1	DGKE
cg24438644	8	-0.0048125	0.00135429	0.000610749	0.999982	1	ADRB3;ADRB3
cg00236766	2	0.0231011	0.00650488	0.000612223	0.999982	1	CTDSP1;CTDSP1
cg27420361	15	0.017413	0.00490471	0.000614423	0.999982	1	CSPG4
cg08676755	19	0.0276398	0.00779547	0.000623981	0.999982	1	LHB
cg03384938	4	-0.00188039	0.000531076	0.000634256	0.999982	1	CXXC4
cg27051778	2	0.00716917	0.00202486	0.000634556	0.999982	1	NPAS2
cg04924415	12	0.00364161	0.00102973	0.000643295	0.999982	1	SCYL2;DEPDC4
cg23231587	2	-0.018242	0.00516764	0.000657112	0.999982	1
cg08251398	19	0.00181098	0.000513208	0.000659964	0.999982	1	AKAP8
cg09794923	2	0.00386645	0.00109645	0.000665275	0.999982	1	GPC1
cg16976910	13	-0.00144545	0.00041018	0.000680277	0.999982	1	IRS2
cg06183267	2	-0.00289426	0.000822082	0.00068109	0.999982	1	AFF3
cg10818423	5	0.028378	0.00806514	0.000682504	0.999982	1
cg17660833	3	-0.03421	0.00973513	0.000692802	0.999982	1	HRH1;HRH1;HRH1
cg07658771	4	-0.0182151	0.00517984	0.000693703	0.999982	1	CCDC149
cg26572548	2	-0.00311503	0.000887145	0.000699198	0.999982	1	CREG2
cg01112778	5	-0.0292324	0.00833093	0.000704766	0.999982	1	PPP2R2B;PPP2R2B;PPP2R2B;PPP2R2B
cg10907941	6	0.00171029	0.000487533	0.000706752	0.999982	1	SIRT5;SIRT5;SIRT5
cg20597403	7	-0.0065481	0.00187554	0.000746856	0.999982	1	SDK1;SDK1
cg20794042	2	0.00333406	0.000954616	0.000747178	0.999982	1
cg17392648	5	-0.000869752	0.000249168	0.000748543	0.999982	1	OCLN
cg24439190	1	0.0202323	0.00580735	0.00076525	0.999982	1	CAPZB
cg01127020	3	0.00963337	0.00276412	0.000765617	0.999982	1	IGF2BP2;IGF2BP2
cg25183687	4	0.0222664	0.00640799	0.000792096	0.999982	1	SORCS2
cg03008584	6	0.0244068	0.00702984	0.000796118	0.999982	1	SHPRH;SHPRH
cg23991169	4	-0.0232134	0.00669349	0.000806158	0.999982	1	PCGF3
cg13332143	19	-0.0559847	0.0161568	0.000814034	0.999982	1	ARID3A
cg04567738	1	0.0104179	0.00300728	0.000816318	0.999982	1
cg04285727	1	0.0217931	0.00628861	0.00081661	0.999982	1	PRDM16;PRDM16
cg10015830	2	-0.0088413	0.00255315	0.000819903	0.999982	1
cg21767759	17	-0.0488547	0.0141146	0.00082423	0.999982	1	ITGA3;ITGA3
cg09058381	3	-0.00119356	0.000344836	0.000828032	0.999982	1	EAF1;METTL6
cg10961439	2	-0.0132167	0.00382345	0.000836593	0.999982	1
cg25538883	18	0.020928	0.00605394	0.000839818	0.999982	1	MAPK4
cg13530938	2	0.00429724	0.00123586	0.00084154	0.999982	1	LOC151174;LOC643387;LOC151174
cg18988889	7	0.0383092	0.0110911	0.000843975	0.999982	1
cg17609804	7	0.0148681	0.00430873	0.000853318	0.999982	1	TBRG4;TBRG4;TBRG4
cg08748184	2	-0.00499079	0.00145012	0.000878895	0.999982	1
cg05306107	8	-0.0189338	0.00550676	0.000892443	0.999982	1
cg02637302	17	-0.00103379	0.000300828	0.000893858	0.999982	1	MRPL12
cg26166804	10	-0.00172635	0.000502416	0.000898811	0.999982	1	H2AFY2;H2AFY2
cg01990304	19	0.000844761	0.000246087	0.000904681	0.999982	1	OPA3;OPA3
cg07981588	8	0.00157676	0.000460431	0.000929289	0.999982	1	YWHAZ;YWHAZ;YWHAZ
cg20043699	12	0.0229752	0.00670944	0.000933945	0.999982	1	KERA
cg19095988	19	0.0278571	0.00814379	0.000941075	0.999982	1	UNC13A
cg21203251	14	0.0183204	0.00535609	0.000941613	0.999982	1
cg14427694	7	0.000716975	0.000209605	0.000945236	0.999982	1	GGCT
cg03626625	6	-0.0590171	0.0172753	0.000954589	0.999982	1	RREB1;RREB1;RREB1;RREB1
cg15824062	14	0.0348433	0.0101994	0.000954779	0.999982	1	GPHN;GPHN
cg09326702	11	0.0230588	0.00675017	0.000955316	0.999982	1	SLC22A11;SLC22A11
cg06846976	16	0.0276148	0.00808441	0.000956003	0.999982	1	TSC2;TSC2;TSC2
cg00218893	17	-0.00866211	0.00253317	0.000957075	0.999982	1
cg02599361	5	-0.0243	0.00711265	0.000962244	0.999982	1	ADAMTS2
cg17165760	10	0.000953801	0.000279531	0.000967443	0.999982	1	ANKRD26;ANKRD26
cg06383048	11	0.00111169	0.000325838	0.000968563	0.999982	1	TMEM25;TMEM25;TMEM25;TMEM25;TMEM25;TMEM25;TMEM25;TMEM25;TMEM25;TMEM25;TMEM25;TMEM25
cg26129303	8	0.0134558	0.0039433	0.000970949	0.999982	1
cg24511404	1	-0.0339648	0.00996023	0.000974085	0.999982	1	NENF;NENF
cg05026135	19	-0.00347253	0.00101804	0.000975178	0.999982	1
cg06314568	15	-0.00384899	0.00113042	0.000990385	0.999982	1	LYSMD2;TMOD2;TMOD2;LYSMD2
cg05551003	3	-0.023973	0.00704342	0.00099464	0.999982	1	HRH1;HRH1;HRH1
cg16340618	18	-0.00435248	0.00127932	0.000999175	0.999982	1	ONECUT2
cg10963021	16	-0.0531627	0.0156283	0.00100077	0.999982	1	CREBBP;CREBBP
cg01540595	1	0.00739465	0.00217422	0.00100282	0.999982	1
cg25006823	14	0.012752	0.00374991	0.00100429	0.999982	1	TMEM229B
cg00500140	2	0.01675	0.0049261	0.00100964	0.999982	1
cg05312293	16	-0.00599254	0.0017632	0.00101065	0.999982	1
cg17403899	19	-0.0232927	0.00686001	0.00102129	0.999982	1	CNFN
cg02041677	10	-0.0117519	0.00345994	0.00102181	0.999982	1
cg03159660	11	-0.0174576	0.005148	0.00103552	0.999982	1
cg19747357	1	0.00150364	0.000443548	0.00103925	0.999982	1	NFIA;NFIA;NFIA;NFIA
cg12929755	7	0.00446697	0.00131672	0.00103967	0.999982	1	CALCR;CALCR
cg18699804	14	0.00658878	0.00194721	0.00106505	0.999982	1
cg23091549	1	-0.0051046	0.00150813	0.00107058	0.999982	1
cg00668215	9	0.00296746	0.000878916	0.00108645	0.999982	1	BARHL1
cg15466571	1	0.0158724	0.00470311	0.0011003	0.999982	1	NPHP4
cg23192479	2	0.0139719	0.00414586	0.00111738	0.999982	1	SH3RF3
cg10529387	3	-0.00309301	0.000918101	0.00112156	0.999982	1	BOC
cg01077795	13	-0.0111891	0.00332257	0.00112171	0.999982	1	F10
cg12685995	10	-0.013806	0.00410696	0.00114349	0.999982	1	CTBP2;CTBP2;CTBP2
cg26776226	17	0.00214105	0.000637499	0.00115032	0.999982	1	C17orf96;C17orf96
cg19091291	1	-0.0287001	0.00855371	0.00116232	0.999982	1
cg26430083	1	-0.00131299	0.000391344	0.00116304	0.999982	1	YARS;S100PBP;S100PBP
cg18719294	11	-0.00158499	0.000472536	0.00116629	0.999982	1	FDX1
cg15095727	3	-0.0318103	0.00949078	0.00117573	0.999982	1	CEP70
cg11940495	13	-0.00533393	0.00159144	0.00117602	0.999982	1	IFT88;IFT88
cg08390732	19	0.018235	0.00543922	0.00118706	0.999982	1	POP4;POP4
cg01492170	16	-0.0300736	0.00897377	0.00119676	0.999982	1	KIAA0556
cg14945316	4	-0.0250575	0.00748937	0.00119842	0.999982	1
cg10132110	3	-0.0221757	0.00662808	0.00119848	0.999982	1
cg17676835	11	-0.0160871	0.00480556	0.00120082	0.999982	1	AP2A2
cg02902948	7	0.0290536	0.00868814	0.00120492	0.999982	1	ELMO1
cg16489447	11	0.00719	0.00215121	0.00121168	0.999982	1	CORO1B;CORO1B
cg10000843	15	0.00473199	0.00141727	0.00122533	0.999982	1	FANCI;FANCI
cg24139443	17	0.0320387	0.00959748	0.00122754	0.999982	1
cg11059357	8	-0.00220144	0.000659447	0.00123204	0.999982	1	ANK1;ANK1;ANK1;ANK1;ANK1
cg05389374	11	-0.0208735	0.00625545	0.00123301	0.999982	1	CPSF7;CPSF7;CPSF7
cg22126440	7	0.00134483	0.000403039	0.00123354	0.999982	1	C7orf58;C7orf58
cg22885407	2	-0.00151957	0.000455424	0.00124375	0.999982	1
cg23403750	5	-0.022885	0.00686414	0.00124432	0.999982	1	CCDC112;CCDC112
cg21010566	7	-0.00152222	0.000456643	0.00124631	0.999982	1	NAMPT;NAMPT
cg01231921	2	-0.00579271	0.00173679	0.00124898	0.999982	1
cg16118678	2	0.0222544	0.00667806	0.00125039	0.999982	1	KCNK12
cg15267545	11	-0.00122419	0.000367456	0.00125417	0.999982	1	VPS37C
cg04427852	4	-0.00270799	0.000813782	0.00126976	0.999982	1	NMU
cg10543501	5	0.00803733	0.00241882	0.00128948	0.999982	1	HAND1
cg11203985	16	0.00316845	0.000954579	0.00130443	0.999982	1	CPNE7;CPNE7
cg02630129	21	-0.00134013	0.000403954	0.0013114	0.999982	1	NRIP1
cg07006042	3	0.000484424	0.00014602	0.00131154	0.999982	1	ATP1B3
cg03291996	3	-0.0226291	0.00682374	0.00131688	0.999982	1	KCNMB2;KCNMB2
cg12147799	19	0.0445186	0.013444	0.00133726	0.999982	1	HKR1
cg14245228	9	-0.0151816	0.00458421	0.00134108	0.999982	1	C9orf98
cg04685880	19	0.00130793	0.000395372	0.00135146	0.999982	1	ZNF628;ZNF628
cg16467628	14	0.0025733	0.000777388	0.00135279	0.999982	1	WDHD1;WDHD1;SOCS4;SOCS4
cg01932762	12	-0.0150001	0.00453562	0.00135531	0.999982	1
cg16001793	1	0.00331764	0.0010035	0.00136013	0.999982	1
cg03874509	1	-0.00103793	0.000313679	0.00136371	0.999982	1	PRMT6
cg08553524	5	-0.0118215	0.0035772	0.00136618	0.999982	1
cg13777668	14	-0.008799	0.00266336	0.00137032	0.999982	1	ACTN1;ACTN1;ACTN1
cg21398539	7	-0.0210461	0.00637548	0.00138182	0.999982	1
cg19307500	19	0.0280969	0.00850169	0.00139261	0.999982	1	HMHA1
cg08217409	5	-0.0225366	0.00683581	0.00140058	0.999982	1
cg02976309	6	-0.0149955	0.00454855	0.00140096	0.999982	1	TRAM2
cg15001615	19	-0.00413805	0.00125406	0.00140392	0.999982	1	CD22
cg02782052	16	-0.0204765	0.00621925	0.00142026	0.999982	1	LOC644649
cg14009473	6	0.0266891	0.00810757	0.00142285	0.999982	1	JARID2
cg27659049	12	-0.0112819	0.00342376	0.0014242	0.999982	1
cg09641955	12	0.0150367	0.00456963	0.00142866	0.999982	1	CACNA1C;CACNA1C;CACNA1C;CACNA1C;CACNA1C;CACNA1C;CACNA1C;CACNA1C;CACNA1C;CACNA1C;CACNA1C;CACNA1C;CACNA1C;CACNA1C;CACNA1C;CACNA1C;CACNA1C;CACNA1C;CACNA1C;CACNA1C;CACNA1C;CACNA1C;CACNA1C
cg07475771	8	-0.00123093	0.000374229	0.0014347	0.999982	1
cg01066472	1	0.0357475	0.010869	0.00143611	0.999982	1
cg24840601	3	0.0142281	0.00432539	0.00143917	0.999982	1	SUMF1;SUMF1;SUMF1
cg22329440	11	-0.017987	0.00547444	0.00145126	0.999982	1
cg16906347	11	-0.00323835	0.000985841	0.00145481	0.999982	1	ARRB1;ARRB1
cg11528594	1	0.00278761	0.000848899	0.00145969	0.999982	1	LOC388692
cg10669744	17	0.0127244	0.00387405	0.00146179	0.999982	1	HGS
cg26058016	2	-0.00183043	0.000557176	0.00146988	0.999982	1	CRYBA2;CRYBA2;CRYBA2
cg24096323	14	-0.014014	0.00427094	0.0014715	0.999982	1	KIAA0247
cg01566692	16	-0.0175486	0.00534833	0.00147206	0.999982	1	SMG1
cg20804050	2	-0.0049156	0.0014974	0.00147548	0.999982	1	EN1;EN1
cg20583060	8	0.0219207	0.0066833	0.00147768	0.999982	1	PKIA;PKIA
cg23345038	14	0.00963832	0.0029377	0.00147857	0.999982	1	YY1
cg15813090	5	-0.0068231	0.00208101	0.00148325	0.999982	1	EXOC3;C5orf55
cg13976253	1	0.00949387	0.00289668	0.00148904	0.999982	1	PPP1R12B;PPP1R12B;PPP1R12B;PPP1R12B
cg11143485	15	0.00432014	0.00131908	0.00150033	0.999982	1	LRRK1
cg07206827	1	-0.024733	0.00755221	0.0015012	0.999982	1	LINGO4
cg02434051	19	0.0259837	0.00793761	0.00150805	0.999982	1	LILRA4
cg10372829	13	-0.0279278	0.00853127	0.00151313	0.999982	1
cg06463589	16	-0.000624711	0.000191187	0.00153663	0.999982	1	MT1E;MT1E
cg20090147	22	0.00238213	0.00072918	0.00153994	0.999982	1	GCAT
cg16039972	19	-0.00484309	0.00148145	0.0015401	0.999982	1	MIR769
cg13109045	14	-0.0013631	0.000417414	0.00154612	0.999982	1	SIVA1;SIVA1
cg17221980	6	0.00192101	0.000589026	0.00156696	0.999982	1	NUS1
cg12050713	6	-0.00132833	0.000407501	0.00157507	0.999982	1
cg04138198	1	0.00909276	0.00279059	0.00158742	0.999982	1	ACTN2
cg23042775	11	0.0284572	0.00873744	0.0015889	0.999982	1	TH;TH;TH
cg15604051	3	0.0023283	0.000715046	0.00159852	0.999982	1	ZNF502;ZNF502;ZNF502;ZNF502;ZNF502;ZNF502;ZNF502;ZNF502
cg19199159	18	0.00572585	0.00176021	0.00160894	0.999982	1
cg02369188	7	0.0088616	0.00272458	0.00161717	0.999982	1	PTPRN2;PTPRN2;PTPRN2
cg00478479	19	-0.00850836	0.00261692	0.00161731	0.999982	1	PRX;PRX
cg17390918	5	-0.0281568	0.00865154	0.00161856	0.999982	1
cg13413247	7	0.0126424	0.0038885	0.00163549	0.999982	1	MAD1L1;MAD1L1;MAD1L1
cg24036510	1	0.00107163	0.000330069	0.00164082	0.999982	1	CDC14A;CDC14A;CDC14A
cg18294332	5	-0.00978293	0.00301009	0.00164151	0.999982	1	MAP3K1
cg12558519	19	0.00124512	0.000383582	0.00164419	0.999982	1	KLHL26
cg16830078	17	-0.00132006	0.00040669	0.00164519	0.999982	1	MNT
cg03462901	15	0.0103286	0.00318034	0.0016478	0.999982	1	RGMA;RGMA;RGMA;RGMA;RGMA;RGMA
cg06013113	16	-0.00945562	0.00291263	0.00164814	0.999982	1	RAB40C
cg23840083	2	0.00754971	0.00232637	0.00164815	0.999982	1	SGPP2
cg00848336	14	0.00545135	0.00167892	0.00165145	0.999982	1	MTA1
cg22448930	20	0.00174584	0.000538605	0.00166832	0.999982	1	PRIC285
cg12869958	11	0.00831699	0.00256535	0.00167083	0.999982	1	KDM2A;KDM2A
cg11518938	1	-0.0217427	0.00670921	0.00167781	0.999982	1
cg19055872	7	-0.0181179	0.00559516	0.00168553	0.999982	1	NRCAM;NRCAM
cg06451536	10	0.00741502	0.0022901	0.00168696	0.999982	1	PPP2R2D;PPP2R2D;PPP2R2D
cg13028834	11	0.00155576	0.000480393	0.00168949	0.999982	1	STARD10;STARD10
cg07659663	11	-0.0120898	0.00373462	0.0016904	0.999982	1	CHID1
cg02873242	5	-0.00139236	0.000430364	0.00170058	0.999982	1	LARP1;LARP1
cg09169413	12	-0.017596	0.00544237	0.0017121	0.999982	1	P11
cg11631883	8	0.00376919	0.00116595	0.0017143	0.999982	1	YWHAZ;YWHAZ;YWHAZ;YWHAZ;YWHAZ
cg22479887	8	0.00611886	0.00189193	0.00171869	0.999982	1	RNF122
cg16592950	10	-0.00118005	0.000364881	0.00171934	0.999982	1	KAZALD1
cg25767112	1	0.0147564	0.00456444	0.00171939	0.999982	1	SLC45A1
cg19237294	18	0.0048474	0.0014979	0.00172754	0.999982	1	BRUNOL4;BRUNOL4;BRUNOL4;BRUNOL4
cg19872353	19	-0.00070423	0.000218046	0.00173045	0.999982	1	NAPA
cg00804587	3	0.0282694	0.00875482	0.00173439	0.999982	1	CLDN1
cg12718641	2	-0.0241747	0.00748714	0.00173539	0.999982	1	ACTR1B
cg01213651	5	0.0169896	0.00526304	0.00173936	0.999982	1
cg03149958	6	0.0149423	0.00463103	0.00174773	0.999982	1
cg00324733	11	-0.00160922	0.000498689	0.0017582	0.999982	1	NUCB2;NUCB2
cg00634644	5	0.0191808	0.00595092	0.00176643	0.999982	1
cg19879483	8	-0.00935386	0.00290218	0.00176707	0.999982	1
cg15325961	8	0.0136106	0.00422077	0.00177045	0.999982	1
cg14071496	9	0.0084217	0.00261408	0.0017747	0.999982	1
cg21602955	2	-0.000674694	0.000209436	0.00177576	0.999982	1	HJURP
cg00668559	6	0.00436915	0.00135631	0.00177646	0.999982	1	NFKBIE
cg02083376	11	-0.0241626	0.00750198	0.00177935	0.999982	1	EXT2;EXT2
cg19489146	6	-0.0158941	0.00493025	0.00178183	0.999982	1	DST;DST;DST;DST
cg16177693	1	-0.0163681	0.00508561	0.00179228	0.999982	1	NR0B2
cg12943115	14	-0.0043356	0.00134762	0.00179951	0.999982	1	SMOC1;SMOC1
cg00076774	2	-0.0221882	0.00689741	0.00180141	0.999982	1
cg11563881	17	-0.0210164	0.00653405	0.00181012	0.999982	1
cg21579147	4	-0.00676805	0.00210795	0.00183633	0.999982	1	SPINK2
cg05827208	12	-0.000848407	0.0002642	0.00183976	0.999982	1	DIP2B
cg13894822	9	0.00234764	0.000731088	0.0018402	0.999982	1	ZNF79
cg14263628	6	-0.000725489	0.000226028	0.00184206	0.999982	1	EFHC1
cg10592690	1	0.0023539	0.000734031	0.00185889	0.999982	1	LRRC41;UQCRH
cg20884780	15	0.00748093	0.00232591	0.00185892	0.999982	1	KIF7
cg14096074	9	-0.00715707	0.00223232	0.00186295	0.999982	1	KIF24
cg20318252	17	0.0135059	0.00421284	0.00186418	0.999982	1	MSI2;MSI2
cg13482925	10	0.0014913	0.000465449	0.00187526	0.999982	1	RTKN2
cg15424250	7	-0.00353789	0.00110391	0.00187651	0.999982	1	SCRN1;SCRN1;SCRN1;SCRN1
cg18409985	13	0.0233379	0.00728247	0.0018777	0.999982	1	ATP11A;ATP11A
cg26790905	1	-0.0145306	0.00453581	0.00187797	0.999982	1
cg07659053	6	-0.0722335	0.0225504	0.00187995	0.999982	1
cg19997662	15	-0.0187817	0.00586665	0.0018903	0.999982	1	CHSY1
cg07376535	18	-0.00355385	0.0011103	0.00189401	0.999982	1	ADCYAP1;ADCYAP1
cg05625074	4	-0.0289935	0.00906786	0.0019142	0.999982	1	MFSD7
cg07595372	3	-0.010894	0.00340848	0.00192156	0.999982	1	P4HTM;P4HTM
cg13861413	12	0.0166747	0.00521716	0.00192178	0.999982	1	TRHDE
cg08571469	7	0.0144013	0.00449817	0.00192305	0.999982	1	FOXK1
cg06850687	12	-0.0237983	0.00744649	0.00192306	0.999982	1
cg14750066	12	-0.00476979	0.00149245	0.00192934	0.999982	1	PDZRN4
cg00834319	14	0.0013614	0.000426219	0.00193376	0.999982	1	ZBTB25;ZBTB1;ZBTB1
cg19747990	5	-0.023135	0.00725184	0.00195728	0.999982	1	EDIL3
cg07326149	15	0.0203658	0.00638495	0.0019608	0.999982	1
cg19753526	2	-0.00213177	0.000667962	0.00196313	0.999982	1	FHL2;FHL2;FHL2;FHL2;FHL2;FHL2;FHL2
cg13238479	13	0.00335419	0.00105177	0.00196425	0.999982	1	MAB21L1;MIR548F5;NBEA
cg20988073	3	-0.012632	0.00395843	0.00196489	0.999982	1	ALDH1L1
cg10152585	3	-0.00212299	0.000665766	0.00196606	0.999982	1
cg19250002	22	-0.00666637	0.00209118	0.00197177	0.999982	1	RIMBP3
cg02843201	16	0.0193855	0.00607917	0.00197238	0.999982	1	VWA3A
cg07413251	3	-0.00724674	0.00227113	0.00197392	0.999982	1
cg26672672	7	0.0155978	0.00489366	0.00198152	0.999982	1	TNS3
cg16204509	12	0.0135057	0.0042389	0.00198233	0.999982	1	ALDH1L2;ALDH1L2
cg19520280	13	0.0249418	0.00782898	0.00198418	0.999982	1	COL4A2
cg27127903	8	0.00215787	0.00067749	0.00198872	0.999982	1
cg25179853	11	-0.0360963	0.0113385	0.00199848	0.999982	1
cg17516455	10	0.00851818	0.00266695	0.00199969	0.999982	1	EBF3
cg24133380	22	0.0125018	0.00392841	0.00200542	0.999982	1	MPPED1
cg00323100	4	-0.00301263	0.000946658	0.00200547	0.999982	1	N4BP2;LOC344967
cg16639145	6	0.0140162	0.00440472	0.00200731	0.999982	1	WDR27
cg24632480	10	0.0164469	0.0051692	0.00200967	0.999982	1
cg06644428	2	0.0206338	0.00648338	0.00201103	0.999982	1
cg14707353	2	0.0225427	0.00708705	0.00201515	0.999982	1	AOX1
cg14026238	15	0.0291863	0.00917612	0.00201615	0.999982	1
cg02075970	22	0.0102258	0.00321588	0.00202846	0.999982	1	PDGFB;PDGFB
cg06724305	1	-0.00485902	0.00152943	0.00203914	0.999982	1	DMRTA2
cg18167349	12	0.000647597	0.000203787	0.00204086	0.999982	1	SMAGP;SMAGP
cg19323703	2	0.0128605	0.00404876	0.00204303	0.999982	1
cg10466107	6	0.00169832	0.00053482	0.00204874	0.999982	1
cg09391032	13	-0.00305945	0.000963168	0.00204948	0.999982	1
cg09195920	14	-0.00144083	0.000453892	0.00205577	0.999982	1	MPP5
cg06770993	3	-0.000958301	0.000301887	0.00205594	0.999982	1	USP19
cg02771299	6	0.0140655	0.00442802	0.00205625	0.999982	1	ITPR3
cg23668631	17	0.00480604	0.00151413	0.00205749	0.999982	1	CAMKK1;CAMKK1
cg06359059	16	-0.00190575	0.000600785	0.0020704	0.999982	1	NQO1;NQO1;NQO1
cg05067973	20	-0.00837183	0.00263774	0.00207289	0.999982	1	TRIB3
cg03118206	6	-0.00303344	0.000956489	0.00207471	0.999982	1	KIAA1244
cg09819656	14	-0.00871578	0.00274553	0.00207573	0.999982	1	NPAS3;NPAS3;NPAS3;NPAS3
cg25303772	1	0.00854266	0.00269232	0.00207859	0.999982	1
cg14449833	19	0.0118139	0.00372507	0.00208127	0.999982	1	PTPRS;PTPRS;PTPRS;PTPRS
cg09441873	16	0.0100448	0.00316888	0.00208511	0.999982	1
cg20287790	1	0.0101117	0.00318939	0.00209507	0.999982	1	ZYG11A
cg07022640	2	-0.00958556	0.00302352	0.00209558	0.999982	1
cg25785241	3	0.0103972	0.00328236	0.00209945	0.999982	1	CD96;CD96
cg21029769	11	-0.00657233	0.0020753	0.00210376	0.999982	1	ST14
cg05135536	9	0.00128349	0.000405325	0.00210613	0.999982	1	PBX3;PBX3;PBX3;PBX3
cg06424866	17	0.0017284	0.000545863	0.00210747	0.999982	1
cg26956874	1	0.00297039	0.000938133	0.002108	0.999982	1	RYR2
cg03362689	3	0.0024159	0.000763239	0.00211424	0.999982	1	P4HTM;WDR6;P4HTM
cg19997946	6	-0.00561328	0.00177379	0.00211914	0.999982	1	C6orf176;C6orf176;LOC441177
cg02287817	2	-0.0295309	0.00933254	0.00212097	0.999982	1	EGR4
cg17139085	1	-0.0101402	0.00320136	0.00212135	0.999982	1
cg09445803	17	0.0280244	0.00885741	0.00212319	0.999982	1	LOC283999
cg22141797	17	-0.00142796	0.000451425	0.00212797	0.999982	1	MBTD1;UTP18
cg13599271	3	0.00289134	0.000914082	0.00212876	0.999982	1	RPP14;RPP14
cg18081750	12	0.00054437	0.000172032	0.00213456	0.999982	1	DUSP6;DUSP6
cg13657981	7	0.0203421	0.0064335	0.00213667	0.999982	1	CALD1;CALD1;CALD1
cg03885270	10	0.00710316	0.00224701	0.00214161	0.999982	1	PIP4K2A
cg06866616	1	0.00768155	0.00243159	0.00215546	0.999982	1	PANK4
cg26740494	1	0.00575421	0.00182103	0.00215708	0.999982	1	MMP23A;MMP23B
cg17417049	13	0.0253373	0.00802274	0.00216131	0.999982	1	RASA3
cg16767590	4	0.00641686	0.00202905	0.00216161	0.999982	1	PCGF3
cg23618091	10	0.0125547	0.00397545	0.0021621	0.999982	1	GRID1
cg06060731	2	-0.0162621	0.00514837	0.00216495	0.999982	1	REEP1;REEP1;REEP1;REEP1
cg11139864	16	0.0413253	0.0130876	0.00216528	0.999982	1
cg00666280	12	-0.0434897	0.01378	0.00217587	0.999982	1
cg02119152	5	0.00501541	0.00158868	0.00217649	0.999982	1	PCDHGA2;PCDHGA4;PCDHGA1;PCDHGB1;PCDHGA3;PCDHGA4
cg00436969	2	-0.0311733	0.00987778	0.00217663	0.999982	1	RESP18
cg04882349	1	-0.0291544	0.00923985	0.0021807	0.999982	1	FAM159A
cg01328833	19	-0.039689	0.012588	0.00219673	0.999982	1	SHD
cg04275239	10	0.0120436	0.00381728	0.00219679	0.999982	1	TCERG1L
cg23905618	14	-0.00284823	0.000903402	0.0021976	0.999982	1	ARHGAP5;ARHGAP5;C14orf128
cg17228105	21	-0.0276113	0.00875848	0.00220649	0.999982	1	ERG;ERG;ERG;ERG
cg00066270	1	-0.0149402	0.00474095	0.00220764	0.999982	1	PRG4;PRG4;PRG4;PRG4;MIR548F1
cg21552063	6	0.0261546	0.00829986	0.00220829	0.999982	1
cg11256132	1	-0.00784253	0.00248757	0.0022126	0.999982	1	C1orf100
cg08578505	19	-0.00227418	0.000722205	0.00222382	0.999982	1	GEMIN7;GEMIN7;GEMIN7
cg25306087	17	-0.00240018	0.000760649	0.00222479	0.999982	1	OTOP2;USH1G
cg05019583	14	-0.00792597	0.00251645	0.00222593	0.999982	1	C14orf143
cg11203377	11	0.000962709	0.000305902	0.00223632	0.999982	1	MDK;DGKZ;DGKZ;MDK;DGKZ;DGKZ;MDK
cg03222929	2	-0.0044235	0.00140581	0.00224002	0.999982	1
cg05151824	10	-0.0384997	0.0122369	0.00224273	0.999982	1	ZNF37B
cg15340874	1	0.00171409	0.000544848	0.002244	0.999982	1	CACYBP;CACYBP
cg00894449	1	-0.0161725	0.00514426	0.00225926	0.999982	1
cg09219451	7	0.0016244	0.000516958	0.00227011	0.999982	1	HOXA11AS;HOXA11
cg22105103	4	-0.0483084	0.0153783	0.0022764	0.999982	1
cg24481441	1	-0.0185919	0.00591882	0.00227769	0.999982	1	SFRS4
cg06979550	5	0.00134818	0.000429203	0.0022778	0.999982	1	CCNB1
cg26705764	6	0.0136558	0.00434523	0.00228149	0.999982	1	TTBK1
cg16005145	13	-0.00150602	0.000479551	0.00228243	0.999982	1	PSPC1;PSPC1
cg09884077	15	0.00218441	0.000695568	0.00228249	0.999982	1	NIPA1;NIPA1
cg09832911	10	0.016086	0.00512075	0.00228364	0.999982	1	ALOX5
cg06170053	6	0.00143178	0.000455946	0.00228409	0.999982	1	SOX4;SOX4
cg23257289	12	0.0128669	0.00409644	0.00228595	0.999982	1	FAM19A2
cg07048143	7	-0.0105042	0.00334586	0.00229689	0.999982	1	DNAJB6
cg26254678	11	0.0151042	0.00481193	0.0023008	0.999982	1	DAGLA
cg03603866	13	0.0206928	0.00659469	0.00230133	0.999982	1
cg25133887	1	-0.0147765	0.00470988	0.00230454	0.999982	1	C1orf85
cg19537645	5	0.00137421	0.000438121	0.00230979	0.999982	1	DUSP1
cg05148592	5	0.015221	0.00485291	0.00231069	0.999982	1	RGNEF
cg10146267	1	0.00190945	0.000608892	0.00231449	0.999982	1	IL28RA;IL28RA;IL28RA
cg01741932	1	-0.000853505	0.000272244	0.00232063	0.999982	1	PHC2;PHC2
cg12965198	14	-0.00527114	0.0016819	0.00233531	0.999982	1	C14orf93;C14orf93;C14orf93
cg21711862	2	0.0131745	0.00420793	0.00235071	0.999982	1
cg01785490	1	0.0214196	0.00684234	0.00235382	0.999982	1
cg14757311	16	-0.053272	0.0170186	0.00235538	0.999982	1	LMF1
cg21028981	3	0.0281046	0.00897874	0.00235609	0.999982	1
cg01214175	5	0.0218917	0.00699478	0.00235906	0.999982	1	GRAMD3
cg11710162	12	0.0193553	0.00618613	0.00236556	0.999982	1
cg04219099	1	0.0154282	0.00493296	0.00237465	0.999982	1	MANEAL;MANEAL;MANEAL
cg06644660	1	-0.0182873	0.00585122	0.00239059	0.999982	1
cg14364926	9	0.0124835	0.00399517	0.00239593	0.999982	1	ZER1
cg17476910	1	-0.0182093	0.00582014	0.00239745	0.999982	1
cg00659495	12	-0.00157856	0.000505068	0.00239768	0.999982	1	LOC400043
cg22430565	1	0.0147947	0.00473519	0.00239777	0.999982	1	C1orf49;C1orf49;C1orf49;C1orf49
cg12430845	5	0.00130268	0.000417089	0.00240608	0.999982	1	NIPBL;NIPBL
cg08747777	16	-0.00211113	0.000675861	0.00241112	0.999982	1	CDH11
cg12909012	2	0.00185728	0.000594802	0.00241171	0.999982	1	PAIP2B
cg24098404	19	0.00214453	0.000686814	0.00241228	0.999982	1	LSM4
cg08102602	12	-0.00218799	0.000700789	0.00241413	0.999982	1	PTMS;PTMS
cg09027651	4	0.00183432	0.000587157	0.00241544	0.999982	1	PDLIM3;PDLIM3
cg27600804	16	-0.0175063	0.00560647	0.00241924	0.999982	1
cg04787756	7	-0.022585	0.00723537	0.00241936	0.999982	1
cg12029281	6	0.00199776	0.000640195	0.00242629	0.999982	1	TEAD3
cg04972775	1	-0.00154424	0.000494943	0.00243003	0.999982	1	F3
cg27552483	16	0.0159743	0.00511565	0.00243394	0.999982	1	CLEC16A
cg14362758	9	-0.00303077	0.000972815	0.00246428	0.999982	1	LHX3;LHX3
cg01167029	11	0.0273998	0.00879696	0.00247013	0.999982	1	TMEM218
cg18281102	2	0.0142052	0.00456106	0.00247191	0.999982	1	ABCG5;ABCG8
cg17152693	4	-0.053293	0.0171147	0.00247634	0.999982	1	SORBS2;SORBS2;SORBS2;SORBS2;SORBS2;SORBS2;SORBS2;SORBS2
cg19581424	2	-0.00299059	0.000960427	0.00247676	0.999982	1	EML4;EML4
cg17335372	4	0.00952859	0.00306025	0.00248555	0.999982	1	GAK
cg17810176	19	-0.0155508	0.00499673	0.00248904	0.999982	1	GAPDHS;TMEM147
cg13131577	12	0.00319486	0.00102661	0.00249011	0.999982	1	EP400
cg09242307	12	-0.018829	0.0060534	0.002502	0.999982	1	SOX5
cg06449486	5	0.00143893	0.00046217	0.00250325	0.999982	1	COL23A1
cg10407177	18	0.0279049	0.00895012	0.00250388	0.999982	1	BRUNOL4;BRUNOL4;BRUNOL4;BRUNOL4
cg15228247	6	-0.00149636	0.000480814	0.00250497	0.999982	1
cg23346781	17	0.00870789	0.00279917	0.00250675	0.999982	1	INPP5K;INPP5K;INPP5K
cg02910395	16	0.0132724	0.00426652	0.00250723	0.999982	1	BTBD12
cg00372132	4	0.0103785	0.00333752	0.00250837	0.999982	1	FRYL
cg10569493	5	0.00611293	0.00196254	0.00250933	0.999982	1	MAN2A1
cg12589387	20	0.00467098	0.00150315	0.00252527	0.999982	1	YTHDF1
cg24931092	19	0.00379869	0.00122271	0.00253056	0.999982	1	UBA2
cg10543784	4	-0.00201658	0.00064891	0.00253163	0.999982	1	BMP2K;BMP2K
cg10952910	12	0.00140996	0.000453721	0.00253237	0.999982	1	SHMT2;SHMT2;SHMT2;SHMT2;SHMT2;SHMT2;SHMT2;SHMT2
cg20117799	19	0.0207729	0.00668062	0.00253386	0.999982	1	MYH14;MYH14;MYH14
cg19889152	6	0.00124447	0.000400398	0.00253616	0.999982	1	ITPR3
cg23055236	2	0.0166821	0.00537249	0.00254354	0.999982	1	SERPINE2;SERPINE2;SERPINE2;SERPINE2
cg13084372	8	-0.0367152	0.0118246	0.00254447	0.999982	1
cg26269966	1	0.0189769	0.00611341	0.00255095	0.999982	1
cg16954341	6	0.00327522	0.00105479	0.00255123	0.999982	1	SCGN
cg09973852	16	0.00181221	0.000583512	0.00255463	0.999982	1	SEPHS2
cg18847612	5	-0.00116044	0.000373911	0.00255578	0.999982	1	SLC30A5;SLC30A5
cg01755342	1	0.0163104	0.00525665	0.00256131	0.999982	1	CALML6
cg18369866	5	-0.00301933	0.000973048	0.00256797	0.999982	1	POU4F3
cg12716632	15	0.0322752	0.0103942	0.00257578	0.999982	1	APBA2;APBA2
cg00105253	14	0.00180883	0.000583662	0.00259036	0.999982	1	NUDT14
cg17959448	11	0.00175543	0.000566305	0.00259287	0.999982	1	LMO2;LMO2;LMO2
cg14632030	11	-0.0260867	0.00842143	0.00260186	0.999982	1	MS4A7;MS4A7;MS4A7;MS4A7
cg13909405	2	0.0268353	0.00866555	0.00260885	0.999982	1
cg27626185	17	0.0131301	0.0042403	0.00261107	0.999982	1	KCTD2
cg10908447	5	0.00614162	0.00198318	0.00261614	0.999982	1	GALNT10
cg03446062	6	-0.0179236	0.00578819	0.00262643	0.999982	1
cg10218673	16	-0.0264257	0.00853937	0.00263431	0.999982	1
cg12910175	12	-0.0018989	0.000614128	0.00264681	0.999982	1	ALDH1L2;ALDH1L2
cg08139855	1	-0.0117067	0.00378552	0.00265914	0.999982	1	CSF1;CSF1;CSF1;CSF1
cg21690760	6	-0.0154319	0.00499086	0.00266292	0.999982	1
cg17877566	17	0.00744223	0.00240892	0.00266768	0.999982	1	CDK5RAP3
cg08746164	22	0.0229382	0.00742611	0.00267243	0.999982	1	RPS19BP1
cg23535526	12	0.00236309	0.000765325	0.00268186	0.999982	1	CDK4
cg24629356	1	-0.0549928	0.0178114	0.00268348	0.999982	1
cg00648883	13	-0.00861702	0.00278929	0.00268492	0.999982	1	EEF1DP3
cg26544870	15	-0.00333238	0.00107964	0.00269105	0.999982	1	SMAD6;SMAD6;SMAD6
cg11585605	1	-0.0135812	0.00440138	0.00270646	0.999982	1	RAB3B
cg08719869	9	-0.00292174	0.000947404	0.00271264	0.999982	1	PTPRD;PTPRD
cg01285501	7	0.00276229	0.000895788	0.00271512	0.999982	1	HOXA9
cg14438399	17	-0.00149077	0.000483635	0.00272505	0.999982	1	TLCD1;TLCD1;TLCD1
cg18956355	17	-0.0523567	0.0169892	0.00273063	0.999982	1	AXIN2
cg04165910	11	-0.00248405	0.000806323	0.00273938	0.999982	1	BET1L;RIC8A;BET1L;RIC8A
cg02716123	5	0.00238953	0.000775695	0.00274933	0.999982	1	CSNK1A1;CSNK1A1;CSNK1A1;CSNK1A1
cg05301794	14	0.0156478	0.00508126	0.00274939	0.999982	1
cg03269218	10	0.0300929	0.0097726	0.00275102	0.999982	1
cg18781031	5	-0.0240383	0.00780893	0.00275939	0.999982	1	FBN2
cg02759670	3	0.00129803	0.000421708	0.0027617	0.999982	1	PTPN23
cg24685006	1	-0.00183685	0.000596953	0.00277002	0.999982	1	TFAP2E
cg06006907	2	0.0346838	0.0112726	0.00277177	0.999982	1
cg13882169	9	-0.0340605	0.0110679	0.00277503	0.999982	1	PNPLA7;PNPLA7
cg13563504	1	0.0115725	0.00376172	0.00277555	0.999982	1	LINGO4
cg04875007	16	-0.000786462	0.000255673	0.00277841	0.999982	1	SNHG9;SNORA78;RPS2
cg08849095	9	0.0115504	0.00375584	0.00278452	0.999982	1	MIR23B;C9orf3
cg03303433	16	0.0198433	0.00645466	0.00279344	0.999982	1
cg27225309	2	-0.0122335	0.00397978	0.0027964	0.999982	1	IKZF2;IKZF2
cg22030032	19	0.00252118	0.000820245	0.00279826	0.999982	1	EGLN2;EGLN2
cg26751828	14	-0.0551078	0.0179375	0.0028109	0.999982	1	RIN3
cg15010390	4	0.000902987	0.000293757	0.00281301	0.999982	1	NDUFC1
cg12743169	17	-0.0013344	0.000434513	0.002821	0.999982	1	KLHL11
cg10312186	6	0.0100271	0.00326494	0.00282822	0.999982	1
cg00355992	11	0.00198369	0.000645832	0.00283355	0.999982	1	ZNF214;NLRP14;ZNF214
cg12827946	3	-0.0151739	0.00494712	0.0028536	0.999982	1	LRIG1
cg23552820	17	-0.0136795	0.00445871	0.00285496	0.999982	1
cg15202123	1	-0.00255711	0.000833796	0.00285699	0.999982	1	EDARADD;EDARADD
cg13834146	15	-0.00294387	0.000959977	0.00285899	0.999982	1
cg19810628	11	0.0231737	0.00755753	0.00286153	0.999982	1	DEFB108B
cg00656728	1	0.0187232	0.00610707	0.00286576	0.999982	1	GUCA2B
cg03598366	8	-0.00886621	0.00289192	0.00287383	0.999982	1
cg15238519	22	0.00854438	0.00278792	0.00287471	0.999982	1	TUBGCP6
cg01884321	4	-0.00152615	0.000498016	0.00287765	0.999982	1	LOC285550;LOC285550
cg27020966	6	-0.0128456	0.00418927	0.0028784	0.999982	1
cg03643032	16	0.00877836	0.00286	0.00287908	0.999982	1	IRF8
cg26316101	2	0.00154545	0.000504513	0.00288804	0.999982	1	TGOLN2
cg00499237	2	0.0154	0.00502736	0.00288812	0.999982	1	NEURL3
cg19565795	6	0.0124069	0.0040484	0.00289311	0.999982	1	WDR27
cg09508289	6	-0.00429937	0.00140367	0.00289916	0.999982	1
cg23173517	15	0.0009377	0.000306343	0.00290828	0.999982	1	IL16
cg16511708	18	-0.00132341	0.000432088	0.00290898	0.999982	1	SS18;SS18
cg16886188	10	0.00103578	0.000338472	0.00291523	0.999982	1	ADRA2A
cg00916179	2	0.0173609	0.00567472	0.00292241	0.999982	1	PLEKHH2
cg10970392	1	-0.00737082	0.00240939	0.00292366	0.999982	1	CHRNB2
cg02058717	5	0.023871	0.00780022	0.00293115	0.999982	1
cg20216309	3	-0.0118345	0.0038695	0.00293928	0.999982	1
cg01605516	7	-0.0130816	0.00427865	0.00293958	0.999982	1	XRCC2
cg05649009	2	-0.017552	0.0057425	0.00294752	0.999982	1	CHRNA1;CHRNA1
cg17894755	10	-0.00453041	0.001482	0.00295204	0.999982	1	C10orf26;C10orf26
cg06932616	19	-0.0179946	0.00589034	0.00296152	0.999982	1	GRIN2D
cg13272465	4	0.00122139	0.000399896	0.00296747	0.999982	1	C4orf49
cg15355952	5	0.0381186	0.0124815	0.00296991	0.999982	1	SLC1A3;SLC1A3
cg05713242	8	-0.00220052	0.000720577	0.00297139	0.999982	1	R3HCC1
cg08090396	3	0.000580666	0.000190003	0.00297759	0.999982	1	NEK4
cg03122674	7	0.0241131	0.00789947	0.0029834	0.999982	1	LOC650226
cg15058036	4	0.0066709	0.00218256	0.00299286	0.999982	1	IDUA;SLC26A1;SLC26A1;SLC26A1
cg26854096	20	0.0100546	0.00329587	0.00300002	0.999982	1	CST1
cg02100373	5	-0.00311036	0.00102002	0.00301215	0.999982	1	PITX1
cg21478269	9	0.00820262	0.00269003	0.00301263	0.999982	1
cg05761902	16	-0.0154339	0.00505924	0.00301771	0.999982	1
[truncated: 400 more rows]

## Sheet: Table S6
Table S6 EWAS results of SHBG in adolescence in females (Pvalue<0.005).
[truncated: 2,778 more rows]

[truncated: 6 more sheets: Table S7, Table S8, Table S9, Table S10, Table S11, Table S12]
