# Supplementary material for: Associations of sex hormone-binding globulin and testosterone with genome-wide DNA methylation
Source: BMC Genet. 2018 Dec 14;19:113. doi: 10.1186/s12863-018-0703-y (PMC6295101; doi:10.1186/s12863-018-0703-y)
Supplement: Supplementary file 3 — Table S1. DMR analysis of total testosterone in childhood in males. Table S2. DMR analysis of total testosterone in adolescence in males. Table S3. DMR analysis of SHBG in childhood in males. Table S4. DMR analysis of SHBG in adolescence in females. Table S5. DMR analysis of bioavailable testosterone in childhood in males. Table S6. DMR analysis of bioavailable testosterone in adolescence in males. Table S7. DMR analysis of the rs121S50660 polymorphism of the SHBG gene in childhood in females. Table S8. DMR analysis of the rs12150660 polymorphism of the SHBG gene in adolescence in females. (XLSX 18 kb) [file 12863_2018_703_MOESM3_ESM.xlsx]

## Sheet: Table S1
Table S1 DMR analysis of total testosterone in childhood in males.
DMR	CpG	Chromosome	Effect	Pvalue	N.CpGs	Sidak.pvalue	Gene
Chr10:10337051-10337313	cg03061778	10	-0.033726	7.21173e-05	2	0.0001444
Chr10:10337051-10337313	cg05697873	10	-0.0204405	0.000196146	2	0.0001444
Chr3:126911727-126911954	cg12177762	3	-0.0244694	0.000902476	4	8.367e-06
Chr3:126911727-126911954	cg22219795	3	-0.0160978	0.0107034	4	8.367e-06
Chr3:126911727-126911954	cg22814764	3	-0.0150102	0.00529391	4	8.367e-06
Chr3:126911727-126911954	cg24341311	3	-0.0382312	0.000127952	4	8.367e-06
Chr6:53530503-53530629	cg00536792	6	-0.0118064	0.0666316	4	0.0002585	KLHL31;KLHL31
Chr6:53530503-53530629	cg06485521	6	-0.0220941	0.000600756	4	0.0002585	KLHL31
Chr6:53530503-53530629	cg13840445	6	-0.0168646	3.19662e-05	4	0.0002585	KLHL31
Chr6:53530503-53530629	cg26980034	6	-0.0091207	0.0274709	4	0.0002585	KLHL31

## Sheet: Table S2
Table S2 DMR analysis of total testosterone in adolescence in males.
DMR	CpG	Chromosome	Effect	Pvalue	N.CpGs	Sidak.pvalue	Gene
Chr15:93580022-93580328	cg17792616	15	-0.0552375	1.69397e-05	4	0.001326
Chr15:93580022-93580328	cg18745279	15	-0.0126293	0.0355572	4	0.001326
Chr15:93580022-93580328	cg20654462	15	-0.0287888	0.0263032	4	0.001326
Chr15:93580022-93580328	cg25607876	15	-0.025995	0.0524922	4	0.001326
Chr4:57547347-57547700	cg06771126	4	-0.0266906	0.000121606	2	0.0009548	HOPX;HOPX;HOPX;HOPX;HOPX;HOPX
Chr4:57547347-57547700	cg25456368	4	-0.0353492	0.0012098	2	0.0009548	HOPX;HOPX;HOPX
Chr6:53530503-53530629	cg00536792	6	-0.022226	0.00148045	4	1.103e-05	KLHL31;KLHL31
Chr6:53530503-53530629	cg06485521	6	-0.020089	0.00227138	4	1.103e-05	KLHL31
Chr6:53530503-53530629	cg13840445	6	-0.0118704	0.00477992	4	1.103e-05	KLHL31
Chr6:53530503-53530629	cg26980034	6	-0.017848	0.000316921	4	1.103e-05	KLHL31

## Sheet: Table S3
Table S3 DMR analysis of SHBG in childhood in males.
DMR	CpG	Chromosome	Effect	Pvalue	N.CpGs	Sidak.pvalue	Gene
Chr4:124232-124623	cg12717203	4	0.0179891	0.00121774	3	0.0009931	ZNF718
Chr4:124232-124623	cg20320494	4	0.0116	0.00435974	3	0.0009931	ZNF718
Chr4:124232-124623	cg25397663	4	0.005321	0.00623346	3	0.0009931	ZNF718

## Sheet: Table S4
Table S4 DMR analysis of SHBG in adolescence in females.
DMR	CpG	Chromosome	Effect	Pvalue	N.CpGs	Sidak.pvalue	Gene
Chr16:53407594-53407809	cg02380802	16	0.0308802	0.00127345	3	0.003844
Chr16:53407594-53407809	cg04653913	16	0.0253012	0.00244559	3	0.003844
Chr16:53407594-53407809	cg08681685	16	0.0107985	0.0161741	3	0.003844
Chr8:57350735-57351068	cg07776626	8	0.0223062	0.00660902	5	0.0001131
Chr8:57350735-57351068	cg09654669	8	0.0353096	0.0056824	5	0.0001131
Chr8:57350735-57351068	cg11919837	8	0.0172976	0.0195551	5	0.0001131
Chr8:57350735-57351068	cg17761419	8	0.0273514	0.00371662	5	0.0001131
Chr8:57350735-57351068	cg19413350	8	0.0144494	0.0152713	5	0.0001131

## Sheet: Table S5
Table S5 DMR analysis of bioavailable testosterone in childhood in males.
DMR	CpG	Chromosome	Effect	Pvalue	N.CpGs	Sidak.pvalue	Gene
Chr15:26874098-26874364	cg01251603	15	-0.0370252	0.0693315	3	0.008022	GABRB3;GABRB3
Chr15:26874098-26874364	cg14859324	15	-0.0243107	0.0015096	3	0.008022	GABRB3;GABRB3
Chr15:26874098-26874364	cg15066197	15	-0.0256297	0.000983303	3	0.008022	GABRB3;GABRB3
Chr4:124232-124694	cg12717203	4	-0.0192355	0.000184604	4	9.306e-09	ZNF718
Chr4:124232-124694	cg15792688	4	-0.00663342	0.00204378	4	9.306e-09	ZNF718
Chr4:124232-124694	cg20320494	4	-0.0141603	0.000150184	4	9.306e-09	ZNF718
Chr4:124232-124694	cg25397663	4	-0.00639788	0.000352738	4	9.306e-09	ZNF718
Chr5:78985432-78985593	cg00611789	5	-0.0279401	0.0139399	7	0.0002383	CMYA5
Chr5:78985432-78985593	cg03546977	5	-0.0287229	0.015159	7	0.0002383	CMYA5
Chr5:78985432-78985593	cg04154027	5	-0.0244165	0.0175693	7	0.0002383	CMYA5
Chr5:78985432-78985593	cg09655403	5	-0.0299995	0.0156038	7	0.0002383	CMYA5
Chr5:78985432-78985593	cg10257870	5	-0.0287589	0.0354677	7	0.0002383	CMYA5
Chr5:78985432-78985593	cg11438310	5	-0.0288422	0.0664906	7	0.0002383	CMYA5
Chr5:78985432-78985593	cg23279355	5	-0.0310199	0.0131994	7	0.0002383	CMYA5

## Sheet: Table S6
Table S6 DMR analysis of bioavailable testosterone in adolescence in males.
DMR	CpG	Chromosome	Effect	Pvalue	N.CpGs	Sidak.pvalue	Gene
Chr5:78985432-78985901	cg00611789	5	-0.0316747	0.0270638	8	6.526e-05	CMYA5
Chr5:78985432-78985901	cg03546977	5	-0.0241154	0.116637	8	6.526e-05	CMYA5
Chr5:78985432-78985901	cg04154027	5	-0.032224	0.00600216	8	6.526e-05	CMYA5
Chr5:78985432-78985901	cg09655403	5	-0.0328412	0.0214437	8	6.526e-05	CMYA5
Chr5:78985432-78985901	cg10257870	5	-0.0442818	0.00585594	8	6.526e-05	CMYA5
Chr5:78985432-78985901	cg11438310	5	-0.0216308	0.226549	8	6.526e-05	CMYA5
Chr5:78985432-78985901	cg21606036	5	-0.0295527	0.0396021	8	6.526e-05	CMYA5
Chr5:78985432-78985901	cg23279355	5	-0.0394101	0.00465565	8	6.526e-05	CMYA5

## Sheet: Table S7
Table S7 DMR analysis of the rs12150660 polymorphism of the SHBG gene in childhood in females
DMR	CpG	Chromosome	Effect	Pvalue	N.CpGs	Sidak.pvalue	Gene
Chr12:130060028-130060081	cg04386563	12	0.0176653	0.00373191	2	0.009945	TMEM132D
Chr12:130060028-130060081	cg11230248	12	0.00899968	4.43991e-05	2	0.009945	TMEM132D
Chr2:202901045-202901471	cg02697649	2	0.0430717	0.0508437	5	0.001928	FZD7
Chr2:202901045-202901471	cg03345454	2	0.043021	0.0261166	5	0.001928	FZD7;FZD7
Chr2:202901045-202901471	cg10634136	2	0.0261036	0.0514221	5	0.001928	FZD7;FZD7
Chr2:202901045-202901471	cg11613003	2	0.046242	0.0062201	5	0.001928	FZD7;FZD7
Chr2:202901045-202901471	cg27638615	2	0.0354689	0.00452871	5	0.001928	FZD7;FZD7

## Sheet: Table S8
Table S8 DMR analysis of the rs12150660 polymorphism of the SHBG gene in adolescence in females
DMR	CpG	Chromosome	Effect	Pvalue	N.CpGs	Sidak.pvalue	Gene
Chr11:67418045-67418406	cg01240599	11	-0.0105188	0.0931522	10	7.791e-06	ACY3
Chr11:67418045-67418406	cg04565008	11	-0.00964956	0.0340402	10	7.791e-06	ACY3
Chr11:67418045-67418406	cg04986336	11	-0.0132967	0.00815526	10	7.791e-06	ACY3
Chr11:67418045-67418406	cg06148175	11	-0.0118552	0.097758	10	7.791e-06	ACY3
Chr11:67418045-67418406	cg09296957	11	-0.0239569	0.00747333	10	7.791e-06	ACY3
Chr11:67418045-67418406	cg12894325	11	-0.00813967	0.0174132	10	7.791e-06	ACY3;ACY3
Chr11:67418045-67418406	cg23130075	11	-0.022282	0.0161599	10	7.791e-06	ACY3
Chr11:67418045-67418406	cg25835179	11	-0.0140117	0.0511591	10	7.791e-06	ACY3
Chr11:67418045-67418406	cg26288806	11	-0.00364094	0.0107569	10	7.791e-06	ACY3
Chr11:67418045-67418406	cg27022933	11	-0.00869769	0.037071	10	7.791e-06	ACY3;ACY3
